# Supplementary material for: Genomic prediction of yield and root development in wheat under changing water availability
Source: Plant Methods. 2020 Jul 1;16:90. doi: 10.1186/s13007-020-00634-0 (PMC7329460; doi:10.1186/s13007-020-00634-0)
Supplement: Supplementary file 1 — Additional file 1: Table S1. Genotypic data. Table S2. Phenotypic data for grain-related traits. Table S3. Phenotypic data for total root length between 1.2 and 2 m depth. Table S4. Phenotypic data for root length in four intervals on each tube. [file 13007_2020_634_MOESM1_ESM.xlsx]

## Sheet: Index
Table S1 Genotypic data
Table S2 Grain-related phenotypic data
Table S3 Tube root length phenotypic data
Table S4 Interval root length phenotypic data

## Sheet: Table S1
Table S1 Genotypic data
	Line1	Line2	Line3	Line4	Line5	Line6	Line7	Line8	Line9	Line10	Line11	Line12	Line13	Line14	Line15	Line16	Line17	Line18	Line19	Line20	Line21	Line22	Line23	Line24	Line25	Line26	Line27	Line28	Line29	Line30	Line31	Line32	Line33	Line34	Line35	Line36	Line37	Line38	Line39	Line40	Line41	Line42	Line43	Line44	Line45	Line46	Line47	Line48	Line49
SNP1	1	-1	1	-1	-1	-1	1	1	-1	1	-1	-1	1	-1	-1	-1	-1	1	1	1	-1	-1	1	-1	-1	-1	-1	-1	-1	-1	-1	1	1	1	1	1	-1	-1	1	-1	-1	-1	-1	-1	-1	-1	1	-1	-1
SNP2	-1	-1	-1	-1	-1	-1	1	-1	-1	-1	-1	-1	-1	-1	-1	-1	-1	-1	-1	-1	-1	-1	-1	-1	-1	-1	-1	-1	-1	-1	-1	-1	-1	-1	-1	-1	-1	-1	-1	-1	-1	-1	-1	-1	-1	-1	-1	-1	-1
SNP3	-1	-1	1	-1	-1	-1	1	1	-1	1	-1	1	1	-1	1	-1	-1	-1	-1	1	1	-1	-1	-1	-1	-1	-1	-1	-1	-1	-1	-1	-1	1	-1	1	-1	1	-1	1	-1	-1	-1	-1	-1	-1	-1	-1	-1
SNP4	-1	1	-1	1	-1	-1	-1	1	-1	1	-1	-1	1	1	-1	1	-1	-1	0	1	-1	0	-1	-1	-1	-1	-1	-1	-1	-1	-1	-1	-1	1	1	1	1	-1	-1	-1	-1	-1	1	-1	-1	1	-1	-1	-1
SNP5	-1	-1	-1	-1	-1	-1	-1	-1	1	-1	-1	-1	-1	-1	-1	-1	-1	-1	-1	-1	-1	-1	-1	-1	1	-1	-1	1	-1	-1	-1	-1	-1	-1	-1	-1	-1	-1	-1	-1	-1	-1	-1	-1	1	-1	-1	-1	1
SNP6	-1	-1	-1	-1	-1	-1	-1	-1	1	-1	-1	1	-1	-1	-1	-1	-1	-1	-1	-1	1	-1	-1	-1	1	-1	-1	1	-1	1	-1	-1	-1	1	-1	-1	-1	-1	-1	-1	-1	-1	-1	-1	-1	-1	1	-1	-1
SNP7	-1	1	-1	-1	-1	-1	-1	-1	-1	1	-1	-1	1	-1	-1	-1	-1	-1	-1	-1	-1	-1	-1	1	-1	-1	-1	-1	-1	-1	-1	-1	-1	-1	-1	-1	-1	-1	1	-1	-1	-1	-1	-1	-1	-1	-1	-1	-1
SNP8	-1	-1	-1	-1	-1	-1	-1	-1	1	-1	-1	-1	-1	-1	-1	-1	-1	-1	-1	-1	-1	-1	-1	-1	-1	1	-1	-1	-1	-1	-1	-1	-1	-1	-1	-1	-1	-1	-1	-1	-1	-1	-1	-1	-1	-1	-1	-1	-1
SNP9	-1	-1	-1	-1	-1	-1	-1	-1	-1	-1	-1	-1	-1	-1	-1	-1	-1	-1	1	-1	-1	-1	-1	-1	-1	-1	-1	-1	-1	-1	-1	-1	-1	-1	-1	-1	-1	-1	-1	-1	-1	-1	-1	-1	-1	-1	-1	1	-1
SNP10	-1	1	-1	-1	-1	-1	-1	-1	-1	-1	-1	-1	-1	-1	-1	-1	-1	-1	-1	-1	-1	-1	-1	-1	-1	-1	-1	-1	-1	-1	-1	1	-1	1	-1	-1	1	-1	-1	-1	1	1	1	-1	1	-1	1	1	1
SNP11	-1	-1	-1	-1	-1	-1	-1	-1	-1	1	-1	-1	-1	-1	-1	-1	-1	1	0	-1	-1	1	-1	-1	1	-1	-1	-1	-1	-1	-1	-1	1	-1	-1	-1	1	-1	-1	-1	1	1	-1	-1	-1	-1	1	1	-1
SNP12	-1	-1	-1	-1	-1	-1	1	1	-1	1	1	1	1	-1	-1	-1	-1	1	0	1	1	1	1	1	1	-1	1	1	1	0	-1	-1	1	1	-1	1	1	-1	1	-1	1	1	-1	1	1	1	1	1	1
SNP13	-1	-1	-1	-1	-1	-1	-1	-1	-1	-1	-1	-1	-1	-1	-1	-1	-1	-1	-1	-1	-1	-1	-1	-1	-1	1	-1	-1	-1	-1	-1	-1	-1	1	-1	-1	-1	-1	-1	1	-1	-1	-1	-1	-1	-1	-1	-1	-1
SNP14	1	-1	1	1	1	1	-1	1	-1	-1	1	1	-1	1	1	-1	1	-1	-1	-1	1	-1	1	1	-1	1	1	-1	1	1	0	1	-1	1	1	-1	-1	-1	-1	1	-1	1	-1	1	-1	1	1	1	-1
SNP15	-1	1	-1	1	-1	-1	-1	1	-1	1	-1	-1	1	1	-1	1	-1	1	1	1	-1	0	-1	-1	-1	-1	-1	-1	-1	-1	-1	-1	-1	1	1	1	1	-1	1	-1	-1	-1	1	-1	-1	1	-1	-1	-1
SNP16	-1	-1	-1	-1	-1	-1	-1	-1	-1	-1	-1	1	-1	-1	-1	-1	-1	-1	1	-1	-1	-1	-1	-1	-1	-1	-1	-1	-1	-1	-1	-1	-1	-1	-1	-1	-1	-1	-1	-1	-1	-1	-1	-1	-1	-1	-1	-1	-1
SNP17	-1	-1	1	-1	1	1	-1	1	-1	1	-1	-1	1	-1	1	1	1	-1	-1	-1	-1	-1	1	0	-1	-1	-1	-1	-1	-1	1	1	-1	-1	-1	1	-1	1	-1	-1	-1	-1	-1	1	1	-1	-1	1	-1
SNP18	-1	-1	1	-1	-1	-1	-1	-1	-1	-1	-1	-1	-1	-1	1	-1	-1	-1	-1	-1	1	-1	-1	-1	-1	-1	-1	-1	-1	-1	-1	-1	-1	1	-1	-1	-1	-1	-1	1	-1	1	-1	1	-1	-1	-1	-1	-1
SNP19	-1	1	-1	-1	-1	1	1	-1	-1	1	-1	-1	-1	1	-1	-1	-1	1	1	-1	-1	-1	1	-1	1	-1	-1	-1	-1	-1	-1	1	1	-1	1	-1	1	1	1	-1	1	1	1	-1	-1	-1	1	1	-1
SNP20	-1	1	-1	1	-1	-1	-1	-1	-1	-1	1	-1	-1	1	-1	1	-1	1	-1	-1	-1	-1	-1	-1	-1	-1	-1	-1	-1	-1	-1	1	-1	-1	-1	-1	-1	1	-1	-1	-1	-1	1	-1	-1	-1	-1	-1	-1
SNP21	1	1	-1	1	1	-1	-1	-1	-1	-1	-1	-1	-1	-1	-1	1	1	-1	-1	-1	1	1	-1	-1	1	-1	1	1	1	0	-1	-1	-1	-1	-1	-1	-1	-1	-1	-1	-1	-1	1	1	-1	-1	-1	0	-1
SNP22	-1	-1	-1	-1	-1	-1	1	1	-1	-1	1	1	1	-1	-1	-1	-1	-1	-1	-1	1	-1	0	1	1	-1	-1	0	-1	-1	-1	-1	-1	0	-1	1	-1	-1	-1	-1	-1	-1	-1	-1	1	-1	-1	-1	-1
SNP23	1	1	-1	-1	1	-1	-1	1	1	-1	-1	1	-1	1	-1	-1	1	-1	-1	0	-1	-1	1	-1	-1	1	-1	-1	-1	0	1	1	-1	1	-1	1	-1	-1	-1	-1	-1	-1	-1	-1	-1	1	1	1	-1
SNP24	1	1	-1	1	-1	-1	-1	-1	-1	-1	-1	-1	-1	-1	1	1	-1	-1	-1	-1	-1	-1	-1	-1	-1	-1	-1	-1	-1	-1	-1	-1	-1	-1	-1	-1	1	-1	-1	-1	-1	-1	-1	-1	-1	-1	-1	-1	-1
SNP25	1	-1	1	-1	-1	1	-1	-1	1	-1	1	-1	-1	1	1	-1	-1	1	1	-1	1	1	1	1	1	-1	1	-1	0	1	-1	-1	-1	-1	-1	-1	1	-1	-1	-1	-1	1	-1	1	1	1	-1	-1	-1
SNP26	-1	1	-1	-1	-1	1	-1	-1	-1	-1	-1	1	-1	-1	-1	-1	-1	1	1	-1	-1	1	-1	1	1	1	1	1	1	-1	-1	-1	-1	1	1	-1	-1	-1	-1	1	1	1	1	1	1	-1	-1	-1	1
SNP27	-1	-1	-1	-1	-1	-1	-1	-1	-1	-1	-1	-1	-1	-1	-1	1	-1	-1	-1	-1	-1	-1	-1	-1	-1	-1	-1	-1	-1	-1	-1	-1	-1	-1	-1	-1	-1	-1	-1	-1	-1	-1	-1	-1	-1	-1	-1	-1	-1
SNP28	-1	-1	-1	1	-1	-1	1	-1	1	-1	-1	-1	-1	1	-1	1	-1	-1	-1	-1	0	1	1	1	1	1	-1	1	-1	-1	-1	-1	1	-1	1	-1	-1	-1	1	1	-1	1	1	1	1	1	1	1	1
SNP29	-1	-1	1	-1	-1	1	1	-1	1	1	1	-1	1	-1	-1	-1	-1	-1	1	-1	-1	-1	-1	-1	-1	-1	-1	-1	-1	-1	-1	-1	1	1	-1	-1	-1	-1	1	1	1	1	1	-1	-1	-1	1	-1	-1
SNP30	-1	1	1	1	-1	1	1	-1	-1	1	-1	-1	1	-1	1	1	1	-1	-1	-1	-1	-1	1	1	1	-1	1	1	1	-1	-1	1	-1	1	-1	1	-1	1	-1	-1	-1	-1	-1	-1	-1	-1	-1	-1	1
SNP31	-1	-1	-1	-1	1	-1	1	1	-1	1	-1	1	-1	-1	-1	-1	1	-1	-1	-1	-1	-1	-1	-1	-1	-1	1	-1	1	1	-1	-1	1	-1	-1	-1	-1	1	-1	-1	1	-1	1	-1	-1	1	-1	1	1
SNP32	1	-1	1	-1	-1	-1	1	1	-1	1	-1	-1	1	-1	-1	-1	-1	1	1	1	-1	-1	1	-1	-1	-1	-1	-1	-1	-1	-1	1	1	1	1	1	-1	-1	1	-1	-1	-1	-1	-1	-1	-1	1	-1	-1
SNP33	-1	1	1	1	1	1	-1	1	-1	-1	-1	1	-1	-1	1	1	1	-1	-1	1	1	-1	-1	-1	1	-1	1	-1	1	1	1	1	-1	-1	-1	-1	1	1	1	1	-1	1	-1	-1	-1	-1	1	-1	-1
SNP34	-1	1	-1	1	-1	-1	-1	-1	-1	1	-1	-1	-1	-1	-1	1	-1	-1	-1	-1	-1	-1	1	0	-1	-1	-1	-1	-1	-1	-1	-1	-1	-1	-1	-1	-1	-1	-1	-1	-1	-1	-1	-1	-1	-1	-1	-1	-1
SNP35	-1	1	-1	-1	1	-1	-1	-1	-1	-1	-1	-1	-1	1	-1	-1	-1	1	-1	-1	-1	-1	-1	1	-1	-1	-1	-1	-1	1	1	-1	-1	-1	-1	-1	1	-1	-1	-1	-1	-1	-1	-1	-1	-1	-1	-1	-1
SNP36	-1	-1	-1	-1	-1	-1	1	-1	-1	1	-1	1	-1	-1	-1	-1	-1	1	1	-1	-1	-1	-1	-1	1	-1	-1	1	1	-1	-1	-1	1	1	1	-1	1	-1	1	1	1	-1	1	-1	-1	-1	-1	1	-1
SNP37	1	1	1	1	1	1	-1	1	-1	-1	1	-1	-1	-1	-1	-1	1	1	1	-1	1	-1	1	1	-1	1	1	1	1	1	1	1	-1	-1	-1	0	1	-1	-1	-1	-1	1	-1	1	-1	-1	1	-1	-1
SNP38	1	1	1	1	1	1	1	1	1	1	1	1	1	1	1	1	1	1	1	1	1	1	1	1	1	1	1	1	1	1	1	1	1	1	1	1	1	1	1	-1	-1	-1	-1	NA	-1	-1	NA	-1	-1
SNP39	-1	-1	1	-1	-1	1	-1	-1	1	-1	1	1	-1	1	-1	-1	-1	1	1	1	1	1	1	1	1	-1	1	-1	1	1	-1	1	-1	1	-1	-1	-1	-1	-1	-1	-1	-1	1	1	1	1	-1	-1	-1
SNP40	-1	-1	-1	1	-1	-1	-1	1	1	-1	1	-1	-1	-1	-1	1	-1	-1	-1	-1	1	1	-1	-1	-1	1	-1	-1	-1	0	-1	-1	-1	-1	-1	1	-1	-1	-1	-1	-1	-1	-1	1	-1	-1	-1	1	-1
SNP41	-1	-1	-1	-1	-1	-1	-1	1	-1	1	-1	-1	1	1	-1	-1	-1	-1	-1	-1	-1	-1	-1	-1	-1	1	-1	-1	-1	-1	-1	1	1	1	1	1	-1	1	1	-1	-1	1	-1	1	-1	-1	1	1	-1
SNP42	-1	1	-1	-1	-1	-1	-1	-1	1	-1	-1	-1	-1	-1	-1	-1	-1	-1	-1	-1	1	-1	-1	0	-1	-1	1	1	1	1	-1	-1	-1	1	-1	-1	-1	-1	-1	1	-1	-1	-1	-1	-1	-1	1	-1	1
SNP43	-1	1	-1	-1	-1	-1	-1	-1	-1	-1	-1	-1	-1	-1	1	-1	-1	-1	-1	-1	-1	-1	-1	-1	-1	-1	-1	-1	-1	-1	-1	0	-1	-1	-1	-1	-1	-1	-1	-1	1	-1	-1	-1	1	1	-1	1	-1
SNP44	1	1	-1	1	1	-1	-1	1	1	-1	1	1	-1	1	-1	-1	-1	1	1	1	1	1	1	1	-1	-1	-1	-1	-1	1	-1	-1	-1	-1	-1	1	-1	-1	-1	-1	-1	-1	1	-1	-1	-1	-1	-1	1
SNP45	-1	-1	-1	-1	-1	-1	1	-1	-1	-1	-1	-1	-1	-1	-1	-1	-1	-1	-1	-1	-1	-1	-1	-1	-1	-1	NA	-1	-1	-1	-1	-1	-1	1	-1	-1	-1	-1	-1	NA	-1	-1	-1	NA	-1	-1	-1	-1	-1
SNP46	-1	-1	-1	-1	-1	-1	-1	1	-1	-1	-1	-1	-1	-1	-1	-1	-1	-1	-1	-1	-1	-1	-1	-1	-1	1	-1	-1	-1	-1	-1	-1	-1	-1	1	1	-1	-1	-1	0	-1	1	-1	-1	-1	-1	-1	1	-1
SNP47	1	-1	1	-1	NA	1	-1	-1	-1	-1	-1	-1	-1	-1	-1	-1	1	-1	-1	-1	1	-1	1	-1	-1	-1	-1	1	-1	-1	1	-1	-1	-1	-1	-1	-1	-1	-1	-1	-1	-1	-1	-1	-1	-1	-1	-1	-1
SNP48	1	-1	1	-1	1	0	-1	-1	-1	-1	-1	-1	-1	-1	-1	-1	1	1	1	-1	-1	-1	-1	-1	-1	-1	-1	-1	-1	1	1	-1	-1	-1	-1	-1	-1	-1	-1	-1	-1	-1	-1	-1	-1	-1	-1	-1	-1
SNP49	1	-1	1	-1	1	1	-1	1	-1	-1	-1	-1	1	-1	1	1	1	-1	1	-1	-1	-1	1	0	1	-1	1	1	1	-1	1	1	-1	1	-1	1	-1	1	-1	-1	-1	-1	-1	-1	1	-1	-1	-1	1
SNP50	1	1	1	1	1	1	1	1	1	1	1	1	1	1	1	1	1	1	1	1	1	1	1	1	1	1	1	1	1	1	1	1	1	1	1	1	1	1	1	-1	-1	-1	-1	-1	-1	-1	-1	-1	-1
SNP51	-1	-1	1	-1	-1	-1	-1	-1	-1	-1	-1	-1	-1	-1	-1	0	-1	-1	-1	-1	1	-1	-1	-1	-1	-1	-1	-1	-1	-1	1	1	-1	-1	-1	-1	-1	-1	-1	-1	-1	-1	-1	-1	-1	-1	1	1	-1
SNP52	-1	-1	-1	-1	-1	-1	-1	-1	-1	-1	-1	-1	-1	-1	1	-1	-1	1	1	-1	-1	-1	-1	-1	-1	-1	-1	-1	-1	-1	-1	-1	-1	-1	-1	-1	-1	-1	-1	-1	-1	-1	1	-1	-1	-1	-1	-1	-1
SNP53	-1	-1	1	-1	-1	1	-1	-1	-1	-1	1	-1	-1	1	1	-1	-1	-1	-1	-1	-1	-1	-1	1	-1	-1	-1	-1	-1	-1	-1	-1	-1	1	1	-1	1	-1	-1	1	1	1	-1	-1	1	-1	-1	-1	-1
SNP54	-1	-1	-1	1	1	-1	-1	1	-1	-1	-1	1	-1	1	-1	-1	-1	1	1	1	-1	1	1	-1	-1	-1	-1	-1	-1	1	-1	-1	-1	-1	-1	1	-1	-1	-1	-1	-1	-1	1	-1	-1	-1	-1	-1	1
SNP55	-1	1	-1	-1	-1	-1	1	-1	-1	-1	-1	-1	-1	1	-1	-1	-1	-1	1	-1	-1	0	-1	-1	1	0	-1	-1	-1	-1	-1	-1	1	-1	-1	-1	-1	-1	1	-1	1	-1	-1	-1	1	1	1	1	-1
SNP56	-1	-1	-1	-1	-1	-1	-1	-1	-1	1	-1	-1	-1	-1	-1	-1	-1	-1	-1	-1	-1	-1	-1	-1	-1	-1	-1	-1	-1	-1	-1	-1	-1	-1	-1	-1	1	-1	-1	-1	-1	-1	-1	-1	-1	-1	-1	-1	-1
SNP57	-1	-1	-1	-1	-1	-1	-1	-1	1	1	-1	-1	-1	-1	-1	1	-1	1	1	-1	-1	1	-1	-1	1	-1	NA	1	-1	-1	-1	-1	-1	-1	-1	1	1	-1	-1	-1	-1	-1	-1	-1	-1	-1	-1	1	1
SNP58	-1	-1	-1	-1	-1	1	1	-1	-1	1	-1	-1	-1	-1	-1	-1	-1	-1	-1	-1	-1	-1	1	1	-1	-1	-1	-1	-1	-1	-1	-1	-1	-1	1	-1	-1	-1	-1	-1	1	-1	-1	-1	-1	-1	-1	-1	-1
SNP59	-1	1	-1	1	-1	-1	-1	-1	-1	1	-1	-1	1	-1	-1	1	-1	1	1	1	-1	-1	-1	-1	-1	-1	-1	-1	-1	-1	-1	1	1	1	1	0	1	-1	-1	-1	-1	-1	1	-1	-1	-1	1	1	-1
SNP60	-1	-1	-1	-1	-1	-1	-1	-1	-1	-1	-1	-1	-1	-1	-1	-1	-1	-1	-1	-1	-1	-1	-1	1	-1	-1	-1	-1	-1	-1	-1	-1	1	1	-1	-1	-1	-1	1	-1	1	-1	-1	-1	-1	-1	1	-1	-1
SNP61	-1	-1	-1	-1	-1	-1	-1	-1	-1	-1	-1	-1	-1	-1	-1	-1	-1	-1	-1	-1	-1	-1	-1	-1	-1	-1	-1	-1	-1	-1	-1	1	-1	-1	-1	-1	-1	1	-1	-1	-1	-1	1	-1	-1	-1	-1	-1	-1
SNP62	1	-1	-1	-1	1	-1	-1	-1	1	-1	-1	-1	-1	-1	-1	-1	1	-1	1	-1	-1	-1	1	-1	-1	-1	1	-1	NA	-1	1	-1	-1	-1	-1	-1	1	-1	1	-1	-1	-1	-1	-1	-1	-1	-1	-1	-1
SNP63	-1	-1	-1	-1	-1	0	-1	-1	-1	-1	-1	-1	-1	-1	-1	-1	-1	-1	-1	-1	-1	-1	-1	-1	-1	-1	-1	-1	-1	-1	-1	-1	-1	-1	-1	-1	-1	1	-1	-1	-1	-1	-1	-1	-1	-1	-1	-1	-1
SNP64	1	1	-1	-1	-1	1	-1	-1	1	-1	-1	1	1	-1	-1	-1	-1	1	1	-1	1	1	-1	0	1	-1	1	1	1	1	-1	-1	-1	-1	-1	1	1	-1	-1	1	-1	-1	-1	-1	-1	-1	1	-1	1
SNP65	1	1	1	1	1	1	1	1	1	1	1	-1	1	-1	-1	1	1	1	1	-1	1	1	1	1	1	-1	-1	1	-1	-1	1	1	1	-1	-1	1	-1	-1	-1	-1	1	-1	1	-1	1	-1	-1	1	-1
SNP66	-1	1	-1	-1	-1	-1	-1	-1	-1	-1	-1	-1	-1	-1	-1	-1	-1	-1	-1	-1	-1	-1	1	-1	-1	-1	-1	-1	-1	-1	-1	-1	-1	-1	-1	-1	-1	-1	-1	-1	-1	-1	-1	-1	-1	-1	-1	-1	-1
SNP67	-1	-1	-1	1	-1	-1	1	-1	-1	-1	1	-1	-1	-1	-1	1	-1	-1	-1	-1	-1	1	-1	-1	1	-1	1	1	1	-1	-1	-1	1	-1	1	-1	-1	-1	-1	-1	-1	-1	-1	-1	1	-1	-1	-1	-1
SNP68	1	-1	-1	1	-1	-1	1	1	-1	-1	1	1	1	-1	-1	1	1	-1	-1	1	1	1	1	1	1	1	-1	0	-1	-1	-1	-1	-1	0	-1	1	-1	-1	-1	-1	1	-1	-1	1	1	1	-1	-1	-1
SNP69	1	1	1	1	1	1	1	1	1	1	1	1	1	1	1	1	1	1	1	1	1	1	1	1	1	1	1	1	1	1	1	1	1	1	1	1	1	1	1	-1	-1	-1	-1	-1	-1	-1	-1	-1	-1
SNP70	-1	1	-1	-1	-1	1	1	-1	-1	1	-1	-1	-1	-1	-1	-1	-1	1	1	-1	-1	-1	1	1	-1	-1	-1	-1	-1	-1	-1	1	-1	-1	1	-1	1	1	-1	-1	-1	1	1	-1	-1	-1	1	1	-1
SNP71	-1	-1	-1	-1	-1	-1	-1	-1	-1	-1	-1	1	-1	-1	-1	-1	-1	-1	-1	-1	-1	-1	-1	1	-1	-1	-1	-1	-1	-1	-1	-1	-1	-1	1	-1	-1	-1	-1	-1	-1	-1	-1	-1	-1	-1	-1	-1	-1
SNP72	-1	1	-1	-1	-1	-1	-1	-1	-1	-1	-1	-1	-1	-1	-1	-1	-1	-1	-1	-1	-1	-1	-1	-1	-1	1	-1	-1	-1	-1	-1	-1	-1	-1	-1	-1	-1	-1	-1	-1	-1	1	-1	-1	-1	-1	-1	-1	-1
SNP73	-1	-1	-1	-1	-1	-1	-1	-1	-1	-1	-1	-1	-1	-1	-1	-1	-1	-1	-1	-1	-1	-1	-1	-1	1	-1	-1	-1	-1	-1	-1	-1	-1	-1	-1	-1	-1	-1	1	-1	-1	-1	-1	-1	-1	-1	-1	-1	-1
SNP74	-1	1	1	-1	-1	1	-1	-1	-1	-1	-1	-1	-1	-1	-1	-1	-1	-1	-1	-1	-1	-1	-1	-1	-1	1	-1	-1	-1	-1	-1	-1	-1	-1	-1	-1	-1	-1	-1	-1	-1	1	-1	-1	1	1	-1	1	-1
SNP75	-1	-1	1	-1	-1	-1	-1	-1	-1	-1	1	-1	-1	-1	-1	-1	1	-1	-1	-1	1	-1	-1	-1	-1	-1	-1	-1	-1	-1	-1	-1	-1	-1	-1	-1	-1	-1	-1	-1	-1	-1	-1	1	-1	-1	-1	-1	-1
SNP76	-1	-1	-1	1	-1	-1	-1	1	1	-1	1	-1	-1	-1	-1	1	-1	-1	-1	-1	1	1	-1	-1	-1	1	-1	-1	-1	NA	-1	-1	-1	-1	-1	1	-1	-1	-1	-1	-1	-1	-1	1	-1	-1	-1	1	-1
SNP77	1	1	-1	-1	1	-1	1	1	-1	1	-1	1	-1	-1	-1	-1	-1	1	1	-1	-1	1	1	-1	1	-1	1	1	1	-1	-1	1	1	-1	-1	1	1	1	1	-1	-1	-1	1	-1	1	-1	-1	-1	-1
SNP78	-1	-1	-1	-1	-1	1	1	-1	-1	1	-1	-1	-1	-1	-1	-1	-1	1	1	-1	-1	-1	1	1	-1	-1	-1	-1	-1	-1	-1	1	-1	-1	1	-1	1	1	-1	-1	-1	1	-1	-1	-1	-1	1	-1	-1
SNP79	-1	1	-1	-1	-1	-1	-1	-1	1	-1	-1	-1	-1	-1	-1	-1	-1	-1	-1	-1	-1	-1	-1	-1	-1	-1	-1	-1	-1	-1	-1	-1	-1	-1	-1	-1	-1	-1	-1	-1	-1	-1	-1	-1	-1	-1	-1	-1	-1
SNP80	1	-1	1	-1	-1	-1	-1	-1	-1	-1	1	1	-1	-1	-1	-1	1	-1	-1	-1	-1	1	-1	-1	-1	1	-1	-1	-1	-1	1	-1	-1	-1	-1	-1	-1	-1	-1	-1	-1	1	1	-1	1	1	-1	-1	-1
SNP81	1	1	-1	-1	1	-1	-1	1	1	-1	-1	-1	-1	-1	-1	1	1	1	1	-1	1	1	1	1	-1	1	NA	-1	-1	0	1	1	-1	1	-1	-1	1	-1	-1	1	1	-1	1	-1	-1	-1	-1	1	-1
SNP82	1	1	-1	-1	1	-1	-1	1	1	-1	-1	-1	-1	-1	-1	1	1	1	1	-1	1	1	1	1	-1	1	1	-1	-1	NA	1	1	-1	1	-1	-1	1	-1	-1	1	1	-1	1	-1	-1	-1	-1	1	-1
SNP83	-1	-1	-1	-1	-1	-1	-1	-1	-1	-1	-1	-1	-1	-1	-1	-1	-1	-1	-1	-1	-1	-1	-1	-1	-1	-1	-1	-1	-1	-1	0	-1	-1	1	-1	-1	-1	-1	-1	1	1	1	-1	-1	-1	-1	-1	-1	-1
SNP84	1	-1	1	1	1	1	-1	1	-1	-1	1	1	-1	1	1	-1	1	-1	-1	-1	1	-1	1	1	-1	1	1	-1	1	1	0	1	-1	1	1	-1	-1	-1	-1	1	-1	1	-1	1	-1	1	1	1	-1
SNP85	1	-1	-1	-1	1	-1	-1	-1	-1	1	-1	-1	1	-1	-1	-1	1	-1	-1	1	-1	-1	-1	1	-1	-1	-1	1	-1	-1	1	1	-1	-1	1	1	1	1	1	1	-1	-1	-1	1	-1	-1	-1	1	-1
SNP86	1	-1	1	-1	1	1	1	-1	-1	1	-1	-1	1	-1	1	-1	-1	1	1	-1	-1	-1	-1	1	-1	-1	-1	-1	-1	1	1	-1	-1	-1	0	1	-1	1	-1	-1	-1	-1	1	-1	-1	-1	-1	-1	-1
SNP87	-1	-1	-1	-1	-1	-1	-1	-1	-1	-1	-1	-1	-1	-1	-1	-1	-1	-1	-1	-1	-1	-1	-1	-1	-1	-1	-1	-1	-1	-1	-1	-1	1	-1	-1	-1	-1	-1	-1	-1	-1	-1	-1	-1	-1	-1	1	-1	-1
SNP88	-1	-1	1	-1	-1	-1	-1	-1	-1	1	-1	1	-1	-1	1	-1	-1	-1	-1	-1	1	-1	-1	-1	-1	1	-1	-1	-1	-1	-1	-1	-1	-1	-1	-1	1	-1	-1	-1	-1	-1	-1	-1	-1	-1	1	-1	-1
SNP89	-1	1	1	-1	-1	0	-1	-1	-1	1	-1	-1	1	1	0	1	-1	-1	-1	1	0	-1	-1	1	1	-1	-1	-1	-1	-1	-1	-1	NA	-1	1	-1	-1	1	-1	1	-1	-1	-1	-1	-1	-1	-1	-1	-1
SNP90	1	1	-1	-1	1	-1	1	-1	-1	1	-1	-1	-1	-1	-1	-1	-1	-1	-1	-1	-1	-1	-1	-1	-1	-1	-1	-1	-1	0	1	-1	1	-1	-1	-1	-1	-1	-1	-1	-1	-1	-1	-1	-1	-1	-1	-1	-1
SNP91	-1	-1	-1	-1	-1	-1	-1	-1	-1	-1	-1	-1	1	-1	-1	-1	-1	-1	-1	1	-1	-1	-1	-1	-1	-1	-1	-1	-1	-1	-1	-1	-1	-1	-1	1	-1	-1	-1	-1	1	-1	-1	-1	-1	-1	-1	-1	-1
SNP92	-1	1	1	-1	-1	1	1	-1	-1	1	-1	-1	-1	1	1	-1	-1	1	1	-1	-1	-1	1	1	1	-1	-1	-1	-1	-1	-1	1	1	-1	1	-1	1	1	1	-1	1	1	1	-1	-1	-1	1	1	-1
SNP93	-1	-1	-1	-1	-1	-1	-1	-1	1	-1	-1	1	-1	-1	-1	-1	-1	1	-1	-1	-1	-1	-1	-1	-1	-1	-1	-1	-1	-1	-1	-1	-1	-1	-1	-1	-1	-1	1	-1	1	-1	-1	1	-1	1	-1	-1	1
SNP94	-1	-1	-1	-1	-1	-1	1	-1	-1	-1	-1	-1	-1	-1	-1	-1	-1	-1	-1	-1	-1	-1	-1	-1	-1	-1	-1	-1	-1	-1	-1	-1	-1	-1	-1	-1	-1	-1	-1	-1	-1	-1	-1	-1	-1	-1	-1	-1	-1
SNP95	-1	1	-1	1	-1	0	-1	1	1	-1	-1	1	-1	-1	-1	1	-1	-1	-1	1	-1	1	1	1	-1	-1	1	1	1	-1	-1	-1	-1	1	1	1	-1	1	1	-1	-1	-1	1	-1	-1	-1	-1	1	1
SNP96	-1	-1	-1	-1	-1	-1	1	-1	-1	-1	1	-1	-1	-1	-1	-1	-1	-1	-1	-1	-1	-1	-1	-1	-1	-1	-1	-1	-1	-1	-1	-1	-1	-1	-1	-1	1	-1	-1	-1	-1	-1	-1	-1	-1	-1	-1	-1	-1
SNP97	-1	-1	-1	-1	-1	-1	1	-1	-1	-1	1	-1	-1	-1	-1	-1	-1	-1	-1	-1	-1	-1	-1	-1	-1	-1	-1	-1	-1	-1	-1	-1	-1	-1	-1	-1	1	-1	-1	-1	-1	1	-1	-1	-1	-1	-1	-1	-1
SNP98	-1	-1	-1	-1	-1	-1	-1	-1	-1	-1	-1	-1	-1	-1	-1	-1	-1	-1	-1	-1	-1	-1	-1	-1	1	-1	-1	-1	-1	-1	1	-1	-1	-1	-1	-1	1	-1	1	-1	-1	-1	-1	1	-1	-1	-1	-1	1
SNP99	-1	-1	-1	-1	-1	-1	-1	-1	-1	-1	-1	-1	-1	-1	-1	-1	-1	-1	-1	1	-1	-1	-1	-1	-1	-1	-1	-1	-1	-1	-1	-1	-1	-1	-1	-1	-1	-1	-1	-1	-1	1	-1	-1	-1	-1	-1	-1	-1
SNP100	1	-1	-1	-1	-1	1	-1	1	-1	1	-1	-1	1	-1	-1	-1	-1	-1	-1	1	-1	-1	-1	-1	-1	-1	-1	-1	-1	1	-1	-1	-1	1	1	1	-1	1	1	-1	-1	-1	-1	-1	-1	-1	-1	-1	-1
SNP101	-1	-1	1	-1	-1	-1	-1	1	1	1	1	-1	1	-1	0	1	-1	-1	-1	1	-1	-1	-1	-1	1	1	-1	-1	-1	-1	1	1	-1	1	-1	1	-1	-1	-1	-1	-1	-1	-1	1	-1	-1	-1	-1	-1
SNP102	-1	-1	1	-1	-1	0	-1	-1	1	-1	-1	-1	-1	-1	0	-1	-1	-1	-1	1	1	-1	-1	-1	-1	-1	-1	-1	-1	-1	1	1	-1	1	1	-1	-1	-1	-1	-1	-1	-1	-1	-1	-1	-1	-1	-1	-1
SNP103	1	-1	-1	-1	1	-1	1	-1	-1	-1	-1	-1	-1	-1	-1	-1	1	-1	-1	-1	-1	1	-1	-1	-1	1	-1	-1	1	0	1	-1	1	-1	-1	-1	-1	1	-1	-1	1	-1	-1	1	-1	-1	-1	-1	-1
SNP104	-1	-1	-1	-1	-1	-1	-1	-1	-1	-1	-1	-1	1	-1	-1	-1	-1	-1	-1	-1	-1	-1	-1	-1	-1	-1	-1	-1	-1	-1	-1	-1	-1	-1	-1	1	-1	-1	-1	-1	-1	-1	-1	-1	-1	-1	-1	-1	-1
SNP105	-1	1	-1	1	-1	-1	1	-1	-1	1	-1	-1	-1	-1	-1	1	-1	-1	-1	-1	-1	-1	1	0	-1	-1	-1	-1	-1	-1	-1	-1	-1	1	-1	-1	-1	-1	-1	-1	-1	-1	-1	-1	-1	-1	-1	-1	-1
SNP106	-1	-1	-1	-1	-1	-1	-1	-1	-1	-1	-1	-1	-1	-1	-1	-1	-1	-1	-1	-1	-1	-1	-1	-1	-1	-1	-1	-1	-1	-1	-1	-1	-1	-1	-1	-1	-1	1	-1	-1	-1	-1	-1	-1	-1	-1	-1	-1	-1
SNP107	1	-1	-1	-1	1	-1	-1	-1	-1	1	-1	-1	-1	-1	-1	-1	-1	1	1	1	NA	-1	1	1	1	1	-1	-1	-1	1	1	1	-1	-1	1	-1	1	-1	1	1	1	-1	1	-1	-1	-1	-1	-1	-1
SNP108	-1	-1	-1	-1	-1	-1	-1	-1	-1	1	-1	-1	1	-1	-1	-1	-1	-1	-1	-1	-1	-1	-1	-1	-1	0	-1	-1	-1	-1	-1	1	-1	1	-1	0	-1	-1	-1	-1	-1	-1	1	-1	1	-1	-1	1	-1
SNP109	-1	-1	-1	-1	-1	1	1	-1	-1	1	-1	-1	-1	-1	-1	-1	-1	1	1	-1	-1	-1	1	1	-1	-1	-1	-1	-1	-1	-1	1	-1	-1	1	-1	1	1	-1	-1	-1	1	-1	-1	-1	-1	1	-1	-1
SNP110	-1	-1	-1	1	-1	-1	-1	-1	-1	-1	-1	-1	1	0	-1	0	-1	-1	1	1	1	-1	-1	-1	-1	-1	-1	-1	-1	-1	-1	0	-1	-1	1	1	-1	1	-1	1	-1	-1	-1	1	-1	-1	-1	-1	-1
SNP111	1	1	1	1	1	1	1	1	1	1	1	1	1	1	1	1	1	1	1	1	1	1	1	1	1	1	1	1	1	1	1	1	1	1	1	1	1	1	1	-1	-1	-1	-1	-1	-1	-1	-1	-1	-1
SNP112	-1	-1	1	-1	-1	-1	1	-1	-1	1	1	-1	1	1	1	-1	-1	-1	-1	1	0	-1	-1	1	-1	-1	-1	-1	-1	-1	1	-1	1	1	1	1	1	-1	-1	-1	-1	-1	-1	1	-1	-1	-1	-1	-1
SNP113	-1	1	-1	-1	-1	-1	-1	-1	-1	-1	-1	-1	-1	-1	-1	-1	-1	-1	-1	-1	-1	-1	1	-1	-1	-1	-1	-1	-1	-1	-1	-1	-1	-1	-1	-1	-1	-1	-1	-1	-1	-1	-1	-1	-1	-1	-1	-1	-1
SNP114	-1	-1	-1	-1	-1	-1	-1	-1	1	1	-1	-1	-1	1	-1	-1	-1	0	-1	1	-1	-1	1	-1	1	-1	1	-1	1	-1	1	1	-1	-1	1	-1	1	1	1	-1	1	1	-1	1	1	-1	-1	-1	1
SNP115	-1	-1	-1	1	-1	-1	-1	-1	-1	-1	-1	-1	-1	-1	-1	0	-1	-1	-1	-1	1	1	-1	-1	1	1	-1	NA	1	-1	-1	-1	-1	-1	-1	-1	-1	1	-1	1	-1	-1	-1	-1	1	1	-1	-1	1
SNP116	-1	1	-1	-1	-1	-1	1	1	-1	-1	-1	1	-1	1	-1	-1	-1	-1	1	-1	-1	0	-1	-1	1	NA	-1	-1	-1	-1	-1	-1	1	-1	-1	1	-1	-1	1	-1	1	1	-1	1	1	1	1	1	-1
SNP117	-1	1	1	-1	-1	-1	-1	1	1	-1	1	1	1	-1	1	1	-1	-1	-1	1	-1	-1	-1	1	-1	1	-1	-1	-1	1	1	-1	1	-1	-1	1	-1	-1	1	-1	-1	-1	1	-1	1	1	-1	1	1
SNP118	-1	1	1	-1	-1	1	-1	1	1	1	-1	-1	1	-1	1	-1	-1	-1	-1	1	1	-1	NA	-1	-1	-1	-1	-1	-1	-1	-1	1	-1	-1	1	-1	-1	1	-1	-1	1	-1	-1	-1	-1	-1	-1	1	-1
SNP119	-1	1	1	1	-1	1	-1	1	-1	-1	1	1	-1	1	1	-1	-1	-1	-1	-1	1	-1	-1	-1	-1	-1	-1	-1	-1	0	-1	NA	-1	-1	-1	-1	-1	-1	-1	-1	-1	-1	1	1	1	1	1	1	-1
SNP120	-1	-1	-1	-1	-1	-1	-1	1	1	-1	1	1	1	-1	-1	1	-1	-1	-1	1	-1	-1	-1	-1	-1	-1	-1	-1	-1	1	1	-1	1	-1	-1	1	-1	-1	1	-1	-1	-1	-1	-1	1	1	-1	-1	1
SNP121	-1	-1	-1	1	-1	1	-1	1	1	-1	-1	-1	-1	-1	-1	1	-1	-1	-1	-1	-1	-1	1	-1	NA	-1	-1	-1	-1	-1	-1	-1	-1	-1	-1	1	-1	-1	-1	1	-1	-1	1	1	1	-1	1	-1	-1
SNP122	-1	-1	-1	-1	1	-1	-1	-1	-1	-1	-1	-1	-1	-1	-1	-1	-1	-1	-1	-1	-1	-1	-1	-1	-1	-1	-1	-1	-1	-1	1	-1	-1	-1	-1	-1	-1	-1	-1	-1	1	-1	-1	-1	-1	-1	1	-1	-1
SNP123	-1	-1	1	-1	-1	-1	-1	-1	1	-1	-1	1	-1	-1	1	-1	-1	-1	-1	-1	-1	-1	-1	1	-1	-1	-1	-1	-1	-1	-1	-1	-1	-1	-1	-1	-1	-1	-1	-1	-1	-1	-1	1	-1	-1	-1	-1	-1
SNP124	-1	-1	-1	-1	-1	1	-1	1	-1	1	-1	-1	1	-1	-1	-1	-1	-1	-1	1	-1	-1	1	-1	-1	-1	-1	-1	-1	-1	-1	-1	-1	1	1	1	-1	1	-1	-1	-1	-1	-1	-1	-1	-1	-1	-1	-1
SNP125	-1	-1	-1	-1	-1	-1	-1	-1	-1	-1	-1	-1	-1	-1	-1	-1	-1	-1	-1	-1	-1	-1	-1	-1	-1	-1	-1	-1	-1	-1	-1	-1	-1	-1	-1	-1	-1	1	-1	-1	-1	-1	-1	-1	-1	-1	-1	-1	-1
SNP126	-1	1	-1	-1	-1	-1	-1	-1	-1	-1	-1	-1	-1	1	-1	-1	-1	-1	-1	-1	-1	1	-1	-1	-1	-1	-1	-1	-1	-1	-1	-1	-1	-1	-1	-1	1	-1	-1	-1	-1	-1	-1	-1	-1	-1	-1	-1	-1
SNP127	1	1	1	1	-1	1	-1	1	1	-1	1	-1	-1	-1	1	1	-1	-1	-1	1	1	-1	-1	-1	-1	1	-1	-1	-1	-1	-1	-1	-1	-1	1	1	-1	1	1	-1	-1	1	-1	-1	-1	1	1	-1	-1
SNP128	1	1	1	1	-1	-1	-1	-1	1	1	-1	-1	1	1	-1	1	-1	-1	-1	-1	1	-1	1	1	-1	-1	-1	-1	-1	-1	-1	-1	-1	-1	-1	-1	-1	-1	-1	-1	-1	1	-1	1	-1	-1	-1	-1	-1
SNP129	-1	-1	-1	-1	-1	-1	-1	-1	-1	1	-1	-1	1	-1	-1	-1	-1	1	1	-1	-1	1	1	-1	-1	-1	-1	-1	-1	-1	-1	-1	1	-1	-1	-1	1	-1	-1	-1	-1	-1	1	-1	-1	-1	-1	-1	-1
SNP130	-1	-1	-1	1	-1	-1	-1	-1	1	1	1	1	1	-1	1	1	1	-1	-1	1	1	-1	1	1	1	1	-1	-1	-1	-1	-1	1	-1	1	1	-1	-1	1	1	1	-1	-1	-1	1	1	-1	-1	1	-1
SNP131	-1	1	-1	-1	-1	-1	-1	-1	-1	-1	-1	-1	-1	-1	-1	-1	-1	-1	-1	-1	-1	-1	1	-1	-1	-1	-1	-1	-1	-1	-1	-1	-1	-1	-1	-1	-1	-1	-1	-1	-1	-1	-1	-1	-1	-1	-1	-1	-1
SNP132	-1	-1	-1	-1	-1	-1	-1	-1	1	-1	-1	-1	-1	-1	-1	-1	-1	-1	-1	-1	1	-1	-1	-1	-1	1	-1	-1	-1	-1	-1	-1	-1	-1	-1	-1	-1	-1	-1	-1	-1	-1	-1	-1	-1	-1	1	1	-1
SNP133	-1	-1	-1	-1	-1	-1	-1	-1	1	-1	-1	-1	-1	-1	-1	-1	-1	-1	-1	-1	1	-1	-1	-1	-1	1	-1	-1	-1	-1	-1	-1	1	-1	-1	-1	-1	-1	-1	-1	-1	-1	-1	-1	-1	-1	1	1	-1
SNP134	-1	-1	-1	-1	-1	-1	1	1	-1	-1	1	1	1	-1	-1	-1	-1	-1	-1	-1	1	-1	-1	1	1	-1	-1	0	-1	-1	-1	-1	-1	0	-1	1	-1	-1	-1	-1	-1	-1	-1	-1	1	-1	-1	-1	-1
SNP135	-1	1	-1	-1	-1	-1	-1	-1	1	-1	-1	1	-1	-1	-1	-1	-1	-1	-1	-1	-1	-1	-1	-1	-1	-1	-1	-1	-1	-1	-1	-1	-1	-1	-1	-1	-1	-1	-1	-1	-1	-1	-1	-1	-1	-1	-1	1	-1
SNP136	-1	1	-1	1	-1	-1	1	-1	-1	-1	1	-1	-1	-1	-1	1	-1	1	-1	1	-1	1	-1	-1	-1	0	-1	-1	-1	-1	-1	-1	1	1	1	1	-1	1	-1	1	-1	-1	-1	-1	-1	-1	-1	-1	-1
SNP137	1	-1	-1	1	1	-1	-1	-1	-1	-1	-1	-1	-1	-1	-1	1	1	-1	-1	-1	1	1	-1	-1	1	-1	1	1	1	0	-1	-1	-1	-1	-1	-1	-1	-1	-1	-1	1	-1	-1	1	-1	-1	-1	-1	-1
SNP138	1	1	1	-1	1	1	1	-1	-1	1	1	-1	1	1	1	-1	-1	1	1	1	-1	1	-1	-1	-1	-1	NA	-1	-1	1	-1	1	-1	-1	-1	-1	-1	-1	-1	-1	-1	1	1	1	1	-1	-1	-1	-1
SNP139	1	-1	1	-1	-1	-1	1	1	-1	1	-1	-1	1	-1	-1	-1	-1	1	1	1	-1	-1	1	-1	-1	-1	-1	-1	-1	-1	-1	1	1	1	1	1	-1	-1	1	-1	-1	-1	-1	-1	-1	-1	1	-1	-1
SNP140	-1	1	-1	-1	-1	-1	-1	-1	-1	-1	-1	-1	1	-1	-1	-1	-1	1	1	-1	-1	1	-1	-1	0	-1	-1	-1	-1	-1	-1	1	-1	-1	-1	-1	1	-1	-1	-1	-1	-1	1	-1	-1	-1	-1	-1	-1
SNP141	-1	-1	-1	-1	1	1	-1	-1	-1	-1	1	1	-1	1	-1	-1	1	1	-1	-1	-1	1	1	-1	1	-1	1	-1	-1	1	1	1	1	-1	-1	-1	1	-1	-1	-1	-1	1	-1	1	-1	-1	1	-1	-1
SNP142	1	-1	-1	-1	1	-1	-1	-1	-1	-1	-1	-1	-1	-1	-1	-1	-1	-1	-1	-1	-1	-1	-1	-1	-1	-1	-1	-1	-1	1	1	-1	-1	-1	-1	-1	-1	-1	-1	-1	-1	-1	-1	-1	-1	-1	-1	-1	-1
SNP143	-1	1	-1	-1	-1	-1	-1	-1	-1	-1	-1	-1	-1	-1	-1	1	-1	-1	-1	-1	-1	-1	-1	-1	-1	-1	-1	-1	-1	-1	-1	-1	-1	-1	-1	-1	-1	-1	-1	-1	-1	-1	1	-1	1	-1	-1	1	1
SNP144	-1	-1	-1	-1	-1	-1	-1	-1	-1	-1	-1	-1	-1	-1	-1	-1	-1	-1	-1	-1	-1	-1	-1	-1	-1	-1	-1	-1	-1	-1	-1	-1	-1	-1	-1	-1	-1	-1	-1	-1	-1	1	-1	-1	-1	-1	-1	-1	-1
SNP145	-1	-1	-1	-1	-1	-1	-1	-1	-1	-1	-1	-1	-1	-1	-1	-1	-1	-1	-1	-1	-1	-1	-1	-1	0	-1	-1	-1	-1	-1	-1	-1	-1	-1	-1	-1	1	-1	-1	1	-1	-1	1	-1	-1	-1	-1	1	-1
SNP146	-1	-1	-1	-1	-1	-1	-1	-1	-1	-1	-1	-1	-1	-1	-1	-1	-1	-1	-1	-1	-1	-1	-1	-1	-1	-1	-1	-1	-1	-1	-1	1	-1	-1	-1	-1	-1	-1	-1	-1	-1	-1	-1	-1	-1	-1	-1	-1	-1
SNP147	1	-1	1	1	1	-1	-1	-1	1	-1	-1	-1	-1	1	1	-1	-1	-1	-1	-1	-1	1	-1	NA	-1	1	1	-1	1	1	1	-1	-1	1	1	-1	-1	-1	-1	1	-1	1	-1	1	1	1	-1	-1	-1
SNP148	-1	-1	-1	1	-1	-1	-1	1	1	-1	1	1	-1	-1	-1	1	-1	-1	-1	1	-1	1	-1	-1	-1	-1	-1	-1	-1	-1	-1	-1	-1	1	-1	1	-1	-1	-1	1	-1	-1	-1	1	-1	-1	1	-1	-1
SNP149	-1	-1	-1	1	-1	-1	-1	-1	-1	-1	-1	-1	-1	-1	-1	1	-1	-1	-1	-1	1	-1	-1	-1	-1	-1	-1	-1	-1	-1	-1	-1	-1	-1	1	-1	-1	1	1	-1	-1	-1	-1	-1	-1	-1	-1	-1	-1
SNP150	1	-1	-1	1	1	-1	-1	-1	-1	-1	-1	-1	-1	-1	-1	1	1	-1	-1	-1	-1	1	-1	-1	-1	-1	1	1	1	0	-1	-1	-1	-1	-1	-1	-1	-1	-1	-1	1	-1	-1	1	-1	-1	-1	-1	-1
SNP151	-1	-1	1	-1	-1	1	-1	-1	-1	-1	-1	-1	-1	-1	1	1	-1	1	1	0	1	-1	-1	-1	-1	-1	-1	-1	-1	-1	-1	-1	-1	-1	-1	1	1	1	1	-1	-1	-1	1	-1	-1	-1	-1	1	-1
SNP152	-1	-1	-1	-1	-1	-1	-1	-1	1	-1	1	-1	-1	-1	-1	-1	-1	-1	-1	-1	-1	0	-1	1	1	1	-1	-1	-1	1	-1	-1	-1	-1	-1	-1	-1	-1	-1	-1	-1	-1	-1	1	-1	-1	-1	-1	1
SNP153	-1	-1	-1	-1	-1	-1	-1	-1	-1	-1	-1	-1	-1	-1	-1	-1	-1	-1	-1	-1	-1	1	-1	-1	-1	-1	-1	-1	-1	-1	-1	-1	-1	-1	-1	-1	1	-1	-1	-1	-1	-1	-1	-1	-1	-1	-1	-1	-1
SNP154	-1	1	-1	-1	-1	-1	-1	-1	1	-1	-1	1	-1	-1	-1	-1	-1	-1	-1	-1	-1	-1	-1	-1	-1	-1	-1	-1	-1	-1	-1	-1	-1	-1	-1	-1	-1	1	-1	-1	-1	-1	-1	-1	-1	-1	-1	-1	-1
SNP155	-1	-1	1	-1	-1	1	-1	-1	-1	-1	-1	-1	-1	-1	NA	-1	-1	-1	-1	-1	-1	-1	-1	-1	-1	-1	-1	-1	-1	-1	-1	-1	-1	-1	-1	-1	-1	-1	-1	-1	-1	-1	-1	-1	-1	-1	-1	-1	-1
SNP156	-1	-1	1	-1	-1	1	-1	-1	-1	-1	-1	-1	-1	-1	-1	-1	-1	-1	-1	-1	1	-1	-1	-1	-1	-1	-1	-1	-1	-1	NA	-1	-1	-1	-1	-1	-1	-1	-1	-1	-1	-1	-1	-1	-1	-1	-1	-1	-1
SNP157	-1	-1	1	-1	-1	1	-1	-1	1	-1	-1	-1	-1	-1	1	-1	-1	-1	-1	1	1	-1	-1	-1	-1	-1	-1	-1	-1	-1	1	1	-1	1	1	-1	-1	-1	-1	-1	-1	-1	-1	-1	-1	-1	-1	-1	-1
SNP158	1	-1	1	1	1	1	-1	-1	-1	-1	-1	-1	-1	1	1	-1	1	-1	1	-1	1	-1	1	1	-1	-1	1	1	1	-1	-1	-1	-1	-1	-1	-1	-1	-1	-1	-1	-1	-1	-1	1	-1	-1	-1	-1	-1
SNP159	-1	-1	1	-1	-1	1	1	1	-1	-1	-1	1	1	-1	1	-1	-1	-1	1	-1	-1	-1	-1	-1	-1	-1	1	-1	-1	-1	-1	1	1	-1	-1	1	-1	-1	-1	1	1	-1	1	-1	1	-1	1	1	1
SNP160	-1	-1	-1	-1	-1	-1	-1	-1	-1	1	-1	-1	1	-1	-1	-1	-1	-1	-1	1	-1	-1	-1	-1	-1	-1	-1	-1	-1	-1	-1	1	-1	-1	-1	-1	-1	-1	1	-1	-1	1	-1	-1	-1	-1	-1	-1	-1
SNP161	-1	-1	-1	-1	-1	-1	-1	-1	-1	-1	-1	-1	-1	-1	-1	1	-1	1	1	-1	-1	-1	-1	-1	-1	-1	-1	-1	-1	-1	-1	1	-1	-1	-1	-1	-1	-1	-1	-1	-1	-1	1	-1	-1	-1	-1	-1	-1
SNP162	-1	-1	-1	-1	-1	-1	-1	-1	-1	-1	-1	1	-1	-1	-1	-1	-1	-1	-1	-1	-1	-1	-1	-1	-1	-1	-1	-1	-1	-1	-1	-1	-1	-1	-1	-1	-1	-1	1	-1	-1	-1	-1	-1	-1	-1	-1	-1	-1
SNP163	-1	1	-1	-1	-1	-1	-1	-1	-1	-1	-1	1	-1	-1	0	-1	-1	-1	-1	-1	-1	-1	-1	-1	-1	-1	-1	-1	-1	-1	-1	-1	-1	-1	-1	-1	-1	-1	1	-1	1	-1	-1	-1	-1	-1	-1	-1	-1
SNP164	-1	-1	-1	-1	1	-1	-1	-1	-1	-1	-1	-1	-1	-1	-1	-1	-1	-1	-1	-1	-1	-1	-1	-1	-1	-1	-1	-1	-1	-1	1	-1	-1	-1	-1	-1	-1	-1	-1	-1	1	-1	-1	-1	-1	-1	1	-1	-1
SNP165	1	1	1	1	1	-1	-1	1	-1	-1	-1	-1	-1	1	1	1	1	-1	-1	-1	1	1	-1	-1	1	1	1	1	1	0	-1	1	-1	-1	-1	1	1	-1	-1	-1	1	1	1	1	-1	-1	1	1	-1
SNP166	-1	-1	1	-1	-1	-1	-1	-1	1	-1	-1	1	1	-1	1	-1	1	1	-1	1	1	-1	-1	1	-1	-1	-1	-1	-1	-1	-1	1	-1	0	-1	-1	1	-1	1	1	1	1	-1	-1	-1	1	1	1	-1
SNP167	-1	-1	-1	1	-1	-1	1	-1	-1	-1	-1	-1	-1	1	-1	-1	-1	-1	-1	-1	1	-1	-1	-1	-1	-1	1	1	-1	-1	-1	-1	1	-1	-1	-1	-1	-1	1	1	1	-1	-1	-1	1	-1	-1	-1	1
SNP168	-1	1	-1	-1	-1	-1	-1	-1	1	-1	-1	1	-1	-1	-1	-1	-1	-1	-1	-1	-1	-1	-1	-1	-1	-1	-1	-1	-1	-1	-1	-1	-1	-1	-1	-1	-1	1	-1	-1	-1	-1	-1	-1	-1	-1	-1	-1	-1
SNP169	-1	-1	-1	1	-1	-1	1	-1	-1	-1	1	-1	1	NA	NA	-1	-1	-1	-1	1	1	-1	-1	-1	-1	-1	1	1	1	-1	-1	-1	-1	-1	-1	-1	-1	-1	-1	1	1	-1	-1	-1	1	1	1	-1	1
SNP170	-1	1	-1	-1	-1	-1	1	-1	1	-1	-1	1	-1	-1	-1	-1	-1	-1	-1	-1	1	-1	-1	0	-1	-1	1	1	1	-1	-1	-1	-1	-1	-1	-1	-1	-1	-1	1	-1	-1	-1	-1	1	1	-1	-1	1
SNP171	-1	-1	-1	-1	-1	-1	-1	-1	1	1	-1	-1	1	1	-1	1	-1	-1	-1	1	-1	-1	-1	-1	-1	1	1	1	-1	-1	-1	-1	-1	-1	-1	1	-1	-1	-1	-1	-1	-1	-1	-1	-1	-1	-1	-1	-1
SNP172	-1	-1	-1	-1	-1	-1	-1	1	-1	-1	-1	-1	-1	-1	-1	-1	-1	-1	-1	-1	-1	-1	-1	-1	-1	-1	-1	-1	-1	-1	0	1	-1	-1	1	1	-1	1	-1	-1	-1	1	-1	-1	-1	-1	-1	1	-1
SNP173	-1	1	-1	-1	-1	-1	1	1	-1	-1	-1	1	-1	-1	1	-1	-1	1	-1	1	-1	-1	-1	-1	-1	1	-1	-1	-1	-1	-1	1	1	-1	-1	-1	1	-1	-1	1	1	-1	1	-1	1	1	-1	1	-1
SNP174	1	-1	-1	-1	-1	NA	1	1	-1	-1	1	1	1	-1	-1	-1	-1	-1	-1	1	1	1	0	1	1	-1	-1	0	-1	-1	-1	-1	1	0	-1	1	-1	-1	-1	-1	-1	-1	-1	1	1	-1	1	-1	1
SNP175	-1	1	-1	-1	-1	-1	1	1	-1	-1	1	1	1	-1	-1	-1	-1	-1	-1	-1	1	-1	-1	1	1	-1	-1	NA	-1	-1	-1	-1	-1	-1	-1	1	-1	-1	-1	-1	-1	-1	-1	-1	1	-1	-1	-1	-1
SNP176	-1	-1	-1	-1	-1	-1	-1	-1	-1	-1	-1	-1	-1	-1	-1	-1	-1	-1	1	-1	-1	-1	-1	-1	-1	-1	-1	-1	-1	-1	-1	-1	1	-1	-1	-1	-1	-1	1	-1	-1	-1	1	-1	-1	-1	-1	-1	-1
SNP177	-1	-1	-1	-1	-1	-1	-1	-1	1	1	1	1	1	1	0	1	-1	-1	-1	1	-1	-1	-1	-1	1	-1	-1	-1	-1	-1	1	1	-1	-1	-1	0	-1	-1	-1	-1	1	-1	-1	1	-1	-1	-1	-1	1
SNP178	-1	1	-1	-1	-1	-1	-1	-1	-1	-1	-1	-1	-1	-1	-1	-1	-1	-1	-1	-1	-1	-1	-1	-1	-1	-1	-1	-1	-1	-1	-1	-1	-1	-1	-1	-1	-1	-1	1	-1	-1	1	-1	-1	-1	-1	-1	-1	-1
SNP179	1	-1	-1	-1	1	-1	-1	1	-1	-1	-1	-1	-1	-1	1	-1	1	-1	-1	-1	-1	-1	1	-1	-1	-1	-1	0	-1	1	1	-1	-1	-1	-1	-1	-1	-1	-1	-1	-1	1	-1	-1	-1	-1	-1	-1	-1
SNP180	1	-1	-1	-1	-1	-1	1	-1	-1	1	-1	1	-1	-1	1	-1	1	1	1	1	-1	-1	1	1	-1	1	-1	-1	-1	-1	-1	1	1	-1	1	-1	-1	-1	1	-1	-1	1	-1	-1	-1	1	-1	-1	-1
SNP181	1	1	-1	-1	1	-1	-1	-1	1	1	1	0	-1	-1	-1	-1	-1	1	1	-1	-1	1	1	-1	-1	-1	-1	-1	-1	1	-1	-1	1	0	-1	-1	-1	1	1	-1	-1	-1	-1	-1	-1	1	-1	-1	1
SNP182	-1	-1	-1	-1	-1	-1	-1	-1	-1	1	-1	-1	1	-1	-1	-1	-1	-1	-1	-1	-1	-1	-1	-1	-1	-1	-1	-1	-1	-1	-1	-1	-1	-1	-1	-1	-1	-1	-1	-1	-1	-1	1	-1	-1	-1	-1	-1	-1
SNP183	-1	-1	-1	-1	-1	-1	1	-1	-1	-1	-1	-1	-1	-1	-1	-1	-1	1	1	-1	-1	1	-1	-1	-1	-1	-1	-1	-1	-1	-1	-1	1	-1	-1	-1	1	-1	-1	-1	-1	-1	-1	-1	-1	-1	-1	-1	-1
SNP184	-1	-1	-1	1	-1	-1	-1	1	1	1	-1	1	1	1	-1	1	1	-1	-1	-1	1	1	-1	1	1	-1	1	NA	-1	-1	-1	1	-1	-1	1	1	-1	-1	1	1	-1	-1	1	-1	-1	-1	-1	-1	1
SNP185	-1	1	-1	1	1	-1	-1	1	1	-1	1	-1	-1	-1	-1	1	-1	-1	-1	-1	1	-1	-1	-1	-1	1	-1	1	1	-1	1	-1	-1	-1	-1	-1	-1	-1	-1	-1	1	-1	-1	1	-1	1	1	1	-1
SNP186	-1	-1	-1	-1	-1	1	-1	1	-1	-1	1	1	-1	-1	NA	-1	-1	-1	-1	1	-1	1	-1	-1	1	1	1	-1	0	1	-1	-1	1	-1	-1	1	-1	1	1	1	1	-1	-1	-1	1	1	-1	1	-1
SNP187	-1	-1	-1	-1	-1	-1	-1	-1	-1	-1	-1	-1	-1	-1	-1	-1	-1	-1	-1	-1	-1	-1	-1	-1	-1	-1	-1	-1	-1	-1	-1	-1	1	-1	-1	-1	-1	-1	-1	-1	-1	-1	-1	-1	-1	-1	1	-1	-1
SNP188	-1	1	-1	1	-1	-1	1	-1	-1	-1	-1	1	-1	1	-1	-1	-1	-1	-1	-1	-1	-1	-1	1	-1	0	1	1	NA	-1	-1	1	1	-1	0	-1	1	-1	-1	1	-1	-1	1	-1	-1	1	-1	-1	1
SNP189	1	1	-1	-1	1	NA	1	-1	1	-1	1	-1	1	NA	-1	-1	1	-1	-1	-1	NA	NA	1	1	-1	-1	1	1	-1	1	-1	1	-1	-1	-1	-1	1	-1	-1	-1	1	1	-1	1	-1	-1	1	-1	1
SNP190	1	-1	-1	-1	-1	-1	-1	-1	-1	1	-1	-1	-1	-1	1	0	1	1	1	-1	-1	1	-1	-1	1	-1	-1	1	-1	-1	-1	-1	-1	1	-1	-1	-1	1	-1	-1	-1	-1	1	-1	1	-1	-1	-1	1
SNP191	-1	-1	-1	-1	-1	1	-1	-1	-1	1	-1	-1	1	-1	-1	1	-1	1	1	1	-1	1	1	-1	-1	1	-1	-1	-1	-1	-1	-1	-1	1	1	-1	1	1	1	-1	1	-1	-1	1	1	-1	-1	1	-1
SNP192	-1	-1	-1	-1	-1	1	-1	-1	-1	1	-1	-1	1	-1	-1	1	-1	1	1	1	-1	1	1	-1	-1	1	-1	-1	-1	-1	-1	-1	-1	1	1	-1	1	1	1	-1	1	-1	-1	1	1	-1	-1	1	-1
SNP193	-1	-1	1	-1	-1	-1	-1	1	-1	-1	-1	-1	-1	-1	1	-1	-1	-1	-1	-1	-1	1	1	-1	-1	-1	-1	-1	-1	-1	-1	1	-1	-1	-1	1	1	-1	1	1	-1	-1	-1	-1	-1	-1	-1	1	-1
SNP194	-1	-1	1	-1	-1	1	1	-1	1	-1	-1	-1	-1	-1	1	1	-1	-1	-1	0	-1	-1	-1	-1	-1	-1	-1	-1	-1	-1	1	-1	1	1	-1	-1	-1	1	-1	-1	1	-1	-1	-1	1	1	-1	1	-1
SNP195	1	-1	-1	-1	-1	1	-1	-1	-1	-1	-1	-1	-1	1	-1	-1	-1	1	1	-1	-1	-1	1	1	-1	1	-1	-1	-1	-1	1	-1	-1	-1	-1	-1	-1	1	-1	1	-1	-1	-1	-1	1	-1	-1	-1	-1
SNP196	-1	-1	-1	1	-1	1	-1	-1	-1	-1	1	1	1	-1	-1	-1	1	0	1	1	-1	1	-1	1	1	-1	-1	1	-1	-1	-1	-1	-1	-1	1	1	-1	-1	1	-1	1	1	-1	-1	1	1	-1	1	1
SNP197	-1	-1	-1	1	-1	-1	1	-1	1	1	-1	1	1	1	-1	1	-1	-1	-1	1	-1	-1	1	1	-1	1	-1	-1	-1	-1	-1	1	-1	-1	-1	1	-1	-1	-1	1	-1	1	-1	-1	-1	1	-1	-1	-1
SNP198	1	1	1	1	-1	-1	1	1	-1	1	1	-1	1	1	1	1	1	-1	-1	-1	1	-1	-1	-1	1	-1	1	1	1	1	NA	1	1	-1	1	1	1	1	1	-1	-1	1	-1	-1	1	1	-1	1	1
SNP199	-1	1	1	1	NA	1	-1	1	1	-1	1	-1	-1	-1	NA	1	-1	-1	-1	-1	1	-1	-1	-1	-1	1	-1	1	1	-1	1	-1	-1	-1	-1	-1	-1	-1	-1	1	1	-1	-1	1	-1	1	1	1	-1
SNP200	-1	-1	-1	-1	-1	-1	1	-1	-1	-1	-1	-1	-1	-1	-1	-1	-1	-1	-1	-1	-1	-1	1	-1	-1	-1	-1	-1	-1	-1	-1	-1	-1	-1	-1	-1	1	-1	-1	-1	-1	-1	-1	-1	-1	-1	-1	-1	-1
SNP201	-1	1	1	-1	-1	-1	-1	-1	1	1	-1	-1	-1	-1	1	-1	1	1	1	-1	1	-1	0	1	-1	1	-1	-1	-1	NA	-1	1	-1	0	-1	-1	-1	-1	1	1	1	1	1	-1	-1	-1	-1	-1	1
SNP202	-1	1	1	-1	-1	-1	-1	-1	1	1	-1	-1	-1	-1	1	-1	1	1	1	-1	1	-1	0	1	-1	1	-1	-1	-1	-1	-1	1	-1	0	-1	-1	-1	-1	1	1	1	1	1	-1	-1	-1	-1	-1	1
SNP203	-1	1	-1	1	-1	-1	1	1	-1	-1	-1	-1	-1	-1	1	-1	-1	-1	-1	1	-1	-1	-1	0	-1	-1	-1	-1	-1	-1	-1	1	1	-1	-1	-1	1	-1	-1	-1	-1	-1	-1	-1	-1	-1	-1	-1	-1
SNP204	-1	-1	-1	1	-1	-1	1	-1	-1	-1	-1	1	-1	-1	-1	1	-1	-1	-1	-1	1	-1	-1	-1	1	1	-1	-1	-1	-1	-1	1	1	-1	-1	-1	-1	-1	1	1	-1	1	-1	-1	1	1	1	-1	-1
SNP205	-1	-1	-1	-1	1	-1	-1	-1	-1	-1	1	-1	-1	1	-1	-1	1	-1	-1	-1	-1	-1	1	-1	1	-1	-1	-1	-1	1	1	1	-1	-1	-1	-1	-1	-1	-1	-1	-1	1	-1	-1	-1	-1	-1	1	-1
SNP206	1	-1	1	1	1	-1	-1	-1	-1	-1	1	-1	1	-1	1	1	1	-1	-1	1	1	-1	1	1	-1	-1	-1	-1	-1	-1	1	-1	1	-1	-1	-1	-1	-1	1	-1	-1	-1	-1	1	-1	NA	-1	-1	-1
SNP207	-1	1	-1	-1	-1	-1	1	1	-1	-1	-1	1	-1	1	-1	-1	-1	-1	1	-1	-1	NA	-1	-1	1	NA	-1	-1	-1	-1	-1	-1	1	-1	-1	1	-1	-1	1	-1	1	1	-1	1	1	1	1	1	-1
SNP208	-1	1	1	-1	-1	-1	1	1	-1	1	-1	1	1	1	1	-1	-1	-1	1	1	1	-1	-1	1	1	1	-1	-1	-1	1	-1	1	-1	-1	1	1	-1	1	1	-1	-1	1	1	-1	-1	-1	1	-1	-1
SNP209	-1	1	-1	-1	-1	-1	-1	-1	-1	1	-1	-1	-1	-1	-1	-1	-1	-1	-1	1	-1	1	-1	-1	NA	-1	-1	-1	-1	-1	-1	-1	-1	-1	-1	1	1	1	1	-1	-1	-1	-1	-1	-1	-1	-1	-1	-1
SNP210	-1	-1	1	-1	-1	1	-1	-1	1	1	-1	-1	-1	-1	-1	1	-1	-1	-1	1	-1	-1	-1	-1	-1	-1	-1	1	-1	-1	-1	1	-1	-1	-1	1	-1	1	-1	-1	1	-1	-1	-1	1	-1	-1	-1	1
SNP211	-1	-1	-1	-1	-1	-1	-1	1	-1	-1	-1	-1	-1	-1	-1	-1	-1	-1	-1	-1	NA	-1	-1	-1	-1	1	-1	-1	-1	-1	-1	-1	1	-1	-1	1	-1	-1	-1	-1	-1	-1	-1	-1	-1	-1	-1	-1	-1
SNP212	-1	-1	-1	-1	-1	-1	-1	-1	1	-1	-1	-1	1	-1	-1	-1	-1	-1	1	0	-1	-1	-1	-1	-1	-1	-1	-1	-1	-1	-1	-1	-1	-1	-1	1	-1	1	-1	-1	-1	-1	-1	-1	-1	-1	-1	-1	-1
SNP213	-1	-1	-1	-1	-1	-1	-1	-1	-1	-1	-1	-1	-1	-1	-1	-1	-1	-1	-1	-1	-1	-1	-1	-1	-1	-1	-1	-1	-1	-1	-1	-1	-1	1	-1	-1	-1	-1	-1	-1	-1	-1	-1	-1	-1	-1	-1	-1	-1
SNP214	-1	1	-1	-1	-1	-1	-1	-1	1	1	-1	-1	1	-1	1	1	-1	-1	-1	-1	-1	-1	-1	-1	-1	-1	-1	-1	-1	-1	-1	-1	-1	-1	-1	-1	1	-1	-1	-1	-1	1	-1	-1	-1	-1	-1	-1	-1
SNP215	1	-1	1	-1	1	0	-1	-1	-1	-1	-1	-1	-1	1	-1	-1	1	1	1	-1	1	-1	1	-1	1	1	-1	-1	-1	1	1	NA	-1	-1	-1	-1	-1	-1	-1	-1	1	1	-1	-1	1	1	1	-1	-1
SNP216	-1	1	-1	-1	-1	-1	-1	-1	1	-1	-1	-1	1	-1	-1	-1	-1	-1	-1	-1	1	-1	-1	0	-1	-1	1	1	1	1	-1	-1	-1	1	-1	1	-1	-1	-1	1	-1	-1	-1	-1	-1	-1	1	-1	1
SNP217	-1	1	-1	-1	-1	-1	-1	1	-1	-1	-1	-1	-1	1	-1	-1	-1	-1	1	-1	-1	-1	-1	-1	1	-1	-1	-1	-1	-1	-1	-1	-1	-1	-1	1	-1	-1	1	-1	1	-1	-1	-1	-1	-1	1	1	-1
SNP218	-1	1	-1	-1	-1	-1	0	-1	-1	-1	-1	-1	-1	-1	-1	-1	-1	-1	-1	-1	-1	-1	1	-1	-1	-1	-1	-1	-1	-1	-1	-1	-1	-1	-1	-1	-1	-1	-1	-1	-1	-1	-1	-1	-1	-1	-1	-1	-1
SNP219	-1	1	-1	-1	-1	-1	-1	-1	-1	-1	-1	-1	-1	-1	-1	1	-1	-1	-1	-1	-1	-1	-1	-1	-1	-1	-1	-1	-1	-1	-1	-1	-1	-1	-1	-1	1	-1	-1	-1	-1	1	1	-1	1	-1	1	-1	1
SNP220	-1	-1	-1	-1	-1	-1	-1	1	-1	-1	-1	-1	-1	-1	-1	-1	-1	-1	-1	-1	-1	-1	-1	-1	1	-1	-1	-1	-1	-1	-1	-1	-1	-1	-1	-1	-1	NA	-1	-1	-1	-1	-1	-1	-1	-1	-1	-1	-1
SNP221	-1	-1	-1	1	-1	-1	1	-1	-1	-1	-1	1	-1	-1	-1	-1	-1	-1	-1	-1	-1	1	-1	-1	-1	-1	-1	-1	-1	1	-1	-1	1	-1	-1	-1	-1	-1	-1	-1	-1	-1	-1	-1	1	1	-1	-1	-1
SNP222	-1	-1	1	-1	-1	1	1	1	1	-1	-1	-1	-1	-1	1	-1	-1	-1	-1	-1	-1	-1	1	1	-1	1	-1	-1	-1	-1	-1	-1	-1	-1	1	-1	1	1	1	-1	-1	1	-1	1	-1	-1	-1	-1	-1
SNP223	1	-1	-1	-1	1	-1	1	-1	-1	-1	-1	-1	-1	-1	-1	-1	1	-1	1	-1	-1	-1	1	-1	-1	-1	-1	1	-1	-1	1	-1	-1	-1	-1	-1	-1	-1	-1	-1	1	-1	-1	-1	-1	-1	-1	-1	-1
SNP224	-1	-1	-1	-1	-1	-1	-1	-1	-1	-1	-1	-1	-1	-1	-1	-1	-1	1	1	-1	-1	1	-1	-1	1	-1	-1	-1	-1	-1	-1	-1	1	-1	-1	-1	1	-1	-1	-1	1	-1	1	-1	-1	-1	1	1	-1
SNP225	-1	-1	-1	-1	-1	1	-1	1	-1	-1	-1	-1	-1	-1	-1	-1	-1	-1	-1	-1	-1	-1	-1	-1	-1	-1	-1	-1	-1	-1	-1	-1	-1	-1	-1	0	-1	-1	-1	-1	-1	-1	-1	-1	-1	-1	1	-1	-1
SNP226	-1	1	1	-1	-1	1	1	1	-1	-1	-1	-1	-1	1	-1	-1	-1	-1	-1	-1	-1	-1	1	1	-1	-1	-1	1	-1	-1	1	-1	1	-1	-1	1	1	-1	-1	-1	1	1	1	-1	-1	1	1	-1	1
SNP227	-1	-1	-1	1	-1	-1	-1	-1	-1	-1	-1	-1	-1	-1	-1	NA	-1	-1	-1	-1	1	1	-1	-1	1	1	-1	-1	1	-1	-1	-1	-1	-1	-1	-1	-1	1	-1	1	-1	-1	-1	-1	1	1	-1	-1	1
SNP228	-1	1	1	-1	1	1	-1	1	1	1	-1	1	-1	-1	1	1	-1	-1	-1	1	-1	-1	1	1	1	1	-1	-1	-1	1	1	1	1	1	-1	1	1	1	1	-1	-1	1	-1	-1	-1	-1	-1	-1	-1
SNP229	-1	-1	-1	-1	-1	-1	-1	-1	-1	-1	-1	1	-1	-1	-1	-1	-1	NA	1	-1	-1	-1	-1	-1	-1	-1	-1	-1	-1	-1	-1	-1	-1	-1	-1	-1	-1	-1	-1	-1	-1	-1	-1	-1	-1	-1	-1	-1	-1
SNP230	-1	-1	-1	-1	-1	-1	-1	-1	-1	-1	-1	1	-1	-1	-1	-1	-1	-1	1	-1	-1	-1	-1	-1	-1	-1	-1	-1	-1	-1	-1	-1	-1	-1	-1	-1	-1	-1	-1	-1	-1	-1	-1	-1	-1	-1	-1	-1	-1
SNP231	1	-1	-1	-1	1	-1	-1	-1	-1	-1	-1	1	-1	-1	1	-1	1	1	1	-1	-1	1	1	-1	-1	1	-1	-1	-1	1	-1	-1	-1	-1	-1	-1	-1	-1	1	-1	1	1	-1	-1	-1	1	-1	-1	-1
SNP232	1	1	-1	-1	1	1	-1	1	-1	-1	-1	1	-1	-1	-1	-1	1	1	1	-1	1	-1	1	-1	-1	0	-1	-1	-1	1	1	-1	-1	-1	-1	1	-1	1	1	-1	-1	1	1	-1	-1	-1	-1	-1	-1
SNP233	-1	-1	-1	-1	-1	-1	-1	1	-1	1	-1	-1	-1	-1	-1	-1	-1	-1	1	-1	-1	-1	-1	-1	1	-1	-1	1	1	-1	-1	-1	-1	1	-1	-1	-1	-1	-1	-1	-1	-1	1	-1	-1	-1	-1	-1	-1
SNP234	1	1	-1	1	1	-1	-1	-1	-1	-1	-1	-1	-1	-1	NA	1	1	-1	-1	-1	1	1	-1	-1	1	-1	1	1	1	-1	-1	-1	-1	-1	-1	-1	-1	-1	-1	-1	1	-1	1	1	-1	-1	-1	1	-1
SNP235	-1	-1	-1	-1	-1	-1	1	-1	-1	1	-1	1	-1	-1	-1	-1	-1	1	NA	-1	-1	-1	-1	-1	1	-1	-1	1	1	-1	-1	-1	1	1	1	-1	1	-1	1	1	1	-1	1	-1	-1	-1	-1	1	-1
SNP236	-1	1	-1	-1	1	-1	1	-1	1	1	-1	1	-1	1	1	-1	-1	-1	-1	-1	-1	-1	1	1	1	-1	1	1	1	1	1	-1	-1	1	-1	NA	-1	-1	-1	1	1	-1	-1	1	1	1	-1	1	1
SNP237	-1	1	-1	1	-1	-1	1	-1	-1	1	-1	-1	-1	-1	-1	1	-1	-1	-1	-1	-1	-1	1	0	-1	-1	-1	-1	-1	-1	-1	-1	-1	1	-1	-1	-1	-1	-1	-1	-1	-1	-1	-1	-1	-1	-1	-1	-1
SNP238	-1	-1	-1	1	-1	-1	-1	-1	-1	-1	-1	-1	-1	-1	-1	1	-1	-1	-1	-1	1	1	-1	-1	1	-1	-1	-1	-1	-1	-1	-1	-1	-1	-1	-1	-1	-1	-1	1	-1	-1	-1	-1	1	1	-1	-1	1
SNP239	-1	-1	1	-1	-1	-1	-1	-1	-1	1	-1	1	-1	-1	1	-1	-1	-1	-1	-1	1	-1	-1	-1	-1	1	-1	-1	-1	-1	-1	-1	-1	-1	-1	-1	1	-1	-1	-1	-1	-1	-1	-1	-1	-1	1	-1	-1
SNP240	1	-1	1	-1	1	0	-1	-1	-1	-1	-1	-1	-1	1	-1	-1	1	1	1	-1	1	-1	1	-1	1	1	-1	-1	-1	1	1	-1	-1	-1	-1	-1	-1	-1	-1	-1	1	1	1	1	1	1	1	-1	-1
SNP241	-1	1	-1	-1	-1	-1	-1	1	1	1	-1	-1	-1	1	1	1	-1	1	1	-1	-1	1	1	1	1	-1	NA	1	-1	-1	-1	-1	-1	-1	-1	1	1	-1	-1	-1	-1	-1	1	1	-1	-1	1	1	1
SNP242	-1	1	-1	-1	-1	-1	-1	-1	-1	1	-1	-1	1	-1	-1	-1	-1	-1	-1	-1	-1	-1	-1	-1	-1	-1	-1	-1	-1	-1	-1	-1	-1	-1	-1	-1	-1	-1	-1	-1	1	-1	-1	-1	-1	1	1	-1	-1
SNP243	1	1	1	1	1	1	1	1	1	1	1	1	1	1	1	1	1	1	1	1	1	1	1	1	1	1	1	1	1	1	1	1	1	1	1	1	1	1	1	-1	NA	-1	-1	-1	-1	-1	-1	-1	-1
SNP244	-1	-1	-1	-1	-1	-1	-1	-1	-1	-1	-1	-1	-1	-1	-1	-1	1	-1	-1	-1	-1	-1	-1	-1	-1	-1	-1	-1	-1	-1	-1	NA	-1	-1	1	-1	-1	-1	-1	-1	1	-1	-1	-1	-1	1	-1	-1	-1
SNP245	-1	-1	-1	-1	-1	-1	-1	-1	-1	-1	-1	-1	1	-1	-1	-1	-1	-1	-1	-1	-1	-1	-1	-1	-1	-1	-1	-1	-1	-1	-1	-1	-1	-1	-1	1	-1	1	-1	-1	-1	1	-1	-1	-1	-1	-1	-1	-1
SNP246	1	-1	1	-1	-1	-1	1	1	-1	1	-1	-1	1	-1	-1	-1	-1	1	1	1	-1	-1	1	-1	-1	-1	-1	-1	-1	-1	-1	1	1	1	1	1	-1	-1	1	-1	-1	-1	-1	-1	-1	-1	1	-1	-1
SNP247	-1	-1	-1	-1	-1	1	-1	-1	1	-1	-1	-1	-1	-1	-1	-1	-1	-1	-1	-1	-1	-1	-1	-1	-1	-1	-1	-1	-1	-1	-1	-1	-1	-1	-1	-1	-1	-1	-1	-1	-1	-1	-1	-1	-1	-1	-1	-1	-1
SNP248	-1	-1	-1	-1	-1	-1	-1	-1	-1	-1	-1	-1	-1	-1	-1	-1	-1	-1	-1	1	-1	-1	1	-1	-1	-1	-1	-1	-1	-1	-1	-1	-1	-1	-1	-1	1	-1	-1	-1	-1	-1	-1	-1	-1	-1	-1	-1	-1
SNP249	-1	1	-1	-1	-1	-1	-1	-1	-1	1	-1	1	1	-1	-1	-1	-1	1	-1	-1	-1	-1	-1	-1	-1	-1	-1	-1	-1	-1	-1	-1	-1	-1	-1	-1	-1	-1	-1	-1	-1	-1	-1	-1	-1	-1	-1	-1	-1
SNP250	-1	-1	-1	-1	-1	-1	1	-1	-1	-1	-1	1	-1	-1	-1	-1	-1	-1	-1	-1	-1	1	-1	-1	-1	0	-1	-1	-1	-1	-1	-1	1	-1	-1	-1	-1	-1	-1	-1	-1	1	-1	-1	1	1	-1	-1	-1
SNP251	-1	-1	-1	-1	-1	-1	-1	-1	-1	-1	-1	-1	-1	-1	-1	-1	-1	-1	-1	1	1	-1	-1	-1	-1	-1	-1	-1	-1	-1	-1	-1	-1	-1	1	-1	-1	-1	1	1	1	-1	-1	-1	-1	-1	-1	-1	-1
SNP252	-1	-1	-1	-1	-1	-1	-1	-1	-1	1	-1	-1	1	-1	-1	-1	-1	-1	-1	-1	-1	-1	1	-1	-1	-1	-1	-1	-1	-1	-1	-1	-1	-1	-1	-1	-1	-1	-1	-1	-1	1	1	-1	1	-1	-1	-1	-1
SNP253	-1	-1	-1	-1	-1	-1	-1	-1	1	-1	-1	-1	-1	-1	-1	-1	-1	1	1	-1	-1	-1	-1	-1	1	-1	-1	-1	-1	-1	-1	-1	-1	-1	-1	-1	-1	-1	1	-1	-1	-1	1	1	-1	-1	-1	-1	-1
SNP254	1	1	1	1	1	1	1	1	1	1	1	1	1	1	1	1	1	1	1	1	1	1	1	1	1	1	1	1	1	1	1	1	1	1	1	1	1	1	1	-1	-1	-1	-1	-1	-1	-1	-1	-1	-1
SNP255	1	1	1	1	1	1	1	1	1	1	1	1	1	1	1	1	1	1	1	1	1	1	1	1	1	1	1	1	1	1	1	1	1	1	1	1	1	1	1	-1	-1	-1	-1	-1	-1	-1	-1	-1	-1
SNP256	1	-1	1	1	-1	-1	1	1	-1	-1	-1	1	-1	-1	1	1	NA	1	1	1	1	-1	1	-1	-1	-1	-1	-1	-1	-1	-1	1	1	-1	1	-1	-1	1	-1	-1	-1	-1	-1	-1	-1	-1	1	-1	-1
SNP257	-1	-1	-1	1	-1	0	-1	1	1	-1	1	-1	-1	-1	-1	1	-1	-1	-1	1	-1	1	-1	1	-1	-1	1	1	1	-1	-1	-1	-1	1	1	1	-1	1	-1	-1	-1	-1	-1	-1	-1	-1	-1	1	1
SNP258	-1	1	-1	-1	-1	-1	-1	-1	-1	-1	-1	-1	-1	-1	-1	-1	-1	-1	-1	-1	-1	-1	1	-1	-1	-1	-1	-1	-1	-1	-1	-1	-1	-1	-1	-1	-1	-1	-1	-1	-1	-1	-1	-1	-1	-1	-1	-1	-1
SNP259	-1	-1	1	-1	-1	-1	-1	-1	1	1	-1	-1	1	-1	0	1	-1	-1	-1	1	-1	-1	-1	-1	1	-1	-1	-1	-1	-1	-1	1	-1	-1	-1	0	-1	-1	-1	-1	-1	-1	-1	1	-1	-1	-1	-1	-1
SNP260	-1	-1	1	1	-1	1	-1	1	1	1	1	-1	1	1	0	1	-1	-1	-1	1	-1	-1	1	1	1	1	1	-1	1	-1	-1	1	1	1	-1	1	-1	-1	-1	1	1	-1	-1	1	1	1	1	1	1
SNP261	1	-1	-1	-1	1	1	1	-1	1	1	-1	-1	1	-1	-1	1	NA	1	1	-1	-1	1	-1	-1	NA	-1	-1	1	-1	-1	1	1	1	-1	-1	-1	1	-1	-1	-1	1	1	1	-1	-1	-1	-1	-1	-1
SNP262	1	-1	-1	1	1	1	1	-1	-1	1	-1	-1	1	-1	-1	1	1	1	1	-1	1	-1	-1	-1	1	-1	1	1	1	1	1	-1	-1	-1	-1	-1	1	1	-1	-1	1	1	1	-1	1	-1	-1	-1	1
SNP263	-1	1	-1	1	-1	-1	-1	1	-1	-1	1	1	-1	1	-1	1	-1	-1	-1	1	-1	-1	1	-1	1	-1	1	-1	0	-1	1	1	-1	1	-1	-1	1	1	-1	1	1	1	1	-1	1	1	-1	-1	1
SNP264	-1	1	-1	-1	1	-1	1	-1	-1	-1	-1	-1	1	-1	-1	1	-1	-1	-1	-1	-1	-1	NA	1	-1	-1	1	-1	1	-1	-1	1	1	-1	1	1	-1	1	-1	-1	1	-1	-1	1	-1	-1	-1	-1	-1
SNP265	1	-1	-1	-1	-1	-1	1	-1	-1	-1	-1	-1	-1	-1	-1	-1	-1	-1	1	-1	-1	-1	-1	-1	-1	-1	-1	-1	-1	-1	-1	-1	-1	-1	-1	-1	-1	-1	-1	-1	-1	-1	-1	-1	-1	-1	-1	-1	-1
SNP266	-1	1	-1	-1	-1	-1	1	1	-1	1	1	1	-1	-1	-1	-1	-1	1	-1	-1	-1	1	-1	-1	-1	-1	-1	-1	-1	NA	-1	-1	-1	1	-1	1	1	-1	-1	1	1	1	1	-1	1	-1	1	1	-1
SNP267	-1	-1	-1	1	1	-1	-1	-1	-1	1	1	-1	1	1	-1	1	1	-1	-1	1	-1	-1	1	NA	1	1	-1	-1	-1	1	1	1	-1	-1	1	1	-1	-1	-1	-1	-1	1	1	-1	-1	-1	1	1	-1
SNP268	-1	-1	-1	-1	-1	-1	-1	-1	-1	-1	-1	-1	-1	1	-1	-1	-1	-1	-1	-1	-1	-1	-1	-1	-1	-1	-1	-1	-1	-1	-1	-1	-1	-1	-1	-1	-1	-1	-1	-1	-1	1	-1	-1	-1	-1	-1	-1	-1
SNP269	-1	-1	-1	-1	-1	1	-1	-1	-1	1	-1	-1	1	-1	-1	1	-1	1	1	1	-1	1	1	-1	-1	1	-1	-1	-1	-1	-1	-1	-1	1	1	-1	1	1	1	-1	1	-1	-1	1	1	-1	-1	1	-1
SNP270	-1	-1	1	-1	1	1	-1	1	-1	-1	1	1	-1	-1	1	1	1	-1	-1	-1	-1	-1	1	NA	-1	1	1	1	1	-1	1	1	-1	-1	1	-1	-1	1	-1	-1	-1	-1	-1	1	1	-1	-1	1	1
SNP271	-1	-1	-1	-1	-1	-1	-1	-1	-1	-1	-1	-1	1	-1	-1	-1	-1	-1	-1	1	-1	-1	-1	-1	-1	-1	-1	-1	-1	-1	-1	-1	-1	-1	1	1	-1	1	-1	-1	-1	-1	-1	-1	-1	-1	-1	-1	-1
SNP272	1	1	1	-1	1	1	-1	-1	1	1	-1	1	-1	-1	1	-1	1	-1	1	-1	-1	1	1	-1	1	1	-1	-1	1	1	0	-1	-1	1	-1	-1	-1	-1	-1	-1	-1	-1	1	1	-1	-1	-1	1	-1
SNP273	-1	-1	-1	-1	-1	-1	1	-1	-1	-1	-1	-1	-1	-1	-1	-1	-1	-1	-1	-1	-1	0	-1	-1	-1	-1	-1	-1	-1	-1	-1	-1	1	-1	-1	-1	-1	1	-1	-1	1	1	1	-1	-1	-1	-1	-1	-1
SNP274	-1	1	-1	1	-1	-1	-1	-1	-1	1	-1	-1	1	-1	-1	1	-1	1	1	1	-1	-1	-1	-1	-1	-1	-1	-1	-1	-1	-1	1	1	1	1	0	1	-1	-1	-1	-1	-1	1	-1	-1	-1	1	1	-1
SNP275	-1	-1	-1	-1	-1	-1	-1	-1	1	-1	-1	-1	-1	-1	-1	-1	-1	-1	-1	-1	-1	1	-1	-1	1	-1	-1	1	-1	-1	-1	-1	-1	-1	-1	-1	-1	-1	-1	-1	-1	1	-1	-1	1	-1	-1	-1	1
SNP276	-1	1	1	-1	-1	1	1	-1	1	-1	-1	1	-1	-1	1	-1	-1	-1	-1	-1	1	-1	-1	NA	-1	-1	1	1	1	-1	-1	-1	-1	-1	-1	-1	1	-1	-1	1	-1	-1	-1	-1	1	1	-1	-1	1
SNP277	-1	1	-1	-1	-1	-1	-1	-1	-1	-1	-1	1	-1	-1	-1	-1	-1	1	-1	-1	-1	-1	-1	-1	0	-1	-1	-1	-1	-1	-1	-1	-1	-1	-1	-1	1	-1	-1	1	-1	-1	1	-1	-1	-1	-1	1	-1
SNP278	-1	-1	-1	-1	-1	-1	-1	-1	-1	1	1	-1	-1	-1	-1	-1	-1	-1	-1	1	-1	-1	-1	-1	-1	1	-1	-1	-1	-1	-1	-1	-1	-1	-1	-1	-1	-1	-1	-1	-1	-1	-1	1	-1	-1	-1	-1	-1
SNP279	-1	-1	-1	-1	-1	-1	1	1	-1	-1	-1	-1	-1	1	-1	-1	-1	1	-1	-1	0	1	-1	1	-1	1	1	1	-1	-1	-1	-1	1	-1	1	-1	-1	-1	-1	-1	-1	-1	-1	-1	-1	1	1	-1	1
SNP280	-1	1	-1	-1	-1	-1	-1	1	-1	-1	-1	1	-1	1	-1	-1	-1	-1	1	-1	-1	-1	-1	-1	1	-1	-1	-1	-1	-1	-1	-1	1	-1	-1	1	-1	-1	1	-1	1	1	-1	1	1	1	-1	1	-1
SNP281	-1	-1	1	1	-1	-1	-1	-1	1	-1	1	-1	-1	-1	1	1	-1	-1	-1	-1	-1	-1	1	1	1	-1	-1	1	-1	-1	-1	1	-1	-1	-1	1	1	-1	-1	1	-1	-1	-1	-1	-1	-1	-1	1	1
SNP282	1	-1	-1	-1	-1	-1	-1	-1	-1	-1	-1	-1	-1	-1	-1	-1	1	-1	-1	-1	-1	-1	-1	-1	1	-1	-1	-1	-1	-1	-1	-1	-1	-1	-1	-1	-1	-1	-1	-1	-1	-1	-1	-1	-1	-1	-1	-1	-1
SNP283	-1	1	-1	-1	-1	-1	-1	-1	-1	-1	-1	-1	-1	-1	-1	-1	-1	-1	-1	-1	-1	-1	-1	-1	-1	-1	-1	-1	-1	-1	-1	-1	-1	-1	-1	-1	-1	-1	-1	-1	-1	-1	1	-1	-1	-1	-1	1	-1
SNP284	-1	-1	-1	-1	-1	-1	-1	-1	-1	-1	-1	-1	-1	-1	-1	-1	-1	-1	1	-1	-1	-1	-1	-1	-1	-1	-1	-1	-1	-1	-1	-1	-1	-1	-1	-1	-1	-1	1	-1	-1	-1	-1	-1	-1	-1	-1	-1	-1
SNP285	-1	-1	-1	-1	-1	-1	-1	-1	-1	-1	-1	-1	-1	-1	-1	-1	-1	-1	-1	-1	-1	-1	-1	-1	-1	-1	-1	-1	-1	-1	-1	1	-1	-1	-1	-1	-1	-1	-1	-1	-1	-1	-1	-1	-1	-1	-1	-1	-1
SNP286	-1	-1	1	-1	-1	-1	-1	-1	-1	1	1	-1	-1	1	0	-1	-1	-1	-1	1	1	-1	-1	1	-1	-1	-1	-1	-1	-1	-1	-1	-1	-1	-1	-1	-1	1	-1	-1	1	-1	-1	1	-1	-1	-1	-1	-1
SNP287	1	1	1	1	1	1	-1	1	1	-1	1	-1	1	-1	1	-1	1	-1	-1	-1	1	-1	1	1	-1	-1	-1	1	1	1	0	-1	-1	-1	-1	-1	-1	-1	-1	-1	1	-1	-1	-1	-1	-1	1	1	-1
SNP288	1	-1	1	-1	1	0	-1	-1	-1	-1	-1	-1	-1	-1	-1	-1	1	1	1	-1	-1	-1	-1	-1	-1	-1	-1	-1	-1	1	1	-1	-1	-1	-1	-1	-1	-1	-1	-1	-1	-1	-1	-1	-1	-1	-1	-1	-1
SNP289	-1	1	1	-1	NA	1	-1	-1	1	-1	-1	1	-1	-1	-1	-1	-1	1	0	1	1	-1	0	1	1	-1	-1	-1	-1	-1	1	NA	-1	1	1	1	1	1	-1	1	1	-1	1	-1	1	-1	-1	-1	1
SNP290	-1	1	-1	1	-1	-1	-1	-1	-1	-1	-1	-1	-1	-1	-1	1	-1	1	NA	-1	1	1	1	-1	1	-1	-1	-1	1	-1	-1	-1	-1	-1	-1	-1	-1	-1	-1	1	-1	-1	-1	-1	1	1	-1	-1	1
SNP291	-1	1	-1	-1	-1	-1	-1	-1	-1	-1	-1	-1	-1	-1	-1	-1	-1	-1	-1	1	-1	-1	-1	1	-1	-1	-1	-1	-1	-1	-1	1	-1	-1	-1	-1	-1	-1	1	-1	-1	-1	-1	-1	-1	-1	-1	-1	-1
SNP292	-1	-1	-1	-1	-1	-1	-1	-1	1	1	-1	-1	1	-1	-1	1	-1	-1	-1	-1	-1	-1	-1	-1	-1	-1	-1	1	-1	-1	-1	-1	-1	-1	-1	1	-1	-1	-1	-1	-1	-1	-1	-1	-1	-1	-1	-1	-1
SNP293	1	1	1	1	1	1	1	1	1	1	1	1	1	1	1	1	1	1	1	1	1	1	1	1	1	1	1	1	1	1	1	1	1	1	1	1	1	1	1	-1	-1	-1	-1	-1	-1	-1	-1	-1	-1
SNP294	-1	-1	-1	-1	-1	-1	1	-1	-1	-1	-1	-1	-1	-1	-1	-1	-1	-1	-1	-1	-1	-1	1	-1	-1	-1	-1	-1	-1	-1	-1	-1	-1	-1	-1	-1	1	-1	-1	-1	-1	-1	-1	-1	-1	-1	-1	-1	-1
SNP295	-1	-1	-1	1	1	-1	-1	1	-1	-1	-1	1	-1	-1	-1	1	-1	1	1	-1	1	-1	-1	-1	-1	-1	1	1	1	1	-1	-1	-1	-1	-1	1	-1	-1	-1	-1	-1	-1	1	-1	1	-1	-1	-1	-1
SNP296	1	-1	-1	-1	1	-1	-1	-1	-1	-1	-1	-1	-1	-1	-1	-1	1	1	1	-1	-1	-1	-1	-1	-1	-1	-1	-1	-1	1	1	-1	-1	-1	-1	-1	-1	-1	-1	-1	-1	-1	-1	-1	-1	-1	-1	-1	-1
SNP297	-1	1	1	-1	-1	-1	1	1	1	1	1	1	1	1	1	-1	-1	-1	-1	-1	-1	-1	-1	1	-1	1	-1	-1	-1	1	-1	NA	1	-1	1	1	-1	1	-1	-1	-1	1	1	-1	1	1	1	-1	-1
SNP298	-1	-1	-1	1	-1	-1	-1	-1	1	1	1	1	1	-1	1	1	1	-1	-1	1	1	-1	1	1	1	1	-1	-1	-1	-1	-1	1	-1	1	1	-1	-1	1	1	1	-1	-1	-1	1	1	-1	-1	1	-1
SNP299	-1	1	-1	1	-1	-1	-1	1	-1	1	-1	1	1	-1	-1	1	-1	-1	-1	-1	-1	-1	-1	-1	-1	-1	-1	-1	-1	-1	-1	-1	1	1	-1	-1	1	-1	1	1	1	-1	-1	-1	-1	-1	1	-1	-1
SNP300	-1	-1	-1	-1	-1	1	-1	-1	1	-1	-1	1	-1	-1	-1	-1	-1	-1	-1	-1	-1	1	1	-1	-1	-1	-1	1	-1	-1	1	-1	-1	-1	-1	-1	-1	-1	-1	-1	-1	-1	1	-1	1	-1	1	-1	-1
SNP301	1	-1	-1	-1	1	-1	-1	-1	-1	-1	-1	-1	-1	-1	1	-1	1	-1	-1	-1	-1	-1	1	1	-1	-1	-1	-1	-1	1	-1	-1	-1	-1	-1	-1	-1	-1	-1	-1	-1	-1	-1	-1	-1	-1	-1	-1	-1
SNP302	-1	1	-1	-1	-1	-1	-1	-1	-1	-1	-1	-1	-1	-1	-1	-1	-1	-1	-1	-1	-1	-1	1	-1	-1	-1	-1	-1	-1	-1	-1	-1	-1	-1	-1	-1	-1	-1	-1	-1	-1	-1	-1	-1	-1	-1	-1	-1	-1
SNP303	1	1	1	1	1	1	1	1	1	1	1	1	1	1	1	1	1	1	1	1	1	1	1	1	1	1	1	1	1	1	1	1	1	1	1	1	1	1	1	-1	-1	-1	-1	-1	-1	-1	-1	-1	-1
SNP304	-1	1	-1	1	-1	-1	-1	1	-1	1	-1	-1	-1	-1	-1	1	-1	-1	-1	-1	-1	-1	1	0	-1	-1	-1	-1	-1	-1	-1	-1	-1	-1	-1	-1	-1	-1	-1	-1	-1	-1	-1	1	-1	-1	-1	1	-1
SNP305	-1	-1	-1	-1	-1	-1	1	-1	1	-1	-1	1	-1	-1	-1	-1	-1	1	1	1	-1	1	-1	-1	-1	1	-1	-1	-1	-1	-1	-1	1	1	1	-1	1	-1	-1	1	1	-1	1	-1	-1	-1	-1	1	-1
SNP306	-1	-1	-1	-1	-1	-1	-1	-1	-1	-1	-1	1	-1	-1	-1	-1	-1	-1	1	-1	-1	-1	-1	-1	-1	-1	-1	-1	-1	-1	-1	-1	-1	-1	-1	-1	-1	-1	-1	-1	-1	-1	-1	-1	-1	-1	-1	-1	-1
SNP307	1	-1	1	-1	-1	-1	1	1	-1	1	-1	-1	1	-1	1	-1	1	1	1	-1	1	-1	1	-1	1	-1	-1	-1	-1	-1	-1	-1	1	-1	1	-1	1	1	1	1	-1	-1	-1	-1	-1	-1	1	-1	-1
SNP308	1	-1	-1	-1	-1	-1	-1	-1	-1	1	-1	-1	1	-1	-1	-1	-1	1	0	-1	-1	1	1	-1	-1	-1	-1	-1	-1	-1	-1	-1	-1	-1	1	1	1	1	1	1	1	1	1	1	-1	-1	-1	1	-1
SNP309	-1	-1	-1	-1	-1	1	-1	1	-1	-1	-1	-1	-1	1	-1	-1	-1	-1	-1	1	-1	-1	-1	1	-1	-1	-1	-1	-1	-1	1	-1	-1	-1	1	-1	-1	-1	-1	-1	1	1	-1	-1	-1	-1	-1	-1	-1
SNP310	1	1	-1	-1	-1	-1	-1	-1	-1	-1	-1	1	-1	-1	-1	-1	1	1	1	-1	-1	-1	-1	-1	-1	-1	-1	-1	-1	-1	-1	-1	-1	-1	-1	-1	1	-1	1	-1	-1	-1	-1	-1	-1	-1	-1	-1	-1
SNP311	-1	-1	-1	1	-1	-1	1	-1	-1	-1	1	-1	-1	1	-1	-1	-1	-1	-1	1	1	-1	-1	-1	-1	-1	1	1	-1	-1	-1	-1	0	-1	-1	-1	-1	-1	-1	1	1	-1	-1	-1	1	1	1	-1	1
SNP312	-1	-1	-1	-1	-1	-1	-1	-1	-1	-1	-1	-1	-1	-1	1	-1	-1	1	1	-1	-1	-1	-1	-1	-1	-1	-1	-1	-1	-1	-1	1	-1	-1	-1	-1	-1	-1	-1	-1	-1	-1	1	-1	-1	-1	-1	-1	-1
SNP313	-1	1	-1	-1	-1	-1	-1	-1	-1	1	-1	-1	1	-1	-1	-1	-1	-1	-1	-1	-1	-1	-1	-1	-1	-1	-1	-1	-1	-1	-1	-1	-1	-1	-1	-1	-1	-1	-1	-1	1	-1	-1	-1	-1	1	1	-1	-1
SNP314	-1	1	-1	1	-1	1	-1	-1	-1	-1	-1	1	-1	-1	-1	1	-1	-1	-1	-1	-1	1	-1	-1	-1	-1	-1	-1	-1	-1	-1	-1	-1	1	-1	-1	1	1	-1	-1	1	1	-1	1	1	1	-1	-1	-1
SNP315	-1	1	-1	1	-1	1	-1	-1	-1	-1	-1	1	-1	-1	-1	1	-1	-1	-1	-1	-1	1	-1	-1	-1	-1	-1	-1	-1	-1	-1	-1	-1	1	-1	-1	1	1	-1	-1	1	1	-1	1	1	1	-1	-1	-1
SNP316	-1	1	-1	1	1	-1	-1	1	-1	1	-1	-1	-1	-1	-1	-1	1	-1	-1	1	-1	-1	-1	1	-1	1	1	-1	1	-1	1	-1	-1	-1	1	1	1	1	-1	-1	-1	-1	-1	1	-1	-1	1	-1	-1
SNP317	-1	-1	-1	-1	-1	-1	-1	-1	1	-1	-1	-1	-1	-1	-1	-1	-1	-1	-1	-1	-1	-1	-1	-1	1	-1	-1	1	-1	-1	-1	0	-1	-1	-1	-1	-1	-1	1	-1	-1	1	-1	-1	1	-1	-1	-1	1
SNP318	-1	1	-1	-1	-1	-1	1	1	-1	-1	1	1	1	-1	-1	-1	-1	-1	-1	-1	1	-1	-1	1	1	-1	-1	NA	-1	0	-1	-1	1	0	-1	1	-1	-1	-1	-1	-1	-1	-1	-1	1	-1	1	-1	-1
SNP319	1	1	-1	1	-1	-1	1	1	-1	-1	1	1	1	-1	-1	1	1	-1	-1	1	1	1	-1	1	1	-1	-1	NA	-1	0	-1	-1	1	0	-1	1	-1	-1	-1	-1	-1	-1	-1	1	1	-1	1	-1	-1
SNP320	-1	-1	-1	-1	-1	-1	-1	-1	1	1	1	1	1	1	-1	1	-1	-1	-1	-1	-1	-1	-1	-1	1	-1	-1	-1	-1	-1	-1	-1	-1	-1	1	1	1	-1	1	1	-1	-1	1	1	-1	-1	1	-1	-1
SNP321	-1	1	-1	-1	-1	-1	-1	1	-1	-1	-1	1	-1	1	-1	-1	-1	-1	1	-1	-1	-1	-1	-1	1	-1	-1	-1	-1	-1	-1	NA	-1	-1	-1	1	-1	-1	1	-1	1	1	-1	-1	-1	-1	-1	1	-1
SNP322	1	-1	1	-1	-1	-1	1	-1	-1	-1	-1	-1	-1	-1	-1	-1	1	-1	1	-1	-1	-1	1	-1	-1	-1	-1	-1	-1	1	-1	1	1	-1	-1	-1	-1	-1	1	1	-1	-1	-1	-1	-1	-1	-1	-1	-1
SNP323	-1	-1	-1	-1	-1	-1	-1	-1	-1	-1	1	1	-1	-1	-1	-1	-1	-1	0	-1	-1	-1	-1	-1	-1	1	-1	-1	-1	-1	-1	1	1	-1	1	-1	-1	-1	-1	-1	1	-1	-1	1	-1	1	-1	1	-1
SNP324	-1	-1	-1	-1	-1	-1	1	1	1	-1	1	1	-1	-1	-1	-1	-1	-1	-1	-1	-1	-1	-1	-1	-1	-1	1	1	1	-1	-1	-1	-1	-1	-1	1	-1	-1	-1	1	1	1	-1	-1	1	1	-1	1	1
SNP325	-1	-1	1	-1	-1	-1	1	-1	-1	-1	-1	-1	-1	-1	-1	-1	-1	1	1	-1	-1	-1	-1	-1	-1	-1	-1	-1	-1	-1	-1	0	1	-1	-1	-1	-1	-1	-1	-1	-1	-1	-1	-1	-1	-1	1	-1	-1
SNP326	-1	-1	-1	1	-1	-1	-1	-1	1	-1	-1	-1	-1	1	-1	1	-1	1	1	-1	1	-1	-1	1	1	1	-1	1	-1	-1	-1	0	-1	-1	-1	-1	-1	-1	-1	-1	1	1	-1	1	1	1	-1	-1	1
SNP327	1	-1	1	-1	-1	-1	-1	1	-1	-1	-1	-1	-1	-1	1	-1	1	1	1	-1	1	-1	1	1	1	-1	-1	-1	-1	-1	-1	-1	-1	-1	1	-1	1	1	1	1	-1	-1	-1	-1	-1	-1	1	-1	-1
SNP328	-1	1	1	-1	-1	-1	-1	1	1	-1	1	1	1	1	1	-1	-1	-1	-1	1	-1	-1	-1	-1	-1	1	-1	-1	-1	1	1	-1	1	1	-1	1	-1	-1	1	1	-1	-1	1	-1	1	1	-1	1	1
SNP329	-1	-1	1	-1	-1	1	-1	1	1	1	-1	-1	-1	-1	1	-1	-1	-1	-1	-1	-1	-1	-1	1	-1	-1	-1	-1	-1	-1	-1	-1	1	-1	1	1	-1	-1	1	-1	-1	-1	1	-1	-1	-1	1	1	-1
SNP330	-1	-1	-1	-1	-1	-1	-1	-1	-1	1	-1	-1	1	-1	-1	-1	-1	-1	-1	-1	-1	-1	1	-1	-1	-1	-1	-1	-1	-1	-1	-1	-1	-1	-1	-1	-1	-1	-1	-1	-1	1	1	-1	1	-1	-1	-1	-1
SNP331	1	1	-1	-1	1	1	-1	1	-1	1	-1	1	1	-1	-1	-1	NA	1	1	1	-1	-1	-1	-1	-1	-1	1	-1	1	1	1	-1	-1	1	1	-1	-1	1	1	-1	-1	-1	1	-1	-1	-1	1	-1	-1
SNP332	-1	-1	-1	-1	-1	-1	-1	-1	1	1	-1	1	-1	-1	1	1	-1	-1	-1	1	-1	-1	1	1	-1	-1	-1	1	-1	-1	-1	-1	-1	1	-1	1	-1	-1	-1	-1	1	-1	-1	-1	1	-1	-1	-1	1
SNP333	-1	1	-1	1	-1	-1	-1	-1	-1	-1	-1	-1	-1	-1	-1	-1	-1	1	1	-1	-1	-1	-1	-1	-1	-1	-1	-1	-1	-1	-1	1	1	-1	-1	-1	1	-1	1	-1	-1	-1	1	-1	-1	-1	1	1	-1
SNP334	-1	1	-1	-1	-1	-1	-1	-1	-1	-1	-1	1	-1	-1	-1	-1	-1	-1	-1	-1	-1	-1	-1	1	-1	-1	-1	-1	-1	-1	-1	-1	-1	-1	-1	-1	-1	-1	-1	-1	-1	-1	-1	1	-1	-1	-1	-1	-1
SNP335	1	1	-1	-1	1	-1	-1	1	1	-1	-1	-1	-1	-1	-1	1	1	1	-1	-1	-1	-1	1	1	-1	1	0	-1	-1	0	1	1	-1	1	-1	-1	-1	-1	-1	1	1	-1	1	-1	-1	-1	-1	1	-1
SNP336	1	-1	-1	1	1	-1	1	-1	-1	-1	1	1	-1	1	-1	-1	0	1	1	1	-1	1	-1	-1	-1	1	-1	-1	-1	-1	1	-1	1	1	1	-1	1	-1	1	-1	1	1	1	-1	1	1	-1	-1	-1
SNP337	-1	-1	1	-1	-1	-1	-1	-1	1	-1	-1	1	1	-1	1	-1	1	1	-1	1	1	-1	-1	1	-1	-1	-1	-1	-1	-1	-1	1	-1	1	-1	-1	1	-1	1	1	-1	1	-1	-1	-1	1	1	1	-1
SNP338	1	-1	-1	-1	1	-1	-1	-1	-1	-1	-1	1	-1	0	-1	1	1	-1	-1	-1	-1	-1	1	-1	-1	1	1	1	1	-1	1	-1	-1	1	1	-1	-1	-1	-1	1	-1	-1	-1	1	-1	-1	-1	1	1
SNP339	1	-1	1	-1	1	-1	-1	-1	-1	-1	1	1	-1	-1	1	-1	1	-1	-1	-1	-1	1	1	1	1	1	-1	-1	-1	1	1	-1	-1	-1	-1	-1	-1	-1	-1	-1	-1	1	1	-1	1	1	-1	-1	-1
SNP340	-1	-1	-1	1	-1	-1	1	-1	-1	-1	-1	1	-1	-1	-1	-1	-1	-1	-1	-1	-1	1	1	1	-1	-1	-1	-1	-1	1	-1	1	1	-1	-1	-1	-1	-1	-1	-1	-1	-1	-1	-1	1	1	-1	-1	-1
SNP341	1	1	-1	-1	-1	-1	1	1	1	1	1	-1	-1	1	-1	-1	1	-1	-1	NA	1	-1	1	1	-1	1	-1	-1	-1	0	-1	-1	1	1	1	1	-1	1	-1	-1	-1	-1	1	-1	-1	-1	1	1	-1
SNP342	-1	-1	-1	-1	-1	-1	-1	-1	-1	1	-1	-1	-1	-1	-1	-1	-1	1	-1	-1	-1	-1	-1	1	1	-1	-1	1	1	-1	-1	-1	NA	-1	-1	-1	-1	-1	1	1	1	-1	1	-1	1	-1	-1	1	1
SNP343	1	-1	-1	-1	-1	-1	-1	1	-1	1	-1	1	1	-1	-1	-1	-1	1	-1	1	-1	-1	1	-1	-1	1	-1	-1	-1	-1	-1	-1	-1	-1	-1	1	-1	-1	1	-1	-1	-1	1	1	-1	1	-1	-1	-1
SNP344	-1	-1	1	1	1	1	-1	-1	-1	1	-1	-1	-1	-1	1	1	-1	1	1	-1	1	1	1	1	1	-1	1	0	1	1	1	-1	-1	-1	1	-1	1	1	-1	-1	-1	-1	-1	1	-1	-1	-1	-1	-1
SNP345	-1	-1	-1	-1	-1	-1	-1	-1	1	-1	1	1	-1	-1	-1	-1	-1	1	1	-1	-1	1	-1	1	1	1	-1	-1	-1	1	-1	-1	-1	-1	-1	-1	-1	-1	1	-1	-1	-1	-1	1	-1	-1	-1	1	1
SNP346	-1	1	-1	-1	-1	-1	-1	-1	-1	-1	-1	-1	-1	-1	-1	-1	-1	-1	-1	-1	-1	-1	-1	-1	-1	-1	-1	-1	-1	-1	-1	-1	-1	-1	-1	-1	-1	-1	-1	-1	-1	-1	1	-1	-1	-1	-1	1	-1
SNP347	-1	-1	-1	1	-1	1	-1	-1	-1	-1	1	1	-1	-1	-1	-1	1	0	1	-1	-1	1	-1	-1	1	1	-1	1	-1	-1	-1	-1	-1	-1	-1	-1	-1	-1	1	-1	1	1	-1	-1	1	1	-1	-1	1
SNP348	-1	-1	-1	1	-1	1	-1	-1	-1	-1	1	1	-1	-1	-1	-1	1	0	1	-1	-1	1	-1	-1	1	1	-1	1	-1	-1	-1	-1	-1	-1	-1	-1	-1	-1	1	-1	1	1	-1	-1	1	1	-1	-1	1
SNP349	-1	1	1	-1	-1	1	-1	-1	-1	-1	1	-1	-1	-1	1	-1	-1	0	-1	1	0	-1	-1	-1	-1	-1	-1	-1	-1	-1	-1	-1	-1	1	-1	-1	-1	-1	-1	-1	-1	-1	-1	-1	-1	-1	-1	-1	-1
SNP350	-1	-1	1	-1	-1	0	-1	-1	1	-1	-1	-1	-1	-1	0	-1	-1	0	-1	1	1	-1	1	-1	-1	-1	-1	-1	-1	-1	1	1	-1	1	1	-1	-1	-1	-1	-1	-1	-1	-1	-1	-1	-1	-1	-1	-1
SNP351	-1	-1	-1	1	-1	1	-1	-1	-1	-1	1	1	-1	-1	-1	-1	1	1	1	-1	-1	1	-1	1	1	1	1	1	-1	-1	-1	-1	-1	-1	-1	-1	-1	-1	1	-1	1	1	-1	-1	1	1	-1	1	1
SNP352	-1	-1	1	1	-1	1	-1	-1	-1	-1	-1	-1	-1	-1	1	1	-1	-1	-1	-1	1	-1	1	-1	-1	-1	-1	-1	-1	-1	-1	1	-1	-1	-1	-1	-1	-1	-1	-1	-1	-1	-1	-1	-1	-1	-1	-1	-1
SNP353	-1	1	-1	-1	-1	-1	1	-1	-1	-1	-1	-1	-1	1	-1	-1	-1	-1	1	-1	-1	0	-1	-1	1	0	-1	-1	-1	-1	-1	-1	1	-1	-1	-1	-1	-1	1	-1	1	NA	-1	-1	1	1	1	1	-1
SNP354	1	1	1	1	1	1	1	1	1	1	1	1	1	1	1	1	1	1	1	1	1	1	1	1	1	1	1	1	1	1	1	1	1	1	1	1	1	1	1	-1	-1	-1	-1	-1	-1	-1	-1	-1	-1
SNP355	1	1	1	1	1	1	1	1	1	1	1	1	1	1	1	1	1	1	1	1	1	1	1	1	1	1	1	1	1	1	1	1	1	1	1	1	1	1	1	-1	-1	-1	-1	-1	-1	-1	-1	-1	-1
SNP356	-1	-1	1	-1	-1	1	1	1	1	-1	1	-1	1	-1	1	-1	1	-1	-1	-1	-1	-1	-1	-1	-1	1	1	-1	-1	-1	-1	-1	1	1	1	1	-1	-1	-1	-1	1	-1	-1	1	1	1	-1	-1	1
SNP357	-1	-1	1	-1	-1	1	-1	-1	1	1	-1	-1	-1	-1	-1	1	-1	0	-1	1	-1	1	-1	0	1	-1	-1	1	-1	-1	-1	1	-1	1	-1	1	1	-1	-1	-1	1	-1	-1	-1	1	-1	-1	-1	-1
SNP358	-1	-1	-1	-1	1	-1	-1	-1	-1	-1	-1	-1	-1	-1	-1	-1	1	-1	-1	-1	-1	1	-1	-1	-1	-1	1	-1	1	1	1	-1	-1	-1	-1	-1	1	-1	-1	-1	-1	-1	-1	-1	-1	-1	-1	-1	-1
SNP359	-1	-1	-1	1	-1	-1	1	-1	1	-1	1	NA	-1	-1	-1	1	-1	-1	-1	-1	0	0	1	-1	1	1	1	1	-1	-1	-1	-1	1	-1	-1	1	-1	1	1	-1	-1	-1	-1	1	1	-1	-1	-1	1
SNP360	1	-1	1	-1	-1	-1	1	1	-1	1	-1	-1	1	-1	-1	-1	-1	1	1	1	-1	-1	1	-1	-1	-1	-1	-1	-1	-1	-1	1	1	1	1	1	-1	-1	1	-1	-1	-1	-1	-1	-1	-1	1	-1	-1
SNP361	-1	-1	-1	-1	-1	-1	1	-1	-1	-1	-1	-1	-1	-1	1	-1	-1	-1	-1	-1	-1	-1	-1	-1	-1	-1	-1	-1	-1	-1	-1	-1	-1	1	-1	-1	-1	1	-1	1	-1	-1	-1	-1	-1	-1	-1	-1	-1
SNP362	-1	-1	-1	-1	-1	-1	-1	-1	-1	-1	-1	1	-1	-1	1	-1	-1	-1	-1	-1	-1	-1	1	1	-1	-1	-1	-1	-1	-1	-1	-1	-1	-1	-1	-1	-1	-1	-1	-1	-1	-1	-1	-1	-1	-1	-1	1	-1
SNP363	-1	-1	-1	-1	-1	-1	-1	-1	1	-1	-1	-1	-1	-1	-1	-1	-1	-1	-1	-1	1	-1	-1	-1	-1	-1	-1	-1	-1	1	-1	-1	-1	-1	-1	-1	-1	-1	-1	-1	-1	-1	-1	-1	-1	-1	1	-1	-1
SNP364	-1	1	-1	-1	-1	-1	-1	-1	1	-1	-1	-1	-1	-1	-1	1	-1	-1	-1	1	-1	1	-1	-1	1	-1	0	-1	-1	-1	-1	NA	1	-1	1	1	1	1	1	-1	-1	-1	1	1	1	-1	1	1	1
SNP365	-1	1	-1	-1	-1	-1	-1	-1	1	-1	-1	1	-1	-1	-1	-1	-1	-1	-1	-1	-1	-1	-1	1	1	-1	-1	-1	-1	-1	-1	-1	-1	-1	-1	-1	-1	-1	-1	-1	-1	-1	-1	-1	-1	-1	-1	-1	-1
SNP366	-1	-1	-1	-1	-1	-1	-1	-1	-1	-1	-1	-1	-1	-1	1	-1	-1	-1	-1	-1	-1	-1	-1	-1	-1	0	-1	-1	-1	-1	-1	-1	-1	1	-1	-1	-1	-1	-1	1	-1	-1	-1	-1	-1	-1	-1	-1	-1
SNP367	-1	-1	-1	-1	-1	-1	-1	-1	-1	-1	-1	-1	-1	-1	-1	-1	-1	1	-1	-1	-1	-1	-1	-1	-1	-1	-1	-1	-1	-1	-1	-1	1	-1	-1	-1	-1	1	1	-1	-1	-1	-1	-1	-1	-1	-1	-1	1
SNP368	1	-1	-1	-1	-1	1	-1	1	-1	1	-1	-1	1	-1	-1	-1	-1	-1	-1	1	-1	-1	-1	-1	-1	-1	-1	-1	-1	1	-1	-1	-1	1	1	1	-1	1	1	-1	-1	-1	-1	-1	-1	-1	-1	-1	-1
SNP369	1	-1	-1	-1	-1	1	-1	1	-1	1	-1	-1	1	-1	-1	-1	-1	-1	-1	1	-1	-1	-1	-1	-1	-1	-1	-1	-1	1	-1	-1	-1	1	1	1	-1	1	1	-1	-1	-1	-1	-1	-1	-1	-1	-1	-1
SNP370	-1	-1	-1	-1	-1	-1	-1	-1	-1	-1	-1	-1	-1	-1	-1	-1	-1	-1	1	-1	-1	-1	-1	-1	-1	-1	-1	-1	-1	-1	-1	-1	-1	-1	-1	-1	-1	-1	-1	-1	-1	-1	-1	-1	-1	-1	-1	-1	-1
SNP371	-1	1	-1	-1	-1	-1	-1	-1	-1	1	-1	-1	1	-1	-1	-1	-1	-1	1	-1	-1	-1	-1	-1	-1	-1	-1	-1	-1	-1	-1	-1	-1	-1	-1	-1	1	-1	-1	-1	-1	1	1	1	-1	-1	-1	-1	-1
SNP372	-1	1	1	-1	-1	-1	-1	-1	-1	1	-1	-1	-1	-1	1	-1	-1	-1	-1	-1	1	-1	-1	-1	-1	-1	-1	-1	-1	-1	-1	-1	-1	1	-1	-1	1	-1	-1	1	-1	1	1	1	-1	-1	-1	-1	-1
SNP373	-1	1	-1	-1	-1	-1	-1	NA	-1	-1	-1	NA	-1	1	-1	-1	-1	-1	-1	-1	-1	-1	-1	-1	1	-1	-1	-1	-1	-1	-1	-1	-1	-1	-1	NA	-1	-1	1	-1	-1	-1	-1	-1	-1	-1	1	-1	-1
SNP374	1	-1	1	-1	-1	-1	1	1	-1	1	-1	-1	1	-1	-1	-1	-1	1	1	1	-1	-1	1	-1	-1	-1	-1	-1	-1	-1	-1	1	1	1	1	1	-1	-1	1	-1	-1	-1	-1	-1	-1	-1	1	-1	-1
SNP375	-1	-1	-1	-1	-1	-1	1	NA	-1	-1	-1	-1	-1	1	-1	-1	-1	1	-1	-1	1	1	-1	1	-1	1	1	1	-1	-1	NA	-1	1	-1	1	-1	1	-1	-1	-1	-1	1	-1	-1	-1	1	1	1	1
SNP376	-1	-1	-1	-1	-1	-1	-1	-1	-1	-1	-1	-1	-1	-1	-1	-1	-1	-1	-1	-1	-1	-1	-1	-1	-1	0	-1	-1	-1	-1	-1	1	-1	1	-1	-1	-1	-1	-1	-1	-1	-1	-1	-1	1	-1	-1	1	-1
SNP377	1	1	1	1	1	1	1	1	1	1	1	1	1	1	1	1	1	1	1	1	1	1	1	1	1	1	1	1	1	1	1	1	1	1	1	1	1	1	1	-1	-1	-1	-1	-1	-1	-1	-1	-1	-1
SNP378	-1	-1	1	-1	-1	-1	-1	1	1	1	1	-1	1	-1	0	1	-1	-1	-1	1	-1	-1	-1	-1	1	1	-1	-1	-1	-1	-1	1	-1	1	-1	0	-1	-1	-1	-1	-1	-1	-1	1	-1	-1	-1	-1	-1
SNP379	1	-1	-1	1	0	-1	1	1	1	1	1	-1	1	-1	-1	1	1	1	1	-1	1	1	1	1	1	-1	-1	1	-1	-1	1	1	-1	-1	-1	1	-1	-1	-1	-1	1	-1	1	-1	1	-1	-1	-1	-1
SNP380	-1	1	1	-1	-1	1	-1	-1	-1	-1	-1	-1	-1	-1	-1	-1	-1	-1	-1	-1	-1	-1	-1	-1	-1	-1	-1	-1	-1	-1	-1	-1	1	-1	-1	-1	-1	-1	-1	-1	-1	-1	-1	-1	-1	-1	-1	1	-1
SNP381	-1	-1	-1	-1	-1	-1	-1	-1	-1	-1	-1	1	-1	-1	-1	-1	-1	-1	-1	-1	-1	-1	-1	-1	-1	-1	-1	-1	-1	-1	-1	-1	-1	-1	-1	-1	-1	-1	-1	-1	1	-1	-1	-1	-1	1	-1	1	-1
SNP382	1	1	1	1	1	1	1	1	1	1	1	1	1	1	1	1	1	1	1	1	1	1	1	1	1	1	1	1	1	1	1	1	1	1	1	1	1	1	1	-1	-1	-1	-1	-1	-1	-1	-1	-1	-1
SNP383	-1	-1	-1	-1	-1	-1	-1	-1	-1	-1	1	-1	-1	-1	-1	-1	-1	-1	-1	-1	1	1	-1	1	-1	-1	-1	-1	-1	-1	-1	-1	-1	-1	-1	-1	-1	-1	-1	-1	1	1	-1	1	1	-1	-1	-1	-1
SNP384	-1	-1	-1	-1	-1	-1	1	1	-1	-1	-1	-1	-1	-1	-1	-1	-1	-1	-1	-1	-1	-1	-1	-1	-1	-1	-1	-1	-1	-1	-1	-1	-1	-1	-1	1	-1	-1	-1	-1	-1	1	-1	-1	-1	-1	-1	1	-1
SNP385	-1	1	-1	-1	-1	-1	1	-1	1	1	1	-1	1	1	-1	-1	-1	-1	-1	1	-1	-1	0	1	1	-1	-1	-1	-1	-1	-1	1	-1	-1	1	-1	-1	-1	1	-1	1	-1	1	1	1	1	-1	1	-1
SNP386	-1	-1	-1	1	-1	1	-1	-1	-1	-1	1	1	-1	-1	-1	-1	1	0	1	-1	-1	1	-1	-1	1	1	-1	1	-1	-1	-1	-1	-1	-1	-1	-1	-1	-1	1	-1	1	1	-1	-1	1	1	-1	-1	1
SNP387	1	-1	-1	-1	1	-1	1	-1	1	1	-1	-1	1	1	-1	1	1	-1	-1	1	-1	1	-1	1	1	1	1	1	1	1	1	0	1	-1	1	-1	-1	-1	1	-1	-1	1	-1	1	-1	-1	1	1	1
SNP388	-1	1	-1	-1	-1	-1	-1	-1	-1	-1	-1	-1	-1	-1	-1	NA	-1	-1	1	-1	-1	-1	1	-1	-1	-1	-1	-1	-1	-1	-1	1	1	1	-1	-1	1	-1	-1	-1	-1	-1	-1	-1	-1	-1	-1	-1	-1
SNP389	-1	-1	-1	-1	-1	-1	-1	1	-1	-1	-1	-1	-1	-1	-1	-1	-1	-1	-1	-1	-1	-1	-1	-1	-1	-1	-1	-1	-1	-1	-1	-1	-1	-1	-1	1	-1	-1	-1	-1	-1	1	-1	1	-1	-1	1	-1	-1
SNP390	1	1	1	1	1	1	1	1	1	1	1	1	1	1	1	1	1	1	1	1	1	1	1	1	1	1	1	1	1	1	1	1	1	1	1	1	1	1	1	-1	-1	-1	-1	-1	-1	-1	-1	-1	-1
SNP391	-1	-1	1	-1	-1	-1	-1	-1	-1	1	1	-1	-1	1	0	-1	-1	-1	-1	1	1	-1	-1	1	-1	-1	-1	-1	-1	-1	-1	-1	-1	-1	-1	-1	-1	1	-1	-1	1	-1	-1	1	-1	-1	-1	-1	-1
SNP392	1	1	-1	-1	1	-1	1	1	-1	1	-1	1	-1	-1	-1	-1	-1	1	1	-1	-1	1	1	-1	1	-1	1	1	1	-1	0	1	1	-1	-1	1	1	1	1	-1	-1	-1	1	-1	1	-1	-1	-1	-1
SNP393	-1	-1	-1	1	-1	-1	1	-1	-1	-1	1	-1	-1	1	-1	-1	-1	-1	-1	1	1	-1	-1	-1	-1	-1	1	1	-1	-1	-1	NA	0	-1	-1	-1	-1	-1	-1	1	1	-1	-1	-1	1	1	1	-1	1
SNP394	-1	1	-1	-1	-1	-1	-1	-1	-1	-1	-1	-1	-1	-1	-1	-1	-1	-1	-1	-1	-1	-1	1	-1	-1	-1	-1	-1	-1	-1	-1	-1	-1	-1	-1	-1	-1	-1	-1	-1	-1	-1	-1	-1	-1	-1	-1	-1	-1
SNP395	-1	-1	-1	-1	-1	-1	-1	-1	-1	-1	-1	-1	-1	-1	-1	-1	-1	-1	-1	-1	-1	-1	-1	-1	-1	-1	-1	-1	-1	-1	1	-1	-1	-1	-1	-1	-1	-1	-1	-1	-1	-1	1	-1	-1	-1	-1	-1	-1
SNP396	-1	-1	-1	-1	-1	1	1	-1	-1	1	-1	-1	-1	-1	-1	-1	-1	-1	-1	-1	-1	-1	1	1	-1	-1	-1	-1	-1	-1	-1	-1	-1	-1	1	-1	-1	1	-1	-1	-1	-1	-1	-1	-1	-1	-1	-1	-1
SNP397	-1	1	-1	-1	-1	-1	1	1	-1	-1	1	1	1	-1	-1	-1	-1	-1	-1	-1	1	-1	-1	1	1	-1	-1	0	-1	-1	-1	-1	-1	0	-1	1	-1	-1	-1	-1	-1	-1	-1	1	1	-1	-1	-1	-1
SNP398	1	-1	-1	-1	1	-1	-1	-1	-1	-1	-1	-1	-1	-1	-1	-1	-1	1	1	-1	-1	0	1	-1	-1	-1	-1	-1	1	1	-1	-1	-1	-1	-1	-1	-1	-1	1	-1	-1	-1	-1	-1	-1	-1	-1	-1	-1
SNP399	-1	1	-1	-1	-1	-1	1	-1	1	1	1	-1	1	1	-1	-1	-1	-1	-1	1	-1	-1	0	1	1	-1	-1	-1	-1	-1	-1	NA	-1	-1	1	-1	-1	-1	1	-1	-1	-1	1	-1	1	-1	-1	-1	-1
SNP400	-1	-1	1	-1	0	-1	-1	-1	-1	-1	-1	-1	-1	-1	-1	-1	-1	-1	-1	-1	-1	-1	-1	-1	-1	1	1	-1	1	1	1	-1	-1	-1	1	-1	-1	-1	-1	-1	-1	1	-1	-1	-1	-1	-1	-1	-1
SNP401	-1	-1	-1	1	-1	-1	1	-1	-1	-1	-1	-1	-1	1	-1	-1	-1	-1	-1	-1	1	-1	-1	-1	-1	-1	1	1	-1	-1	-1	0	1	-1	-1	-1	-1	1	1	1	1	-1	-1	-1	1	-1	-1	-1	1
SNP402	1	1	1	1	1	1	-1	-1	-1	-1	1	-1	-1	1	1	-1	1	-1	1	-1	1	-1	1	1	-1	-1	1	1	1	-1	-1	-1	-1	1	-1	-1	-1	-1	-1	-1	-1	-1	1	1	-1	1	-1	-1	-1
SNP403	-1	-1	-1	-1	-1	-1	-1	-1	-1	-1	-1	-1	-1	-1	-1	-1	-1	-1	-1	-1	-1	-1	-1	-1	-1	-1	-1	-1	-1	-1	-1	-1	-1	-1	-1	-1	-1	-1	-1	-1	1	-1	-1	-1	-1	1	-1	1	-1
SNP404	-1	-1	-1	-1	-1	-1	-1	-1	-1	1	1	-1	1	1	-1	-1	-1	-1	-1	-1	-1	1	-1	-1	0	-1	-1	1	-1	-1	-1	1	-1	1	-1	1	-1	1	1	-1	-1	1	1	-1	-1	-1	-1	1	1
SNP405	-1	1	-1	-1	-1	-1	1	-1	-1	-1	-1	-1	-1	1	-1	-1	-1	-1	-1	-1	-1	1	-1	-1	1	0	-1	-1	-1	-1	-1	-1	1	-1	-1	-1	-1	-1	1	-1	1	1	-1	-1	1	1	1	1	-1
SNP406	1	-1	1	-1	1	1	-1	-1	1	-1	-1	-1	-1	1	1	-1	1	-1	-1	-1	-1	-1	-1	1	-1	-1	1	1	1	1	1	-1	-1	-1	1	-1	-1	1	-1	-1	1	-1	-1	1	-1	1	1	-1	-1
SNP407	-1	-1	-1	1	1	1	-1	1	-1	-1	-1	1	-1	1	NA	-1	-1	1	-1	-1	-1	1	1	1	-1	1	1	1	1	1	1	-1	1	-1	-1	0	-1	1	-1	1	-1	-1	-1	-1	1	1	-1	-1	1
SNP408	-1	-1	-1	-1	-1	-1	-1	-1	1	-1	-1	-1	-1	-1	-1	-1	-1	1	1	-1	-1	-1	1	1	-1	-1	-1	-1	-1	-1	-1	-1	-1	-1	-1	-1	1	-1	-1	-1	-1	1	1	1	-1	-1	-1	-1	-1
SNP409	1	1	1	1	1	1	1	1	1	1	1	1	1	1	1	1	1	1	1	1	1	1	1	1	1	1	1	1	1	1	1	1	1	1	1	1	1	1	1	-1	-1	-1	-1	-1	-1	-1	-1	-1	-1
SNP410	1	-1	-1	1	1	-1	-1	1	-1	1	1	-1	1	-1	1	-1	-1	1	1	-1	1	1	-1	-1	-1	-1	1	1	1	1	-1	-1	0	1	-1	1	-1	-1	-1	-1	1	1	1	-1	-1	-1	1	1	-1
SNP411	1	-1	-1	-1	1	-1	-1	-1	-1	-1	-1	1	-1	0	-1	1	1	-1	-1	-1	-1	-1	1	-1	-1	1	1	1	1	-1	1	-1	-1	1	1	-1	-1	-1	-1	1	-1	-1	-1	1	-1	-1	-1	1	1
SNP412	-1	-1	-1	-1	-1	1	1	-1	-1	1	-1	-1	-1	-1	-1	-1	-1	1	1	-1	-1	-1	1	1	-1	-1	-1	-1	-1	-1	-1	1	-1	-1	1	-1	1	1	-1	-1	-1	1	-1	-1	-1	-1	1	-1	-1
SNP413	-1	-1	-1	-1	-1	-1	-1	-1	-1	-1	-1	-1	1	-1	-1	-1	-1	1	1	-1	-1	-1	-1	-1	-1	-1	-1	-1	-1	-1	-1	0	-1	-1	-1	-1	-1	-1	-1	-1	-1	-1	1	-1	-1	-1	-1	-1	-1
SNP414	-1	-1	-1	1	-1	-1	-1	-1	-1	-1	-1	-1	-1	-1	-1	-1	-1	-1	-1	-1	1	1	-1	-1	1	1	-1	-1	1	-1	-1	-1	-1	-1	-1	-1	-1	-1	-1	1	-1	-1	-1	-1	1	1	-1	-1	1
SNP415	-1	1	-1	-1	-1	-1	-1	1	-1	1	1	-1	1	-1	-1	-1	-1	1	1	-1	-1	-1	-1	-1	-1	-1	-1	-1	-1	-1	-1	-1	-1	-1	-1	1	-1	-1	-1	-1	-1	1	-1	-1	-1	-1	-1	1	-1
SNP416	-1	1	-1	-1	-1	1	-1	-1	1	1	1	-1	1	1	-1	-1	-1	-1	1	1	-1	1	-1	-1	-1	1	-1	1	-1	-1	-1	-1	-1	1	-1	1	-1	-1	-1	-1	1	1	1	1	1	1	-1	1	1
SNP417	-1	1	-1	-1	-1	-1	-1	-1	-1	-1	-1	-1	-1	-1	-1	NA	-1	-1	0	-1	-1	-1	-1	-1	-1	-1	-1	-1	-1	-1	-1	-1	-1	-1	-1	1	1	-1	-1	-1	-1	-1	1	-1	-1	-1	-1	-1	-1
SNP418	-1	-1	1	-1	-1	1	-1	-1	-1	-1	-1	1	-1	-1	1	-1	-1	1	1	-1	-1	1	-1	-1	1	-1	-1	-1	-1	-1	-1	-1	-1	-1	-1	-1	1	-1	1	-1	-1	1	-1	1	-1	-1	-1	-1	-1
SNP419	1	-1	1	-1	1	0	-1	-1	-1	-1	-1	-1	-1	-1	-1	-1	1	1	1	-1	-1	-1	-1	-1	-1	-1	-1	-1	-1	1	1	-1	-1	-1	-1	-1	-1	-1	-1	-1	-1	-1	-1	-1	-1	-1	-1	-1	-1
SNP420	-1	1	-1	-1	-1	-1	-1	-1	-1	1	-1	1	1	-1	-1	-1	-1	1	-1	-1	-1	-1	-1	-1	-1	-1	-1	-1	-1	-1	-1	-1	-1	-1	-1	-1	-1	-1	-1	-1	-1	-1	-1	-1	-1	-1	-1	-1	-1
SNP421	-1	-1	1	1	1	1	-1	-1	-1	-1	-1	-1	-1	-1	1	NA	1	-1	-1	-1	1	-1	-1	-1	-1	-1	1	-1	1	1	1	1	-1	-1	-1	-1	-1	-1	-1	-1	-1	-1	-1	-1	-1	-1	-1	-1	-1
SNP422	-1	1	-1	-1	-1	-1	-1	-1	-1	1	-1	-1	1	-1	-1	-1	-1	-1	1	-1	-1	-1	-1	-1	-1	-1	-1	-1	-1	-1	-1	-1	-1	-1	-1	-1	1	-1	-1	-1	-1	1	1	1	-1	-1	-1	-1	-1
SNP423	1	1	1	1	1	1	1	1	1	1	1	1	1	1	1	1	1	1	1	1	1	1	1	1	1	1	1	1	1	1	1	1	1	1	1	1	1	1	1	-1	-1	NA	-1	-1	-1	-1	-1	-1	-1
SNP424	1	-1	-1	-1	1	0	-1	1	-1	-1	-1	-1	-1	-1	-1	-1	1	1	-1	1	-1	-1	-1	-1	-1	-1	1	-1	1	1	1	-1	1	-1	-1	-1	-1	-1	1	1	-1	-1	-1	-1	-1	-1	1	1	-1
SNP425	-1	-1	1	-1	-1	-1	-1	-1	-1	1	1	1	1	1	-1	-1	-1	-1	-1	-1	1	1	1	1	-1	-1	-1	1	-1	-1	-1	-1	-1	1	-1	-1	-1	1	1	1	1	1	-1	-1	1	-1	-1	1	1
SNP426	-1	-1	-1	1	-1	1	1	1	1	1	-1	-1	1	-1	-1	1	-1	1	1	-1	1	-1	1	1	1	1	0	1	1	-1	-1	1	1	-1	-1	1	-1	1	1	-1	1	-1	1	1	1	-1	-1	-1	1
SNP427	1	-1	-1	-1	1	-1	-1	-1	-1	-1	-1	1	-1	1	-1	-1	0	-1	1	1	-1	-1	-1	-1	-1	1	-1	-1	-1	-1	1	-1	1	-1	1	-1	-1	-1	1	-1	1	-1	1	-1	1	1	-1	-1	-1
SNP428	1	-1	-1	-1	1	-1	-1	-1	-1	-1	-1	-1	-1	-1	-1	-1	1	-1	-1	-1	-1	-1	-1	-1	-1	-1	1	-1	1	1	-1	-1	-1	-1	-1	-1	-1	-1	-1	-1	-1	-1	-1	-1	-1	-1	-1	-1	-1
SNP429	1	-1	1	-1	-1	-1	1	1	-1	1	-1	-1	1	-1	-1	-1	-1	1	1	1	-1	-1	1	-1	-1	-1	-1	-1	-1	-1	-1	1	1	1	1	1	-1	-1	1	-1	-1	-1	-1	-1	-1	-1	1	-1	-1
SNP430	-1	-1	-1	-1	-1	-1	-1	1	-1	1	-1	1	-1	-1	-1	-1	-1	-1	NA	-1	-1	-1	-1	-1	1	-1	-1	1	1	-1	-1	-1	0	1	1	-1	1	-1	-1	1	1	-1	1	-1	-1	-1	-1	1	-1
SNP431	1	-1	1	-1	1	1	-1	-1	1	-1	1	-1	-1	-1	-1	-1	1	-1	-1	-1	1	0	1	1	1	1	1	1	1	1	1	1	-1	-1	-1	-1	-1	-1	-1	1	-1	-1	-1	1	1	-1	1	1	1
SNP432	-1	1	-1	-1	-1	-1	-1	1	1	1	-1	-1	1	-1	-1	-1	-1	1	-1	-1	-1	-1	-1	-1	-1	-1	-1	-1	-1	1	-1	-1	-1	-1	-1	-1	-1	-1	1	-1	-1	-1	-1	1	-1	-1	1	-1	-1
SNP433	-1	-1	-1	-1	-1	-1	-1	-1	-1	-1	-1	-1	-1	-1	-1	-1	-1	-1	-1	-1	-1	-1	0	-1	-1	-1	-1	-1	-1	-1	-1	-1	-1	1	-1	-1	1	-1	-1	-1	-1	-1	1	1	-1	-1	-1	-1	-1
SNP434	-1	-1	-1	-1	-1	-1	-1	1	-1	-1	-1	-1	-1	NA	-1	-1	-1	0	-1	0	-1	-1	-1	-1	-1	1	-1	-1	-1	-1	-1	-1	-1	-1	-1	1	-1	-1	-1	-1	-1	-1	1	-1	-1	-1	1	1	-1
SNP435	-1	1	1	1	-1	1	-1	1	-1	1	1	1	1	1	1	-1	-1	1	1	-1	1	-1	-1	1	-1	1	-1	-1	-1	-1	0	1	-1	1	-1	-1	-1	-1	-1	1	1	1	1	-1	-1	1	-1	-1	-1
SNP436	-1	-1	-1	1	1	-1	-1	-1	-1	1	1	-1	1	1	-1	1	1	-1	-1	1	-1	-1	1	-1	1	1	-1	-1	-1	1	1	1	-1	1	1	1	-1	-1	-1	-1	-1	1	1	-1	-1	-1	1	1	-1
SNP437	1	1	1	1	1	1	1	1	1	1	1	1	1	1	1	1	1	1	1	1	1	1	1	1	1	1	1	1	1	1	1	1	1	1	1	1	1	1	1	-1	-1	-1	-1	-1	-1	-1	-1	-1	-1
SNP438	-1	-1	-1	-1	-1	-1	-1	-1	1	1	1	1	1	1	-1	1	-1	-1	-1	-1	-1	-1	-1	-1	1	-1	-1	-1	-1	-1	-1	-1	-1	-1	1	1	1	-1	1	1	-1	-1	1	1	-1	-1	1	-1	-1
SNP439	1	-1	-1	-1	1	-1	1	-1	-1	-1	-1	-1	1	-1	-1	-1	1	-1	-1	-1	-1	-1	-1	-1	-1	1	-1	1	0	-1	1	-1	-1	1	-1	-1	1	-1	-1	-1	1	-1	-1	-1	-1	-1	-1	1	1
SNP440	-1	-1	-1	1	-1	-1	-1	1	-1	1	-1	1	1	1	-1	1	-1	-1	-1	1	0	-1	-1	-1	-1	-1	-1	-1	-1	-1	-1	-1	1	1	-1	1	-1	-1	1	-1	1	1	-1	1	-1	1	1	1	-1
SNP441	-1	-1	1	-1	-1	-1	-1	1	-1	-1	1	-1	-1	-1	-1	-1	-1	-1	-1	-1	1	-1	-1	-1	-1	-1	-1	-1	-1	-1	-1	-1	1	-1	-1	-1	-1	-1	-1	-1	1	-1	-1	-1	-1	1	-1	1	-1
SNP442	1	-1	-1	-1	-1	1	-1	1	-1	1	-1	-1	1	-1	-1	-1	-1	-1	-1	1	-1	-1	-1	-1	-1	-1	-1	-1	-1	1	-1	-1	-1	1	1	1	-1	1	1	-1	-1	-1	-1	-1	-1	-1	-1	-1	-1
SNP443	-1	-1	-1	-1	-1	-1	-1	-1	-1	-1	-1	1	1	-1	-1	-1	-1	-1	-1	1	-1	-1	-1	-1	-1	-1	-1	-1	-1	-1	-1	1	-1	-1	-1	-1	-1	-1	1	-1	-1	-1	-1	-1	-1	-1	-1	-1	-1
SNP444	1	-1	1	-1	1	1	-1	-1	-1	-1	-1	-1	-1	-1	-1	-1	1	1	1	-1	-1	-1	-1	-1	-1	-1	-1	-1	-1	1	1	-1	-1	-1	-1	-1	-1	-1	-1	-1	-1	-1	-1	-1	-1	-1	-1	-1	-1
SNP445	-1	-1	-1	-1	-1	-1	-1	-1	-1	-1	-1	-1	-1	-1	-1	-1	-1	-1	-1	-1	-1	-1	-1	-1	-1	-1	-1	-1	-1	-1	-1	-1	-1	-1	-1	-1	-1	-1	-1	-1	-1	-1	-1	-1	-1	-1	-1	-1	-1
SNP446	1	-1	-1	-1	1	-1	-1	-1	-1	-1	-1	-1	-1	-1	-1	-1	1	1	1	-1	-1	-1	-1	-1	-1	-1	-1	-1	-1	1	1	-1	-1	-1	-1	-1	-1	-1	-1	-1	-1	-1	-1	-1	-1	-1	-1	-1	-1
SNP447	-1	1	-1	-1	-1	-1	-1	-1	-1	-1	-1	-1	-1	-1	-1	-1	-1	-1	-1	-1	-1	-1	1	-1	-1	-1	-1	-1	-1	-1	-1	-1	-1	-1	-1	-1	-1	-1	-1	-1	-1	-1	-1	-1	-1	-1	-1	-1	-1
SNP448	-1	1	-1	-1	-1	-1	-1	-1	-1	-1	-1	-1	-1	-1	-1	-1	-1	-1	-1	-1	-1	-1	1	-1	-1	-1	-1	-1	-1	-1	-1	-1	-1	-1	-1	-1	-1	-1	-1	-1	-1	-1	-1	-1	-1	-1	-1	-1	-1
SNP449	1	-1	-1	-1	-1	-1	1	1	-1	-1	-1	1	-1	-1	1	1	-1	1	-1	-1	-1	0	1	-1	-1	-1	-1	-1	-1	-1	-1	1	1	-1	1	-1	-1	1	-1	-1	-1	-1	-1	-1	-1	-1	1	-1	-1
SNP450	-1	-1	-1	-1	-1	-1	1	1	-1	1	-1	1	1	-1	-1	-1	-1	-1	1	-1	-1	-1	-1	-1	-1	-1	-1	-1	-1	-1	-1	-1	1	-1	-1	1	-1	-1	-1	-1	-1	1	-1	-1	-1	1	-1	-1	-1
SNP451	-1	1	-1	-1	-1	-1	-1	-1	-1	-1	-1	1	-1	-1	-1	-1	-1	-1	-1	-1	-1	-1	-1	1	-1	-1	-1	-1	-1	-1	-1	-1	-1	-1	-1	-1	-1	-1	-1	-1	-1	-1	-1	1	-1	-1	-1	-1	-1
SNP452	1	1	-1	1	1	1	-1	1	-1	1	1	-1	1	-1	-1	1	-1	-1	1	-1	1	-1	-1	-1	-1	NA	1	-1	-1	1	1	1	1	-1	-1	-1	-1	-1	-1	-1	1	-1	1	1	-1	1	1	1	-1
SNP453	-1	1	-1	-1	1	-1	-1	-1	-1	-1	-1	-1	-1	1	-1	-1	1	-1	-1	-1	-1	-1	-1	-1	-1	-1	1	1	1	1	1	1	-1	-1	-1	-1	-1	-1	-1	-1	-1	-1	-1	1	-1	-1	-1	-1	-1
SNP454	-1	-1	-1	-1	-1	1	-1	-1	1	1	1	1	1	-1	-1	1	-1	1	1	-1	-1	-1	-1	-1	1	-1	1	1	1	-1	0	-1	-1	1	-1	-1	-1	-1	1	-1	-1	-1	1	-1	-1	-1	1	1	-1
SNP455	-1	-1	1	1	-1	-1	-1	0	-1	-1	-1	-1	-1	-1	1	1	-1	1	-1	-1	1	-1	-1	-1	-1	0	-1	-1	-1	-1	-1	-1	-1	1	-1	-1	-1	-1	-1	1	-1	1	-1	-1	-1	-1	-1	0	-1
SNP456	-1	-1	-1	-1	-1	-1	-1	1	-1	-1	-1	-1	-1	-1	-1	-1	-1	-1	-1	-1	-1	-1	-1	-1	-1	-1	-1	-1	-1	-1	-1	-1	-1	-1	-1	1	-1	-1	-1	-1	-1	1	-1	1	-1	-1	1	-1	-1
SNP457	-1	-1	-1	-1	-1	-1	-1	-1	1	-1	-1	-1	1	-1	-1	1	-1	-1	-1	1	-1	-1	-1	-1	-1	1	-1	-1	-1	-1	-1	-1	1	1	-1	-1	-1	-1	1	1	-1	-1	-1	-1	1	-1	-1	-1	1
SNP458	-1	-1	-1	-1	-1	1	1	1	-1	1	-1	-1	1	-1	-1	-1	-1	-1	1	1	-1	-1	-1	-1	-1	-1	-1	-1	-1	-1	-1	-1	1	1	1	1	-1	1	-1	1	-1	-1	-1	-1	-1	-1	-1	-1	-1
SNP459	1	1	1	1	1	1	1	1	1	1	1	1	1	1	1	1	1	1	1	1	1	1	1	1	1	1	1	1	1	1	1	1	1	1	1	1	1	1	1	-1	-1	-1	-1	-1	-1	-1	-1	-1	-1
SNP460	-1	1	-1	-1	-1	-1	1	1	-1	-1	-1	1	-1	1	-1	-1	-1	-1	1	-1	-1	NA	-1	-1	1	0	-1	-1	-1	-1	-1	-1	1	-1	-1	1	-1	-1	1	-1	1	1	-1	1	1	1	1	1	-1
SNP461	1	-1	-1	1	1	-1	1	-1	-1	1	1	-1	-1	1	-1	1	-1	-1	1	-1	-1	1	-1	-1	1	-1	1	1	1	1	-1	-1	1	-1	1	-1	-1	-1	-1	-1	-1	-1	1	1	1	-1	-1	-1	1
SNP462	-1	-1	-1	-1	-1	-1	-1	-1	1	-1	-1	-1	-1	1	-1	1	-1	-1	-1	-1	-1	-1	-1	-1	-1	-1	-1	-1	-1	-1	-1	-1	-1	-1	-1	-1	-1	0	-1	1	-1	-1	-1	1	1	1	-1	-1	-1
SNP463	-1	-1	-1	-1	-1	-1	-1	-1	-1	-1	-1	-1	-1	-1	-1	-1	-1	-1	-1	-1	-1	-1	1	-1	-1	-1	-1	-1	-1	-1	-1	1	-1	-1	-1	-1	-1	-1	-1	-1	-1	-1	-1	-1	-1	-1	-1	1	-1
SNP464	-1	1	-1	-1	-1	-1	-1	-1	1	-1	-1	-1	1	-1	-1	-1	-1	-1	-1	-1	1	-1	-1	0	-1	-1	1	1	1	1	-1	-1	-1	1	-1	1	-1	-1	-1	1	-1	-1	-1	-1	-1	-1	1	-1	1
SNP465	-1	-1	1	-1	-1	-1	1	-1	1	-1	-1	1	-1	1	1	-1	1	1	1	1	-1	1	-1	-1	1	0	-1	1	1	-1	-1	-1	-1	1	1	1	1	1	1	1	-1	-1	1	-1	1	-1	-1	-1	1
SNP466	-1	-1	-1	-1	-1	-1	-1	-1	-1	-1	-1	-1	-1	-1	-1	-1	-1	-1	-1	-1	-1	-1	-1	-1	-1	-1	-1	-1	-1	-1	-1	-1	-1	-1	-1	-1	-1	-1	-1	-1	-1	-1	-1	-1	-1	-1	1	-1	-1
SNP467	-1	1	-1	-1	-1	-1	-1	-1	-1	-1	-1	1	-1	-1	-1	-1	-1	-1	-1	-1	-1	-1	-1	1	-1	-1	-1	-1	-1	-1	-1	-1	-1	-1	-1	-1	-1	-1	-1	-1	-1	-1	-1	1	-1	-1	-1	-1	-1
SNP468	-1	1	-1	-1	-1	-1	1	-1	-1	-1	-1	-1	-1	1	-1	-1	-1	-1	1	-1	-1	1	-1	-1	1	NA	-1	-1	-1	-1	-1	-1	1	-1	-1	-1	-1	-1	1	-1	1	1	-1	-1	1	1	1	1	-1
SNP469	1	1	1	1	1	1	1	1	1	1	1	1	1	1	1	1	1	1	1	1	1	1	1	1	1	1	1	1	1	1	1	1	1	1	1	1	1	1	1	-1	-1	-1	-1	-1	-1	-1	-1	-1	-1
SNP470	-1	-1	-1	-1	-1	1	-1	1	-1	-1	1	-1	1	-1	-1	-1	1	0	1	1	-1	1	-1	1	1	-1	-1	-1	-1	-1	-1	-1	-1	-1	1	1	-1	-1	1	-1	-1	1	-1	-1	-1	-1	-1	1	1
SNP471	-1	-1	1	-1	-1	-1	1	-1	-1	-1	-1	-1	-1	-1	-1	-1	-1	1	1	-1	-1	-1	-1	-1	-1	-1	-1	-1	-1	-1	-1	1	1	-1	-1	-1	-1	-1	-1	-1	-1	-1	-1	-1	-1	-1	1	-1	-1
SNP472	-1	-1	-1	-1	-1	-1	-1	-1	-1	-1	-1	-1	-1	-1	-1	-1	-1	-1	-1	-1	-1	-1	-1	-1	-1	-1	-1	-1	-1	-1	-1	-1	-1	-1	-1	-1	-1	1	-1	-1	-1	-1	-1	-1	-1	-1	-1	-1	-1
SNP473	-1	-1	-1	-1	-1	-1	1	-1	-1	-1	1	-1	-1	-1	-1	-1	-1	-1	-1	-1	-1	-1	-1	-1	-1	-1	-1	-1	-1	-1	-1	-1	-1	1	-1	-1	1	-1	-1	-1	-1	-1	-1	-1	-1	-1	-1	-1	-1
SNP474	-1	1	-1	-1	-1	-1	-1	-1	-1	-1	-1	1	-1	-1	-1	-1	-1	-1	-1	-1	-1	-1	1	-1	-1	-1	-1	-1	-1	-1	-1	-1	-1	-1	-1	-1	-1	-1	1	-1	-1	-1	1	-1	NA	-1	-1	-1	-1
SNP475	-1	-1	1	-1	-1	1	-1	-1	-1	-1	1	-1	-1	-1	1	-1	-1	-1	-1	-1	-1	-1	-1	-1	1	-1	-1	-1	-1	-1	-1	-1	-1	-1	-1	-1	1	-1	-1	-1	-1	-1	-1	1	-1	-1	-1	-1	-1
SNP476	-1	-1	-1	-1	-1	-1	1	-1	1	1	1	1	1	-1	NA	-1	-1	-1	-1	-1	-1	-1	-1	1	-1	-1	-1	-1	-1	1	-1	-1	-1	1	NA	NA	-1	-1	-1	1	-1	-1	-1	-1	-1	1	-1	-1	-1
SNP477	-1	1	-1	-1	-1	-1	1	1	-1	-1	1	1	1	-1	-1	-1	-1	-1	-1	-1	1	-1	-1	1	1	-1	-1	NA	-1	0	-1	-1	-1	0	-1	1	-1	-1	-1	-1	-1	-1	-1	1	1	-1	-1	-1	-1
SNP478	-1	1	-1	1	-1	-1	-1	-1	-1	-1	-1	-1	-1	-1	-1	-1	-1	-1	-1	-1	-1	-1	-1	1	-1	1	-1	-1	-1	-1	-1	-1	-1	-1	1	-1	-1	1	-1	-1	-1	1	-1	1	-1	-1	-1	-1	-1
SNP479	-1	-1	-1	-1	-1	-1	-1	-1	-1	-1	-1	-1	-1	-1	-1	-1	-1	-1	-1	-1	-1	1	-1	-1	-1	-1	-1	-1	-1	-1	-1	-1	-1	-1	-1	-1	1	-1	-1	-1	-1	-1	-1	-1	-1	-1	-1	-1	-1
SNP480	-1	1	-1	-1	-1	-1	-1	-1	-1	1	-1	-1	1	-1	-1	-1	-1	1	1	-1	-1	1	1	-1	-1	-1	-1	-1	-1	-1	-1	1	1	-1	1	-1	-1	-1	1	1	-1	-1	1	-1	-1	-1	1	1	1
SNP481	1	-1	-1	-1	1	-1	-1	-1	-1	-1	-1	-1	-1	-1	-1	-1	1	-1	-1	-1	-1	-1	-1	-1	-1	-1	-1	1	-1	-1	1	1	-1	-1	-1	-1	-1	1	-1	-1	-1	-1	-1	-1	-1	-1	-1	NA	-1
SNP482	1	1	-1	-1	1	-1	-1	-1	-1	-1	-1	1	-1	-1	-1	-1	1	1	1	-1	1	-1	1	-1	-1	0	-1	-1	-1	1	1	-1	-1	-1	-1	-1	1	-1	1	-1	1	1	1	-1	-1	-1	1	-1	-1
SNP483	-1	-1	-1	-1	-1	-1	1	1	1	1	-1	-1	1	-1	-1	-1	-1	-1	1	1	-1	-1	-1	-1	-1	-1	-1	-1	-1	-1	-1	-1	1	-1	-1	1	-1	1	-1	-1	-1	-1	-1	1	-1	-1	1	1	-1
SNP484	-1	-1	-1	1	-1	1	-1	-1	1	-1	-1	-1	1	1	-1	1	-1	-1	1	1	1	-1	-1	-1	1	-1	1	1	1	-1	-1	NA	-1	1	1	1	-1	1	1	1	1	-1	-1	1	-1	1	-1	-1	1
SNP485	-1	1	1	-1	-1	0	1	1	-1	1	-1	1	1	1	1	-1	-1	-1	1	1	1	-1	-1	1	1	1	-1	-1	-1	1	-1	1	-1	-1	1	1	-1	1	1	-1	-1	1	1	-1	-1	-1	1	-1	-1
SNP486	-1	1	1	1	1	-1	-1	-1	-1	1	-1	1	-1	-1	1	1	1	-1	1	-1	-1	-1	1	1	-1	-1	1	-1	1	-1	1	1	1	-1	1	-1	1	-1	1	-1	1	-1	-1	-1	-1	-1	1	1	-1
SNP487	1	-1	-1	1	-1	-1	-1	-1	-1	-1	-1	1	1	-1	-1	-1	-1	0	-1	1	-1	-1	-1	1	1	-1	1	1	-1	-1	-1	-1	-1	-1	1	1	-1	-1	-1	-1	-1	-1	-1	1	1	1	-1	1	-1
SNP488	-1	1	-1	1	-1	-1	1	-1	-1	-1	1	-1	-1	0	-1	-1	-1	-1	-1	1	-1	-1	-1	-1	1	0	-1	-1	NA	1	-1	1	NA	-1	-1	-1	-1	-1	-1	1	-1	1	-1	-1	1	-1	-1	1	1
SNP489	-1	1	1	1	1	-1	-1	-1	-1	1	-1	1	-1	-1	1	1	1	-1	1	-1	-1	-1	1	1	-1	-1	1	-1	1	-1	1	1	1	-1	1	-1	1	-1	1	-1	1	-1	-1	-1	-1	-1	1	1	-1
SNP490	1	-1	-1	-1	1	-1	-1	1	-1	1	1	-1	-1	-1	-1	1	1	-1	-1	1	-1	-1	-1	1	-1	1	-1	1	0	-1	1	-1	-1	1	1	1	-1	-1	1	1	1	1	-1	1	-1	-1	-1	1	-1
SNP491	1	1	-1	1	1	-1	1	1	-1	-1	-1	1	-1	-1	1	1	-1	1	-1	-1	-1	0	1	-1	1	-1	1	-1	1	1	1	1	1	-1	1	-1	1	1	1	-1	-1	-1	-1	-1	-1	-1	1	-1	-1
SNP492	1	-1	-1	1	1	-1	-1	1	1	-1	1	-1	-1	-1	-1	1	1	1	1	1	1	1	1	NA	-1	1	1	1	1	1	-1	-1	-1	-1	-1	-1	-1	-1	-1	-1	1	-1	-1	-1	-1	-1	-1	-1	-1
SNP493	-1	-1	-1	-1	-1	-1	-1	-1	-1	-1	-1	-1	-1	-1	-1	-1	-1	-1	1	-1	-1	-1	-1	-1	-1	-1	-1	-1	-1	-1	-1	-1	-1	-1	-1	-1	-1	-1	-1	-1	-1	-1	1	-1	-1	-1	-1	-1	-1
SNP494	-1	1	-1	1	-1	-1	1	1	1	-1	1	1	1	-1	-1	1	-1	-1	1	-1	1	-1	-1	1	1	-1	1	1	-1	-1	-1	-1	1	-1	-1	1	1	1	1	1	-1	1	-1	-1	1	-1	-1	-1	1
SNP495	-1	-1	1	-1	-1	1	-1	1	-1	1	1	-1	1	-1	1	-1	-1	1	1	-1	1	-1	1	-1	1	-1	-1	-1	-1	0	-1	-1	-1	-1	-1	1	-1	-1	1	-1	-1	1	-1	-1	1	-1	1	1	-1
SNP496	-1	1	1	-1	-1	-1	-1	1	-1	-1	-1	-1	-1	-1	1	-1	-1	-1	-1	-1	-1	-1	-1	1	-1	1	-1	-1	-1	1	-1	-1	-1	-1	-1	1	-1	-1	-1	-1	-1	-1	1	-1	-1	-1	-1	1	-1
SNP497	1	1	-1	-1	1	-1	-1	1	1	1	-1	-1	1	-1	-1	-1	1	1	1	1	-1	1	1	-1	-1	1	-1	-1	-1	1	-1	-1	1	1	-1	1	-1	-1	1	-1	1	1	1	-1	-1	1	-1	0	-1
SNP498	-1	-1	1	-1	-1	-1	1	1	-1	1	-1	1	1	-1	1	-1	-1	-1	-1	1	1	-1	-1	-1	-1	-1	-1	-1	-1	1	-1	-1	-1	-1	-1	1	-1	1	-1	-1	-1	-1	-1	-1	-1	-1	-1	-1	-1
SNP499	-1	-1	-1	-1	-1	-1	-1	-1	-1	-1	-1	-1	-1	-1	-1	-1	-1	-1	-1	-1	-1	-1	-1	-1	-1	0	-1	-1	-1	-1	-1	-1	-1	-1	-1	-1	-1	-1	-1	-1	-1	-1	-1	-1	1	-1	-1	-1	-1
SNP500	1	-1	1	-1	-1	-1	1	-1	-1	1	1	-1	1	1	1	-1	-1	1	1	1	-1	1	-1	1	1	-1	1	1	1	-1	1	-1	1	1	1	1	1	-1	1	-1	-1	-1	1	1	-1	-1	-1	-1	-1
SNP501	-1	1	-1	-1	-1	-1	-1	-1	-1	-1	-1	-1	-1	-1	-1	-1	-1	-1	-1	-1	-1	-1	1	-1	-1	-1	-1	-1	-1	-1	-1	-1	-1	-1	-1	-1	-1	-1	-1	-1	-1	-1	-1	-1	-1	-1	-1	-1	-1
SNP502	1	1	1	1	1	1	1	1	1	1	1	1	1	1	1	1	1	1	1	1	1	1	1	1	1	1	1	1	1	1	1	1	1	1	1	1	1	1	1	-1	-1	-1	-1	-1	-1	-1	-1	-1	-1
SNP503	-1	1	-1	-1	-1	-1	1	1	-1	-1	-1	1	-1	1	-1	-1	-1	-1	1	-1	-1	1	-1	-1	1	1	-1	-1	-1	-1	-1	-1	1	-1	-1	1	-1	-1	1	-1	1	1	-1	-1	1	1	1	1	-1
SNP504	-1	-1	-1	1	-1	-1	-1	1	-1	-1	-1	1	-1	-1	-1	1	-1	-1	-1	1	1	1	-1	-1	-1	-1	-1	-1	-1	-1	-1	-1	-1	1	1	1	-1	-1	-1	1	-1	-1	-1	-1	-1	-1	1	-1	-1
SNP505	1	-1	1	-1	-1	-1	-1	-1	-1	-1	-1	1	-1	NA	1	-1	-1	1	1	-1	1	-1	-1	-1	-1	-1	-1	-1	-1	-1	-1	-1	0	1	-1	-1	-1	-1	-1	1	-1	-1	1	1	-1	-1	-1	-1	1
SNP506	-1	-1	1	-1	-1	-1	1	-1	1	-1	1	-1	-1	1	1	-1	-1	1	-1	-1	-1	NA	-1	1	1	-1	-1	1	-1	-1	1	-1	-1	-1	-1	-1	-1	-1	1	-1	-1	-1	-1	-1	-1	-1	-1	-1	1
SNP507	-1	1	-1	-1	-1	-1	-1	-1	-1	1	-1	-1	1	-1	-1	-1	-1	-1	-1	-1	-1	-1	-1	1	-1	-1	-1	-1	-1	-1	-1	-1	-1	-1	-1	-1	-1	-1	1	-1	-1	-1	-1	-1	NA	-1	-1	-1	NA
SNP508	-1	-1	-1	-1	1	1	1	1	-1	1	-1	-1	1	1	-1	1	1	-1	-1	1	-1	-1	-1	1	-1	-1	-1	-1	-1	-1	1	1	1	-1	1	1	-1	1	-1	-1	1	-1	-1	1	-1	-1	-1	-1	-1
SNP509	-1	1	1	-1	-1	-1	-1	-1	-1	-1	-1	-1	-1	-1	1	-1	-1	-1	-1	-1	1	-1	-1	0	-1	-1	-1	-1	-1	-1	-1	-1	-1	-1	-1	-1	-1	-1	-1	1	-1	1	-1	-1	-1	-1	-1	-1	-1
SNP510	1	1	1	1	1	1	1	1	1	1	1	1	1	1	1	1	1	1	1	1	1	1	1	1	1	1	1	1	1	1	1	1	1	1	1	1	1	1	1	-1	-1	-1	-1	-1	-1	-1	-1	-1	-1
SNP511	-1	-1	-1	-1	-1	-1	-1	-1	1	-1	1	-1	1	-1	-1	1	-1	-1	-1	1	-1	-1	-1	-1	-1	1	-1	-1	-1	1	1	-1	1	-1	1	-1	-1	1	1	-1	-1	1	-1	-1	-1	1	-1	1	-1
SNP512	-1	-1	-1	-1	1	1	-1	-1	-1	-1	1	1	-1	1	-1	-1	1	1	-1	-1	-1	1	1	-1	1	-1	1	-1	-1	1	1	1	1	-1	-1	-1	1	-1	-1	-1	-1	1	-1	1	-1	-1	1	-1	-1
SNP513	-1	1	-1	-1	-1	-1	-1	1	1	-1	1	-1	-1	-1	-1	-1	-1	1	1	-1	1	1	1	1	-1	-1	-1	-1	-1	1	-1	-1	-1	-1	-1	1	-1	-1	-1	-1	-1	-1	-1	-1	-1	-1	-1	-1	-1
SNP514	-1	-1	-1	-1	-1	-1	-1	-1	1	-1	1	-1	1	-1	-1	1	-1	-1	-1	1	-1	-1	-1	-1	-1	1	-1	-1	-1	1	1	-1	1	-1	1	-1	-1	1	1	-1	-1	1	-1	-1	-1	1	-1	1	-1
SNP515	1	1	-1	1	1	-1	-1	-1	-1	-1	-1	-1	-1	-1	-1	1	1	-1	-1	-1	1	1	-1	-1	1	-1	1	1	1	-1	-1	-1	-1	-1	-1	-1	-1	-1	-1	-1	1	-1	1	1	-1	-1	-1	1	-1
SNP516	1	1	-1	-1	1	1	-1	-1	-1	-1	-1	-1	-1	-1	-1	-1	1	-1	-1	-1	1	-1	1	-1	-1	-1	1	-1	1	1	-1	-1	-1	-1	-1	-1	-1	1	-1	1	-1	1	-1	-1	1	-1	1	1	-1
SNP517	-1	-1	-1	1	1	-1	-1	-1	-1	-1	-1	-1	-1	-1	-1	-1	1	-1	-1	-1	-1	-1	-1	-1	-1	-1	1	1	-1	-1	1	1	-1	-1	1	-1	-1	-1	-1	-1	-1	-1	1	-1	-1	-1	-1	-1	-1
SNP518	-1	-1	-1	-1	-1	-1	-1	-1	-1	-1	-1	-1	-1	-1	-1	1	-1	-1	-1	-1	-1	-1	-1	-1	-1	-1	-1	-1	-1	-1	-1	-1	-1	-1	-1	-1	-1	-1	-1	-1	-1	-1	-1	-1	-1	-1	-1	1	-1
SNP519	1	1	-1	-1	1	-1	1	1	-1	1	-1	1	-1	-1	-1	-1	-1	1	1	-1	-1	1	1	-1	1	-1	1	1	1	-1	0	1	1	-1	-1	1	1	1	1	-1	-1	-1	1	-1	1	-1	-1	-1	-1
SNP520	-1	1	-1	1	-1	-1	1	-1	-1	-1	1	-1	-1	-1	-1	1	-1	1	-1	1	-1	1	-1	-1	-1	0	-1	-1	-1	-1	-1	-1	1	1	1	1	-1	1	-1	1	-1	-1	-1	-1	-1	-1	-1	-1	-1
SNP521	-1	1	-1	-1	-1	-1	1	-1	-1	-1	-1	-1	-1	1	-1	-1	-1	-1	1	-1	-1	0	-1	-1	1	0	-1	-1	-1	-1	-1	-1	1	-1	-1	-1	-1	-1	1	-1	1	-1	-1	-1	1	1	1	1	-1
SNP522	-1	-1	-1	1	-1	-1	1	-1	-1	-1	-1	-1	-1	-1	-1	0	-1	-1	-1	-1	-1	1	-1	-1	-1	-1	-1	-1	-1	-1	-1	1	-1	-1	-1	-1	-1	-1	-1	0	-1	-1	-1	-1	-1	1	-1	-1	-1
SNP523	-1	1	-1	-1	-1	-1	-1	1	-1	-1	1	-1	-1	-1	-1	-1	-1	-1	-1	-1	-1	1	-1	1	1	-1	-1	-1	-1	1	-1	-1	-1	1	-1	1	-1	-1	-1	-1	-1	-1	-1	-1	-1	-1	-1	1	-1
SNP524	-1	-1	1	-1	-1	1	-1	1	-1	-1	1	1	-1	-1	1	-1	-1	1	1	-1	-1	1	-1	1	-1	-1	-1	-1	-1	1	-1	NA	-1	1	-1	1	-1	-1	-1	-1	-1	-1	-1	-1	1	-1	-1	-1	1
SNP525	-1	1	-1	-1	-1	-1	-1	-1	-1	-1	-1	-1	-1	-1	-1	-1	-1	-1	-1	-1	-1	-1	1	-1	-1	NA	-1	-1	-1	-1	-1	-1	-1	-1	-1	-1	-1	-1	-1	-1	-1	-1	-1	-1	-1	-1	-1	-1	-1
SNP526	1	-1	-1	-1	-1	-1	-1	-1	1	-1	-1	-1	-1	-1	-1	-1	-1	-1	1	-1	1	-1	-1	0	1	-1	-1	-1	-1	1	-1	-1	-1	1	-1	-1	-1	-1	-1	1	-1	-1	-1	-1	-1	-1	1	-1	-1
SNP527	-1	-1	-1	-1	-1	-1	-1	-1	1	-1	-1	-1	-1	-1	-1	-1	-1	-1	-1	-1	-1	-1	1	1	-1	-1	-1	-1	-1	-1	-1	1	-1	-1	-1	-1	1	-1	-1	-1	-1	1	-1	1	-1	-1	-1	1	-1
SNP528	-1	1	-1	1	-1	-1	1	1	1	-1	1	1	1	-1	-1	1	-1	-1	1	-1	1	-1	-1	1	1	-1	1	1	-1	-1	-1	-1	1	-1	-1	1	1	1	1	1	-1	1	-1	-1	1	-1	-1	-1	1
SNP529	-1	1	-1	-1	-1	-1	1	1	1	-1	-1	1	-1	-1	-1	-1	-1	-1	1	-1	-1	1	-1	-1	-1	-1	1	1	1	-1	-1	-1	1	-1	1	1	1	-1	1	1	1	-1	-1	-1	1	1	-1	1	1
SNP530	-1	-1	-1	1	-1	-1	-1	-1	1	-1	-1	-1	-1	1	-1	1	-1	1	1	-1	1	-1	-1	1	1	1	-1	1	-1	-1	-1	0	-1	-1	-1	-1	-1	-1	-1	-1	1	1	-1	1	1	1	-1	-1	1
SNP531	-1	-1	-1	-1	-1	-1	1	-1	-1	-1	1	1	1	-1	-1	-1	-1	-1	-1	1	1	1	-1	-1	1	NA	-1	-1	-1	-1	-1	1	1	1	-1	-1	-1	-1	-1	1	-1	1	1	-1	1	-1	-1	1	1
SNP532	-1	1	1	-1	-1	-1	1	-1	1	1	1	1	1	1	1	-1	-1	1	1	-1	-1	1	1	1	1	-1	-1	-1	-1	1	-1	-1	-1	-1	-1	-1	1	1	-1	-1	-1	1	-1	-1	1	1	-1	-1	-1
SNP533	1	-1	-1	1	1	1	1	-1	-1	1	-1	-1	-1	-1	-1	1	1	-1	-1	-1	-1	1	1	1	1	-1	1	1	1	0	-1	-1	-1	-1	1	-1	-1	-1	-1	-1	1	-1	-1	1	-1	-1	-1	-1	-1
SNP534	-1	-1	-1	-1	-1	-1	-1	1	-1	-1	-1	1	-1	-1	-1	-1	-1	-1	-1	-1	-1	-1	-1	-1	-1	-1	-1	-1	-1	-1	-1	-1	-1	-1	-1	1	-1	-1	-1	-1	-1	-1	-1	-1	-1	-1	-1	1	-1
SNP535	1	1	1	1	1	1	1	1	1	1	1	1	1	1	1	1	1	1	1	1	1	1	1	1	1	1	1	1	1	1	1	1	1	1	1	1	1	1	1	-1	-1	-1	-1	NA	-1	-1	-1	-1	-1
SNP536	1	1	1	1	1	1	1	1	1	1	1	1	1	1	1	1	1	1	1	1	1	1	1	1	1	1	1	1	1	1	1	1	1	1	1	1	1	1	1	-1	-1	-1	-1	-1	-1	-1	-1	-1	-1
SNP537	-1	-1	-1	1	-1	-1	1	-1	1	1	-1	-1	1	-1	-1	1	-1	1	1	-1	-1	1	-1	-1	1	-1	NA	1	-1	-1	0	-1	1	1	1	1	1	1	1	1	-1	-1	-1	-1	-1	-1	-1	-1	1
SNP538	1	-1	-1	1	1	-1	1	1	1	-1	1	1	-1	-1	-1	-1	1	-1	-1	-1	1	-1	-1	1	1	1	1	1	1	1	1	1	1	-1	-1	1	-1	-1	-1	1	-1	1	1	-1	1	1	1	-1	1
SNP539	-1	1	-1	1	-1	-1	-1	-1	-1	-1	-1	-1	-1	-1	-1	-1	-1	1	1	-1	-1	-1	-1	-1	-1	-1	-1	-1	-1	-1	-1	1	1	-1	-1	-1	1	-1	1	-1	-1	1	1	-1	-1	-1	1	1	-1
SNP540	-1	1	-1	-1	-1	-1	-1	-1	-1	-1	-1	-1	-1	-1	-1	-1	-1	-1	-1	-1	-1	-1	1	-1	-1	-1	-1	-1	-1	-1	-1	-1	-1	-1	-1	-1	-1	-1	-1	-1	-1	-1	-1	-1	-1	-1	-1	-1	-1
SNP541	-1	-1	-1	-1	-1	-1	-1	-1	1	1	1	-1	1	-1	-1	1	-1	-1	-1	1	-1	-1	-1	-1	1	-1	-1	-1	-1	-1	-1	1	-1	NA	-1	-1	-1	-1	-1	-1	-1	-1	-1	1	-1	-1	-1	-1	-1
SNP542	-1	-1	-1	-1	-1	-1	1	-1	-1	1	-1	-1	-1	-1	-1	-1	-1	-1	-1	-1	-1	-1	0	-1	-1	-1	-1	-1	-1	-1	-1	-1	-1	-1	1	-1	-1	-1	-1	-1	-1	-1	-1	-1	-1	-1	-1	-1	-1
SNP543	-1	-1	1	-1	-1	1	1	1	1	-1	1	-1	1	-1	1	-1	1	-1	-1	0	-1	-1	-1	-1	-1	1	1	-1	-1	-1	-1	-1	1	1	1	1	-1	-1	-1	-1	1	-1	-1	1	1	1	-1	-1	1
SNP544	1	-1	1	1	1	-1	-1	-1	-1	-1	-1	-1	-1	-1	1	1	1	-1	-1	1	1	-1	-1	-1	1	1	1	1	1	0	1	-1	-1	-1	1	-1	-1	1	1	-1	1	1	1	1	-1	-1	-1	-1	-1
SNP545	-1	1	-1	1	1	-1	1	1	-1	1	-1	-1	1	-1	-1	1	1	-1	-1	-1	1	-1	-1	NA	-1	-1	1	1	1	1	1	1	-1	0	-1	-1	-1	-1	1	1	1	-1	-1	1	1	1	-1	1	1
SNP546	1	1	-1	-1	1	-1	-1	1	-1	1	1	1	1	-1	-1	-1	1	1	-1	-1	-1	1	-1	-1	-1	-1	1	1	1	1	1	-1	-1	-1	1	1	-1	-1	-1	-1	-1	-1	1	-1	-1	-1	-1	1	-1
SNP547	-1	-1	-1	-1	-1	-1	-1	-1	-1	1	-1	-1	1	-1	-1	-1	-1	-1	-1	1	-1	-1	-1	-1	-1	1	-1	-1	-1	-1	-1	-1	-1	-1	-1	NA	-1	-1	-1	-1	-1	1	-1	-1	-1	-1	-1	-1	-1
SNP548	-1	-1	1	-1	-1	1	-1	-1	-1	-1	-1	-1	-1	1	1	-1	-1	-1	-1	-1	-1	-1	-1	-1	-1	-1	-1	-1	-1	-1	-1	-1	-1	-1	-1	-1	1	-1	-1	-1	-1	1	-1	1	-1	-1	-1	-1	-1
SNP549	-1	-1	-1	1	-1	-1	-1	-1	-1	-1	-1	-1	-1	-1	-1	-1	-1	-1	-1	-1	1	1	-1	-1	1	1	-1	-1	1	-1	-1	-1	-1	-1	-1	-1	-1	1	-1	1	-1	-1	-1	-1	1	1	-1	-1	1
SNP550	-1	1	-1	-1	-1	-1	1	1	-1	1	1	-1	-1	-1	-1	-1	-1	-1	-1	-1	-1	-1	1	1	-1	-1	-1	-1	-1	-1	-1	-1	1	1	-1	-1	1	-1	-1	-1	1	-1	-1	-1	-1	-1	1	-1	-1
SNP551	-1	1	-1	-1	-1	-1	-1	-1	-1	-1	-1	-1	-1	-1	-1	-1	-1	-1	-1	-1	-1	-1	0	-1	-1	-1	-1	-1	-1	-1	-1	-1	-1	-1	-1	-1	-1	-1	-1	-1	-1	-1	-1	-1	-1	-1	-1	-1	-1
SNP552	-1	-1	1	-1	-1	1	-1	-1	-1	-1	-1	-1	-1	-1	1	1	-1	1	1	0	1	-1	-1	-1	-1	-1	-1	-1	-1	-1	-1	-1	-1	-1	-1	1	1	1	1	-1	-1	-1	1	-1	-1	-1	-1	1	-1
SNP553	1	-1	-1	1	1	1	-1	1	1	1	-1	1	1	-1	-1	1	1	-1	-1	1	-1	-1	1	-1	1	-1	1	1	1	1	1	0	-1	1	1	1	-1	1	-1	-1	-1	-1	-1	-1	-1	-1	1	-1	1
SNP554	1	1	1	1	1	1	1	1	1	1	1	1	1	1	1	1	1	1	1	1	1	1	1	1	1	1	1	1	1	1	1	1	1	1	1	1	1	1	1	-1	-1	-1	-1	NA	-1	-1	-1	-1	-1
SNP555	-1	1	-1	-1	-1	-1	-1	-1	-1	-1	-1	-1	-1	-1	-1	-1	-1	1	1	-1	-1	1	-1	-1	-1	-1	-1	-1	-1	-1	-1	-1	-1	-1	-1	-1	-1	-1	1	1	-1	1	1	-1	-1	-1	-1	-1	1
SNP556	-1	-1	-1	1	-1	-1	-1	1	1	-1	1	-1	-1	-1	-1	1	-1	-1	-1	-1	1	1	-1	-1	-1	1	-1	-1	-1	0	-1	-1	-1	-1	-1	1	-1	-1	-1	-1	-1	-1	-1	1	-1	-1	-1	1	-1
SNP557	-1	-1	-1	1	-1	-1	1	-1	-1	-1	-1	1	-1	-1	-1	-1	-1	NA	-1	-1	-1	1	1	1	NA	-1	-1	-1	-1	1	-1	1	1	-1	-1	-1	-1	-1	-1	-1	-1	-1	-1	-1	1	1	-1	-1	-1
SNP558	-1	1	-1	1	-1	-1	1	-1	-1	-1	1	-1	-1	-1	-1	1	-1	1	-1	1	-1	1	-1	-1	-1	0	-1	-1	-1	-1	-1	-1	1	1	1	1	-1	1	-1	1	-1	-1	-1	-1	-1	-1	-1	-1	-1
SNP559	-1	-1	-1	-1	-1	-1	-1	-1	-1	-1	-1	-1	1	-1	-1	-1	-1	1	1	-1	-1	1	-1	-1	0	-1	-1	-1	-1	-1	-1	NA	-1	-1	-1	-1	1	-1	-1	-1	-1	-1	1	-1	-1	-1	-1	-1	-1
SNP560	-1	1	-1	-1	-1	-1	1	-1	-1	-1	-1	1	-1	1	-1	-1	-1	-1	1	-1	-1	NA	-1	-1	1	0	-1	-1	-1	-1	-1	-1	1	-1	-1	-1	-1	-1	1	-1	1	-1	-1	-1	1	1	-1	-1	-1
SNP561	-1	-1	-1	-1	-1	-1	-1	1	-1	-1	-1	1	-1	-1	-1	-1	-1	-1	-1	-1	-1	-1	-1	-1	-1	0	-1	-1	-1	-1	-1	-1	-1	-1	-1	1	-1	-1	-1	0	-1	NA	-1	-1	-1	-1	-1	1	-1
SNP562	1	-1	1	1	1	-1	-1	-1	-1	-1	-1	-1	-1	-1	1	1	1	-1	-1	1	1	-1	-1	-1	1	1	1	1	1	0	1	-1	-1	-1	1	-1	-1	1	1	-1	1	1	1	1	-1	-1	-1	-1	-1
SNP563	1	-1	NA	-1	-1	-1	-1	1	-1	1	-1	1	1	NA	NA	-1	-1	1	NA	1	-1	-1	1	-1	-1	1	-1	-1	-1	-1	NA	-1	-1	-1	-1	1	-1	-1	1	-1	-1	-1	1	1	-1	1	-1	-1	-1
SNP564	1	-1	-1	-1	1	-1	-1	-1	-1	1	-1	-1	1	-1	-1	-1	1	-1	-1	1	-1	-1	-1	1	-1	-1	-1	1	-1	-1	1	1	-1	-1	1	1	1	1	1	1	-1	-1	-1	1	-1	-1	-1	1	-1
SNP565	-1	-1	-1	1	-1	-1	1	-1	1	-1	1	1	-1	-1	-1	1	-1	-1	-1	-1	1	0	1	-1	1	1	1	1	-1	-1	-1	-1	1	-1	-1	1	-1	1	1	-1	-1	-1	-1	1	1	-1	-1	-1	1
SNP566	-1	1	-1	1	-1	-1	-1	-1	-1	-1	-1	-1	-1	-1	-1	1	-1	1	0	-1	1	1	1	-1	1	-1	-1	-1	1	-1	-1	-1	-1	-1	-1	-1	-1	-1	-1	1	-1	-1	-1	-1	1	1	-1	-1	1
SNP567	-1	-1	-1	-1	-1	-1	-1	1	-1	-1	1	1	-1	-1	-1	-1	-1	-1	-1	-1	-1	-1	-1	-1	-1	-1	1	1	1	-1	-1	1	-1	-1	-1	1	-1	1	-1	1	1	1	-1	-1	1	1	-1	1	1
SNP568	1	1	1	1	1	1	1	1	1	1	1	1	1	1	1	1	1	1	1	1	1	1	1	1	1	1	1	1	1	1	1	1	1	1	1	1	1	1	1	-1	-1	-1	-1	-1	-1	-1	-1	-1	-1
SNP569	-1	-1	-1	-1	1	-1	-1	-1	-1	-1	-1	-1	-1	-1	-1	-1	-1	-1	1	-1	-1	-1	-1	-1	-1	-1	-1	-1	-1	-1	1	-1	-1	-1	-1	-1	-1	-1	-1	-1	-1	1	-1	1	-1	-1	-1	-1	-1
SNP570	-1	-1	-1	1	1	-1	-1	-1	-1	1	1	-1	1	-1	-1	1	1	-1	-1	1	-1	-1	1	-1	1	1	-1	-1	-1	1	1	1	-1	-1	1	1	-1	-1	-1	-1	-1	-1	1	-1	-1	-1	1	1	-1
SNP571	-1	-1	-1	-1	0	-1	-1	-1	-1	-1	-1	1	-1	1	-1	-1	-1	-1	-1	0	-1	-1	-1	-1	-1	1	-1	-1	-1	-1	-1	1	1	1	1	-1	-1	-1	-1	1	-1	1	-1	1	-1	1	1	-1	1
SNP572	1	1	1	1	1	1	1	1	1	1	1	1	1	1	1	1	1	1	1	1	1	1	1	1	1	1	1	1	1	1	1	1	1	1	1	1	1	1	1	-1	-1	NA	-1	-1	-1	-1	-1	-1	-1
SNP573	-1	-1	-1	-1	-1	-1	-1	-1	-1	-1	-1	-1	-1	-1	-1	-1	-1	-1	-1	-1	-1	-1	-1	-1	-1	-1	-1	-1	-1	-1	-1	1	-1	-1	-1	-1	1	-1	-1	-1	-1	-1	-1	-1	-1	-1	-1	-1	-1
SNP574	-1	-1	-1	-1	-1	-1	-1	1	1	-1	1	1	-1	-1	1	1	-1	1	-1	-1	-1	-1	1	-1	-1	1	-1	-1	-1	-1	1	-1	-1	1	-1	1	-1	-1	-1	1	-1	-1	-1	-1	1	1	-1	1	-1
SNP575	-1	-1	-1	-1	-1	-1	1	1	-1	-1	-1	-1	-1	-1	-1	-1	-1	-1	-1	-1	-1	-1	-1	-1	-1	-1	-1	-1	-1	-1	-1	-1	-1	-1	-1	-1	-1	-1	-1	-1	-1	-1	-1	-1	-1	-1	-1	1	1
SNP576	-1	1	-1	-1	-1	-1	-1	-1	-1	1	-1	-1	1	-1	-1	-1	-1	-1	-1	-1	-1	-1	-1	-1	-1	-1	-1	-1	-1	-1	-1	-1	-1	-1	-1	-1	-1	-1	-1	-1	1	-1	-1	-1	-1	1	1	-1	-1
SNP577	-1	1	-1	-1	-1	-1	1	1	1	1	1	1	1	1	-1	-1	-1	1	1	1	-1	-1	1	1	-1	1	-1	-1	-1	-1	-1	-1	1	1	-1	1	1	-1	-1	-1	1	1	-1	1	-1	-1	-1	NA	-1
SNP578	1	-1	1	-1	1	0	-1	-1	-1	-1	-1	-1	-1	1	-1	-1	1	1	1	-1	1	-1	1	-1	1	1	-1	-1	-1	1	1	-1	-1	-1	-1	-1	-1	-1	-1	-1	1	1	1	-1	1	1	1	-1	-1
SNP579	-1	-1	-1	-1	-1	-1	-1	-1	-1	-1	-1	-1	-1	-1	-1	-1	-1	-1	-1	-1	-1	-1	-1	-1	1	-1	-1	-1	-1	-1	-1	-1	1	-1	-1	-1	-1	-1	-1	-1	-1	-1	-1	1	-1	-1	-1	1	-1
SNP580	-1	1	1	-1	-1	-1	-1	-1	-1	-1	-1	-1	-1	1	1	-1	-1	0	1	-1	-1	-1	-1	-1	-1	-1	-1	-1	-1	-1	NA	-1	-1	-1	1	-1	-1	-1	-1	-1	-1	-1	-1	-1	-1	-1	-1	-1	-1
SNP581	1	1	-1	-1	1	-1	-1	-1	-1	1	-1	-1	1	-1	-1	-1	1	1	1	-1	-1	-1	-1	1	-1	-1	-1	-1	-1	1	1	-1	-1	-1	-1	-1	-1	-1	1	1	-1	1	1	-1	-1	-1	-1	-1	-1
SNP582	-1	-1	-1	-1	-1	-1	-1	-1	-1	-1	-1	-1	-1	-1	-1	-1	-1	-1	-1	-1	-1	-1	-1	-1	-1	0	-1	-1	-1	-1	-1	1	-1	1	-1	-1	-1	-1	-1	-1	-1	-1	1	-1	1	-1	-1	1	-1
SNP583	-1	-1	-1	-1	-1	-1	-1	-1	-1	-1	-1	-1	-1	-1	-1	-1	-1	-1	-1	-1	-1	-1	-1	-1	-1	-1	-1	-1	-1	-1	-1	-1	-1	-1	1	-1	-1	-1	1	-1	1	-1	-1	-1	-1	-1	-1	-1	-1
SNP584	-1	1	-1	-1	-1	-1	-1	-1	-1	-1	-1	-1	-1	-1	-1	-1	-1	-1	-1	-1	-1	-1	-1	-1	-1	-1	-1	-1	-1	-1	-1	-1	-1	-1	-1	-1	-1	-1	1	-1	-1	1	-1	-1	-1	-1	-1	-1	-1
SNP585	-1	1	-1	-1	-1	-1	-1	-1	-1	-1	-1	-1	-1	-1	-1	-1	-1	-1	-1	-1	-1	-1	1	-1	-1	-1	-1	-1	-1	-1	-1	-1	-1	-1	-1	-1	-1	-1	-1	-1	-1	-1	-1	-1	-1	-1	-1	-1	-1
SNP586	-1	-1	-1	-1	-1	-1	-1	-1	1	-1	-1	-1	-1	-1	-1	-1	-1	-1	-1	-1	-1	-1	-1	-1	-1	-1	-1	-1	-1	-1	-1	-1	1	-1	-1	-1	-1	-1	-1	-1	-1	-1	-1	1	-1	-1	-1	-1	-1
SNP587	1	1	1	1	1	1	1	1	1	1	1	1	1	1	1	1	1	1	1	1	1	1	1	1	1	1	1	1	1	1	1	1	1	1	1	1	1	1	1	-1	-1	-1	-1	-1	-1	-1	-1	-1	-1
SNP588	-1	-1	-1	-1	-1	-1	-1	1	1	-1	-1	-1	-1	-1	-1	1	-1	-1	-1	1	-1	-1	1	0	-1	-1	-1	-1	-1	-1	-1	-1	-1	-1	-1	-1	1	-1	-1	-1	-1	-1	-1	-1	-1	-1	-1	-1	-1
SNP589	-1	-1	-1	-1	-1	-1	-1	-1	1	1	1	-1	1	-1	-1	1	-1	-1	-1	1	-1	-1	-1	-1	1	-1	-1	-1	-1	-1	1	1	-1	1	-1	-1	-1	-1	-1	-1	-1	-1	-1	1	-1	-1	-1	-1	-1
SNP590	1	-1	-1	1	1	-1	-1	-1	-1	1	-1	-1	1	1	-1	-1	1	1	1	-1	-1	1	1	-1	-1	1	1	-1	0	1	1	-1	-1	1	-1	-1	-1	-1	-1	-1	1	-1	-1	-1	-1	1	-1	-1	-1
SNP591	1	-1	1	-1	-1	-1	1	1	-1	1	-1	-1	1	-1	-1	-1	-1	1	1	1	-1	-1	1	-1	-1	-1	-1	-1	-1	-1	-1	1	1	1	1	1	-1	-1	1	-1	-1	-1	-1	-1	-1	-1	1	-1	-1
SNP592	-1	1	-1	-1	-1	-1	-1	-1	-1	-1	-1	-1	-1	-1	-1	-1	-1	-1	-1	-1	-1	-1	1	-1	-1	-1	-1	-1	-1	-1	-1	-1	-1	-1	-1	-1	-1	-1	-1	-1	-1	-1	-1	-1	-1	-1	-1	-1	-1
SNP593	-1	-1	-1	-1	-1	-1	-1	1	-1	-1	-1	1	-1	-1	-1	-1	-1	-1	1	-1	-1	-1	-1	-1	-1	-1	-1	-1	-1	-1	-1	-1	-1	-1	NA	1	-1	-1	-1	NA	-1	0	-1	-1	-1	-1	-1	1	-1
SNP594	-1	-1	-1	-1	-1	1	-1	1	-1	-1	-1	-1	-1	-1	-1	-1	-1	-1	-1	-1	-1	-1	-1	-1	-1	-1	-1	-1	-1	-1	-1	-1	-1	-1	-1	0	-1	-1	-1	-1	-1	-1	-1	-1	-1	-1	1	-1	-1
SNP595	-1	-1	-1	-1	-1	-1	-1	-1	-1	-1	-1	1	-1	-1	-1	-1	-1	-1	-1	-1	-1	-1	-1	-1	-1	-1	-1	-1	-1	-1	-1	-1	-1	-1	-1	-1	-1	-1	-1	-1	1	-1	-1	-1	-1	1	-1	1	-1
SNP596	-1	-1	-1	1	-1	-1	1	-1	-1	-1	-1	1	-1	-1	-1	-1	-1	-1	-1	-1	-1	1	1	1	-1	-1	-1	-1	-1	1	-1	1	1	-1	-1	-1	-1	-1	-1	0	-1	-1	-1	-1	1	1	-1	-1	-1
SNP597	-1	-1	-1	1	1	-1	-1	-1	-1	-1	-1	1	-1	-1	1	1	-1	-1	-1	-1	-1	-1	1	1	-1	-1	1	1	-1	1	1	-1	1	1	1	-1	1	-1	1	1	-1	1	-1	-1	-1	-1	1	-1	-1
SNP598	-1	-1	1	-1	-1	-1	-1	-1	-1	-1	-1	1	1	NA	1	-1	-1	1	-1	1	1	-1	-1	-1	-1	-1	-1	-1	-1	-1	-1	-1	0	1	-1	1	-1	-1	-1	1	-1	-1	1	1	-1	-1	-1	-1	1
SNP599	-1	-1	-1	-1	-1	-1	1	-1	-1	-1	-1	-1	1	-1	-1	1	-1	1	-1	-1	-1	-1	-1	0	-1	-1	-1	-1	-1	-1	-1	-1	0	-1	-1	-1	1	1	-1	-1	-1	1	-1	-1	-1	-1	-1	-1	-1
SNP600	1	-1	-1	-1	1	-1	-1	-1	-1	1	-1	-1	1	0	1	-1	1	-1	1	1	-1	-1	1	-1	-1	-1	1	1	1	-1	1	-1	-1	-1	1	-1	-1	-1	1	-1	1	-1	1	-1	1	1	1	-1	1
SNP601	-1	-1	-1	-1	-1	-1	1	1	-1	-1	-1	-1	-1	-1	-1	-1	-1	-1	-1	-1	-1	-1	-1	-1	-1	-1	-1	-1	-1	-1	-1	-1	-1	-1	-1	-1	-1	-1	-1	-1	-1	1	1	-1	-1	-1	-1	1	1
SNP602	-1	-1	-1	-1	-1	-1	-1	-1	1	-1	-1	-1	-1	-1	-1	-1	-1	1	1	-1	-1	-1	1	1	-1	-1	-1	-1	-1	-1	-1	-1	-1	-1	-1	-1	1	-1	-1	-1	-1	1	1	1	-1	-1	-1	-1	-1
SNP603	-1	-1	-1	-1	-1	-1	-1	1	-1	1	-1	-1	1	-1	-1	-1	-1	1	1	1	-1	-1	-1	-1	-1	1	-1	-1	-1	-1	NA	NA	-1	1	-1	-1	-1	-1	-1	1	1	-1	-1	1	-1	-1	-1	-1	-1
SNP604	-1	1	-1	-1	-1	-1	0	-1	-1	-1	-1	-1	-1	-1	-1	-1	-1	-1	-1	-1	-1	-1	1	-1	-1	-1	-1	-1	-1	-1	-1	-1	-1	-1	-1	-1	-1	-1	-1	-1	-1	-1	-1	-1	-1	-1	-1	-1	-1
SNP605	1	-1	-1	1	-1	-1	-1	1	-1	-1	1	-1	-1	-1	-1	1	1	1	-1	-1	-1	1	-1	-1	-1	-1	-1	-1	-1	-1	-1	-1	-1	-1	-1	-1	-1	-1	-1	-1	-1	-1	-1	-1	-1	1	-1	-1	-1
SNP606	-1	-1	-1	1	-1	-1	1	1	1	-1	1	1	-1	1	-1	0	1	-1	-1	1	-1	1	-1	-1	1	-1	0	-1	0	1	-1	-1	-1	-1	1	-1	0	1	1	-1	-1	-1	-1	1	1	1	1	1	1
SNP607	-1	1	1	1	-1	-1	-1	-1	1	-1	-1	-1	-1	-1	1	1	-1	1	0	-1	1	-1	-1	1	1	-1	1	1	1	-1	0	1	1	1	-1	-1	1	-1	-1	-1	-1	1	-1	1	-1	-1	1	1	1
SNP608	-1	-1	-1	1	-1	-1	1	-1	-1	-1	-1	1	-1	-1	-1	-1	-1	0	-1	-1	-1	1	1	1	-1	-1	-1	-1	-1	1	-1	NA	1	-1	-1	-1	-1	-1	-1	-1	-1	-1	-1	-1	1	1	-1	-1	-1
SNP609	-1	1	-1	-1	-1	-1	-1	-1	-1	-1	-1	-1	-1	-1	-1	-1	-1	-1	-1	-1	-1	-1	1	-1	-1	-1	-1	-1	-1	-1	-1	-1	-1	-1	-1	-1	-1	-1	-1	-1	-1	-1	-1	-1	-1	-1	-1	-1	-1
SNP610	-1	-1	-1	-1	-1	-1	-1	1	-1	-1	-1	-1	-1	-1	-1	-1	-1	-1	-1	-1	-1	-1	-1	-1	-1	-1	-1	-1	-1	-1	-1	-1	-1	-1	1	1	-1	-1	-1	-1	1	-1	-1	-1	-1	1	-1	1	-1
SNP611	1	1	1	-1	-1	NA	-1	-1	1	-1	-1	1	-1	-1	-1	-1	-1	-1	1	-1	1	-1	1	-1	-1	1	-1	-1	-1	-1	-1	-1	-1	1	-1	-1	-1	1	-1	-1	-1	-1	-1	1	-1	-1	-1	-1	-1
SNP612	-1	-1	-1	1	-1	-1	1	-1	1	1	-1	-1	1	-1	-1	1	-1	1	1	-1	-1	1	-1	-1	1	-1	1	1	-1	-1	0	-1	1	1	1	1	1	1	1	1	-1	-1	-1	-1	-1	-1	-1	-1	1
SNP613	-1	-1	-1	1	-1	1	-1	-1	-1	-1	1	-1	-1	1	-1	-1	-1	-1	-1	-1	-1	-1	1	1	-1	1	1	-1	1	-1	-1	-1	1	-1	-1	0	-1	-1	-1	1	1	-1	-1	-1	1	1	1	1	1
SNP614	1	1	1	1	1	1	1	1	1	1	1	1	1	1	1	1	1	1	1	1	1	1	1	1	1	1	1	1	1	1	1	1	1	1	1	1	1	1	1	-1	-1	-1	-1	-1	-1	-1	-1	-1	-1
SNP615	1	-1	1	-1	0	1	-1	-1	-1	-1	-1	-1	-1	-1	-1	-1	1	-1	-1	-1	1	-1	1	-1	-1	-1	-1	1	-1	-1	1	-1	-1	-1	-1	-1	-1	-1	-1	-1	-1	-1	-1	-1	-1	-1	-1	-1	-1
SNP616	1	-1	-1	1	1	-1	-1	1	-1	-1	-1	-1	1	1	-1	-1	-1	-1	-1	1	1	-1	-1	-1	-1	-1	-1	-1	-1	1	1	-1	-1	-1	1	1	-1	-1	-1	1	1	-1	1	1	-1	-1	1	1	-1
SNP617	-1	1	1	-1	-1	1	-1	1	-1	1	-1	-1	1	1	1	-1	-1	1	1	-1	-1	1	-1	-1	-1	1	-1	-1	-1	-1	-1	-1	1	1	-1	1	1	-1	-1	1	-1	-1	1	-1	1	-1	1	1	-1
SNP618	-1	1	-1	-1	-1	-1	-1	-1	-1	-1	-1	-1	-1	-1	-1	-1	-1	-1	-1	-1	-1	-1	1	-1	-1	-1	-1	-1	-1	-1	-1	-1	-1	-1	-1	-1	-1	-1	-1	-1	-1	-1	-1	-1	-1	-1	-1	-1	-1
SNP619	-1	-1	-1	1	-1	-1	1	-1	1	-1	-1	1	-1	-1	-1	1	-1	1	1	1	1	1	-1	1	0	-1	1	1	1	0	1	-1	1	-1	1	1	-1	1	1	-1	1	1	-1	-1	-1	1	-1	-1	-1
SNP620	-1	-1	-1	1	-1	-1	-1	-1	-1	-1	1	-1	-1	1	-1	0	-1	-1	-1	-1	-1	-1	-1	-1	-1	-1	-1	-1	-1	-1	-1	-1	-1	-1	-1	-1	-1	1	-1	-1	-1	1	-1	1	-1	-1	1	-1	-1
SNP621	-1	-1	-1	-1	-1	-1	-1	-1	1	-1	-1	1	-1	-1	-1	-1	-1	1	1	1	-1	1	-1	-1	-1	1	-1	-1	-1	-1	-1	-1	-1	1	1	-1	1	-1	-1	1	1	-1	1	-1	-1	-1	-1	1	-1
SNP622	1	1	-1	-1	-1	-1	1	1	-1	1	1	-1	-1	-1	-1	-1	1	-1	-1	-1	-1	-1	1	1	1	-1	-1	-1	-1	-1	-1	-1	1	1	-1	-1	1	-1	-1	-1	1	-1	-1	-1	-1	-1	1	-1	-1
SNP623	-1	-1	-1	-1	-1	-1	-1	-1	1	-1	-1	-1	-1	-1	-1	-1	-1	0	-1	-1	1	-1	-1	-1	1	-1	-1	1	-1	1	-1	-1	-1	-1	-1	-1	-1	-1	-1	-1	-1	-1	1	-1	-1	-1	1	-1	-1
SNP624	-1	1	-1	1	-1	-1	1	1	1	1	1	-1	1	1	-1	1	-1	-1	-1	1	-1	0	-1	1	0	1	-1	1	-1	-1	-1	1	-1	1	1	1	-1	1	-1	-1	-1	-1	1	1	-1	1	-1	-1	1
SNP625	-1	-1	-1	-1	-1	1	-1	-1	1	1	-1	-1	1	-1	-1	1	-1	-1	-1	1	-1	-1	-1	-1	-1	-1	-1	-1	-1	-1	-1	1	-1	1	-1	1	-1	-1	-1	-1	-1	1	-1	1	1	-1	-1	-1	-1
SNP626	-1	1	-1	-1	-1	-1	-1	-1	-1	1	-1	-1	1	-1	-1	-1	-1	-1	1	-1	-1	-1	-1	-1	-1	-1	-1	-1	-1	-1	-1	-1	1	-1	-1	-1	1	-1	1	-1	-1	1	1	1	-1	-1	-1	-1	-1
SNP627	-1	-1	-1	-1	-1	1	1	-1	-1	1	-1	-1	-1	-1	-1	-1	-1	1	1	-1	-1	-1	1	1	-1	-1	-1	-1	-1	-1	-1	1	-1	-1	1	-1	1	1	-1	-1	-1	1	-1	-1	-1	-1	1	-1	-1
SNP628	-1	1	-1	-1	-1	-1	1	1	-1	-1	-1	1	-1	1	-1	-1	-1	-1	1	-1	-1	1	-1	-1	1	1	-1	-1	-1	-1	-1	NA	1	-1	-1	1	-1	-1	1	-1	1	1	-1	-1	1	1	-1	1	-1
SNP629	-1	-1	1	-1	-1	1	-1	1	-1	1	1	1	-1	-1	1	0	-1	-1	1	-1	1	1	-1	-1	1	-1	-1	1	0	1	-1	1	-1	-1	-1	1	1	1	-1	-1	1	-1	-1	-1	1	-1	1	-1	1
SNP630	1	-1	1	-1	0	1	-1	-1	-1	-1	-1	-1	-1	-1	-1	-1	1	-1	-1	-1	1	-1	1	-1	-1	-1	-1	1	-1	-1	1	-1	-1	-1	-1	-1	-1	-1	-1	-1	-1	-1	-1	-1	-1	-1	-1	-1	-1
SNP631	-1	-1	-1	-1	-1	-1	-1	-1	-1	-1	-1	-1	-1	-1	-1	0	-1	-1	-1	-1	-1	-1	-1	-1	-1	-1	-1	-1	-1	-1	1	1	-1	-1	-1	-1	-1	-1	-1	-1	-1	-1	-1	-1	-1	-1	1	1	-1
SNP632	1	-1	-1	-1	-1	-1	-1	-1	-1	-1	-1	-1	-1	-1	-1	-1	-1	-1	1	-1	-1	-1	-1	-1	-1	-1	-1	-1	-1	-1	-1	-1	-1	1	-1	-1	-1	-1	-1	-1	-1	-1	-1	-1	-1	-1	-1	-1	-1
SNP633	-1	1	-1	-1	-1	-1	-1	1	1	-1	-1	1	-1	-1	-1	1	-1	NA	1	1	-1	-1	1	-1	1	-1	-1	-1	-1	-1	-1	NA	-1	-1	-1	1	-1	1	-1	-1	-1	-1	-1	1	-1	-1	-1	-1	1
SNP634	1	-1	-1	-1	-1	-1	-1	1	-1	1	-1	1	1	0	-1	-1	-1	1	0	1	-1	-1	1	-1	-1	1	-1	-1	-1	-1	-1	-1	-1	-1	-1	1	-1	-1	1	-1	-1	-1	1	1	-1	1	-1	-1	-1
SNP635	-1	-1	1	-1	-1	1	-1	-1	-1	-1	-1	-1	-1	-1	1	1	-1	1	-1	0	1	-1	-1	-1	-1	-1	-1	-1	-1	-1	-1	-1	-1	-1	-1	1	1	1	-1	-1	-1	-1	-1	-1	-1	-1	-1	1	-1
SNP636	-1	1	-1	-1	-1	-1	-1	-1	-1	-1	-1	-1	-1	-1	-1	-1	-1	-1	-1	-1	-1	-1	1	-1	-1	-1	-1	-1	-1	-1	-1	-1	-1	-1	-1	-1	-1	-1	-1	-1	-1	-1	-1	-1	-1	-1	-1	-1	-1
SNP637	-1	-1	1	-1	-1	-1	1	-1	1	-1	1	-1	-1	0	0	-1	-1	-1	1	-1	-1	1	-1	1	1	-1	-1	1	-1	-1	0	-1	1	-1	-1	-1	1	1	1	-1	1	-1	-1	-1	-1	-1	-1	-1	1
SNP638	-1	-1	-1	-1	-1	-1	-1	-1	-1	1	1	-1	-1	-1	-1	-1	-1	-1	-1	1	-1	-1	-1	1	-1	-1	-1	-1	-1	-1	-1	-1	-1	1	1	1	1	-1	1	1	-1	-1	-1	1	-1	1	-1	-1	-1
SNP639	-1	-1	-1	-1	-1	-1	-1	-1	1	-1	-1	-1	-1	-1	-1	1	-1	-1	-1	-1	-1	-1	-1	-1	-1	-1	-1	-1	-1	-1	-1	-1	-1	-1	-1	-1	-1	-1	-1	-1	-1	-1	-1	-1	-1	-1	-1	-1	-1
SNP640	-1	-1	-1	-1	-1	-1	-1	-1	-1	-1	-1	-1	-1	-1	-1	-1	-1	-1	-1	-1	-1	-1	-1	-1	-1	-1	-1	-1	-1	-1	-1	-1	-1	-1	-1	-1	-1	-1	1	-1	-1	-1	-1	-1	-1	-1	-1	-1	-1
SNP641	-1	-1	-1	-1	-1	-1	1	1	-1	-1	-1	-1	-1	-1	-1	-1	-1	-1	-1	-1	-1	-1	-1	-1	1	-1	-1	-1	-1	-1	-1	-1	-1	-1	-1	1	-1	-1	-1	-1	-1	1	-1	1	-1	-1	-1	-1	-1
SNP642	-1	-1	-1	-1	-1	-1	-1	-1	-1	1	-1	-1	1	-1	-1	-1	-1	1	-1	1	-1	-1	-1	-1	-1	-1	-1	-1	-1	-1	-1	1	-1	-1	-1	-1	-1	-1	1	-1	-1	1	-1	-1	-1	-1	-1	-1	-1
SNP643	1	1	1	1	1	1	1	1	1	1	1	1	1	1	1	1	1	1	1	1	1	1	1	1	1	1	1	1	1	1	1	1	1	1	1	1	1	1	1	-1	-1	-1	-1	-1	-1	-1	-1	-1	-1
SNP644	-1	-1	-1	-1	-1	-1	-1	-1	-1	-1	-1	-1	-1	-1	1	1	-1	1	1	0	-1	-1	-1	-1	-1	-1	-1	-1	-1	-1	-1	-1	-1	-1	-1	1	1	1	1	-1	-1	-1	1	-1	-1	-1	-1	1	-1
SNP645	-1	-1	-1	-1	-1	-1	-1	1	-1	-1	-1	-1	-1	-1	-1	-1	-1	-1	-1	-1	-1	-1	-1	-1	1	NA	-1	-1	-1	-1	-1	-1	-1	-1	-1	1	-1	-1	-1	-1	-1	1	-1	1	-1	-1	-1	-1	-1
SNP646	-1	-1	1	-1	-1	-1	-1	-1	-1	-1	-1	-1	-1	-1	1	-1	1	-1	-1	-1	1	-1	-1	1	-1	-1	-1	-1	-1	-1	-1	-1	-1	1	-1	-1	-1	1	-1	1	-1	1	-1	-1	-1	-1	-1	-1	-1
SNP647	-1	1	-1	-1	-1	-1	-1	-1	-1	-1	-1	-1	1	-1	-1	-1	-1	-1	-1	-1	-1	1	-1	-1	0	-1	-1	-1	-1	-1	-1	1	-1	-1	-1	-1	1	-1	1	-1	-1	-1	-1	-1	-1	-1	-1	-1	-1
SNP648	-1	-1	-1	1	-1	1	-1	-1	-1	-1	1	1	1	-1	-1	-1	1	1	1	1	-1	1	-1	1	1	-1	NA	1	-1	-1	-1	-1	-1	-1	1	1	-1	-1	1	-1	-1	1	-1	-1	1	1	-1	1	1
SNP649	-1	-1	-1	-1	-1	-1	-1	-1	-1	-1	-1	1	-1	-1	-1	-1	-1	NA	1	-1	-1	-1	-1	-1	-1	-1	-1	-1	-1	-1	-1	-1	-1	-1	-1	-1	-1	-1	-1	-1	-1	-1	-1	-1	-1	-1	-1	-1	-1
SNP650	1	1	-1	-1	1	-1	-1	-1	-1	-1	-1	-1	-1	-1	-1	-1	1	1	-1	NA	-1	-1	1	-1	-1	-1	1	1	1	1	1	1	-1	-1	NA	-1	-1	-1	-1	-1	-1	1	1	-1	-1	-1	1	1	-1
SNP651	1	-1	-1	1	1	-1	-1	1	-1	-1	1	1	-1	-1	-1	1	-1	-1	-1	-1	-1	1	-1	-1	-1	-1	-1	-1	-1	1	1	-1	-1	1	-1	1	-1	-1	-1	1	-1	-1	-1	-1	-1	-1	-1	-1	-1
SNP652	-1	-1	1	-1	-1	-1	1	-1	-1	1	-1	-1	1	0	-1	-1	-1	-1	-1	-1	0	-1	-1	-1	-1	1	-1	-1	-1	-1	-1	0	-1	-1	-1	1	-1	-1	-1	-1	-1	1	-1	1	-1	-1	-1	-1	-1
SNP653	-1	-1	1	-1	-1	1	-1	-1	-1	-1	1	-1	-1	-1	1	-1	-1	1	-1	-1	-1	1	-1	1	-1	-1	-1	-1	-1	-1	-1	0	-1	1	1	-1	1	-1	-1	1	1	1	1	-1	1	-1	-1	-1	-1
SNP654	-1	-1	-1	-1	-1	-1	1	-1	-1	-1	-1	-1	-1	-1	-1	-1	-1	-1	-1	-1	-1	-1	-1	-1	-1	-1	-1	-1	-1	-1	-1	-1	1	-1	-1	-1	-1	1	1	-1	1	-1	1	-1	-1	-1	-1	-1	-1
SNP655	-1	-1	-1	-1	-1	-1	-1	-1	-1	-1	-1	-1	-1	-1	-1	-1	-1	0	1	-1	-1	-1	-1	-1	-1	-1	-1	-1	-1	-1	-1	-1	1	1	-1	-1	-1	-1	1	-1	-1	-1	1	-1	1	-1	-1	-1	-1
SNP656	-1	1	-1	-1	-1	-1	1	1	-1	-1	-1	1	-1	1	-1	-1	-1	-1	1	-1	-1	1	-1	-1	1	NA	-1	-1	-1	-1	-1	-1	1	-1	-1	1	-1	-1	1	-1	1	1	-1	-1	1	1	-1	-1	-1
SNP657	-1	-1	-1	-1	-1	-1	-1	-1	-1	-1	-1	-1	-1	-1	-1	1	-1	-1	-1	-1	-1	-1	-1	-1	-1	-1	-1	-1	-1	-1	-1	-1	-1	-1	-1	-1	-1	-1	-1	-1	-1	-1	-1	-1	-1	-1	-1	-1	-1
SNP658	1	-1	1	-1	1	1	-1	-1	1	-1	1	-1	-1	-1	-1	-1	1	-1	-1	-1	1	0	1	1	1	1	1	1	1	1	1	1	-1	-1	-1	-1	-1	-1	-1	1	-1	-1	-1	1	1	-1	1	1	1
SNP659	1	1	-1	-1	1	-1	-1	-1	-1	-1	-1	1	-1	-1	-1	-1	1	1	1	-1	-1	-1	-1	-1	-1	-1	-1	-1	-1	1	1	-1	-1	-1	-1	-1	-1	-1	-1	-1	-1	-1	-1	-1	-1	-1	-1	-1	-1
SNP660	1	1	1	1	1	1	1	1	1	1	1	1	1	1	1	1	1	1	1	1	1	1	1	1	1	1	1	1	1	1	1	1	1	1	1	1	1	1	1	-1	-1	-1	-1	-1	-1	-1	-1	-1	-1
SNP661	1	-1	-1	1	1	1	-1	-1	-1	-1	-1	-1	-1	-1	-1	1	1	-1	-1	1	1	-1	-1	-1	0	1	1	1	1	-1	1	1	1	1	-1	-1	-1	-1	1	1	1	-1	-1	1	-1	-1	-1	1	1
SNP662	-1	-1	1	-1	-1	1	1	-1	1	1	1	-1	1	1	1	1	-1	1	1	-1	1	1	-1	-1	1	1	-1	-1	-1	1	1	-1	-1	-1	-1	1	1	-1	-1	-1	-1	1	-1	-1	1	-1	-1	-1	-1
SNP663	-1	-1	-1	-1	-1	-1	-1	-1	1	1	1	-1	1	1	-1	1	-1	-1	-1	1	-1	-1	-1	-1	1	1	-1	-1	-1	-1	1	1	-1	-1	-1	0	-1	-1	-1	-1	1	-1	-1	1	-1	-1	-1	-1	1
SNP664	-1	-1	-1	1	-1	-1	1	-1	-1	-1	1	-1	-1	1	-1	-1	-1	-1	-1	1	1	-1	-1	0	-1	-1	1	1	-1	-1	-1	-1	0	-1	-1	-1	-1	-1	-1	1	1	-1	-1	-1	1	1	1	-1	1
SNP665	1	1	-1	-1	1	-1	-1	1	-1	-1	1	1	-1	-1	1	-1	1	1	-1	-1	-1	1	-1	-1	-1	-1	-1	-1	-1	1	1	-1	-1	-1	-1	1	-1	-1	-1	-1	-1	-1	-1	1	-1	-1	1	-1	-1
SNP666	-1	-1	1	1	-1	-1	-1	1	-1	-1	1	1	-1	-1	-1	1	-1	1	1	-1	1	1	-1	-1	1	-1	-1	-1	-1	-1	-1	-1	-1	1	1	-1	-1	-1	-1	1	-1	-1	-1	-1	-1	1	-1	-1	-1
SNP667	-1	1	-1	1	-1	-1	1	1	1	-1	-1	1	-1	-1	-1	1	-1	-1	-1	-1	1	-1	-1	1	1	-1	1	1	-1	-1	-1	-1	1	-1	-1	1	-1	1	1	1	-1	1	-1	-1	1	-1	-1	-1	1
SNP668	-1	-1	-1	1	-1	-1	-1	1	1	-1	1	-1	-1	-1	-1	1	-1	-1	-1	-1	1	1	-1	-1	-1	1	-1	-1	-1	-1	-1	-1	-1	-1	-1	1	-1	-1	-1	-1	-1	-1	-1	1	-1	-1	-1	1	-1
SNP669	-1	1	-1	-1	-1	-1	-1	-1	-1	-1	-1	1	1	1	-1	-1	-1	-1	-1	1	-1	-1	1	1	1	-1	-1	-1	-1	-1	-1	-1	-1	1	-1	1	-1	-1	1	1	1	1	-1	-1	1	1	-1	-1	1
SNP670	-1	-1	1	1	-1	1	-1	-1	-1	-1	-1	-1	-1	-1	1	NA	-1	-1	-1	-1	1	-1	1	-1	-1	-1	-1	-1	-1	-1	-1	1	-1	-1	-1	-1	-1	-1	-1	-1	-1	-1	-1	-1	-1	-1	-1	-1	-1
SNP671	-1	-1	1	-1	-1	-1	1	1	-1	1	-1	1	1	-1	1	-1	-1	-1	-1	1	1	-1	-1	-1	-1	1	-1	-1	-1	1	-1	1	-1	-1	1	1	-1	1	-1	-1	-1	1	-1	-1	-1	-1	-1	-1	-1
SNP672	-1	-1	1	-1	-1	1	1	1	1	1	-1	-1	-1	-1	1	1	-1	-1	-1	-1	-1	-1	-1	1	-1	-1	-1	-1	-1	-1	1	-1	1	-1	1	1	-1	-1	1	-1	-1	-1	1	1	-1	-1	1	1	-1
SNP673	-1	-1	-1	-1	-1	1	1	-1	-1	1	-1	-1	1	0	-1	-1	-1	-1	-1	-1	-1	-1	-1	-1	-1	-1	-1	-1	-1	-1	-1	-1	1	-1	-1	-1	-1	-1	1	-1	1	1	1	-1	-1	-1	1	-1	-1
SNP674	-1	-1	1	1	-1	1	1	1	-1	1	-1	-1	1	-1	1	1	-1	-1	-1	1	1	-1	-1	-1	-1	-1	-1	-1	-1	-1	-1	0	-1	1	1	1	-1	1	-1	-1	-1	1	1	1	-1	-1	-1	1	-1
SNP675	-1	1	-1	-1	-1	-1	-1	-1	-1	1	-1	-1	1	-1	-1	-1	-1	-1	-1	-1	-1	-1	-1	-1	-1	1	-1	-1	-1	-1	-1	1	-1	-1	1	-1	-1	1	-1	-1	-1	-1	-1	-1	-1	-1	-1	-1	-1
SNP676	1	-1	1	-1	1	1	-1	-1	-1	-1	-1	-1	-1	-1	1	-1	1	1	1	-1	1	0	1	-1	-1	-1	1	-1	1	1	1	-1	1	-1	-1	-1	1	-1	1	1	1	1	-1	-1	1	-1	1	1	-1
SNP677	1	-1	-1	1	1	-1	-1	-1	-1	-1	-1	-1	-1	-1	-1	-1	-1	-1	-1	-1	-1	-1	-1	-1	-1	-1	-1	-1	-1	0	-1	-1	-1	-1	-1	-1	-1	-1	-1	-1	-1	-1	-1	-1	-1	-1	-1	-1	-1
SNP678	-1	-1	-1	-1	-1	-1	-1	-1	-1	1	-1	-1	-1	-1	-1	-1	-1	-1	-1	1	-1	-1	-1	1	-1	-1	-1	-1	-1	-1	-1	-1	-1	-1	1	1	1	-1	1	1	-1	-1	-1	1	-1	1	-1	1	1
SNP679	1	1	1	1	1	1	-1	1	-1	-1	-1	-1	-1	-1	1	-1	1	1	-1	-1	1	-1	1	1	1	-1	1	-1	1	1	1	-1	-1	-1	-1	-1	1	1	1	1	-1	-1	-1	-1	-1	-1	1	-1	-1
SNP680	-1	-1	1	-1	1	1	-1	-1	-1	-1	-1	1	-1	-1	-1	1	1	1	1	1	-1	-1	-1	-1	1	-1	0	-1	1	-1	-1	-1	-1	1	-1	-1	-1	1	1	1	-1	-1	1	1	1	-1	-1	1	-1
SNP681	1	-1	-1	-1	1	0	-1	-1	1	1	-1	1	1	-1	-1	-1	1	-1	1	1	-1	0	1	-1	1	-1	-1	-1	1	-1	-1	-1	-1	-1	-1	-1	-1	1	1	-1	-1	-1	-1	1	-1	-1	-1	-1	-1
SNP682	-1	1	1	1	1	-1	-1	1	-1	-1	-1	1	-1	-1	-1	1	1	-1	-1	-1	1	-1	-1	1	1	-1	1	-1	1	NA	1	1	-1	-1	-1	-1	1	-1	1	1	-1	1	-1	-1	-1	-1	1	-1	-1
SNP683	-1	-1	-1	1	-1	1	-1	1	-1	1	-1	-1	1	-1	-1	1	-1	1	1	-1	1	-1	-1	-1	1	1	0	1	1	-1	-1	1	-1	-1	-1	1	-1	1	-1	-1	1	-1	1	-1	1	-1	-1	-1	1
SNP684	-1	1	1	-1	-1	-1	-1	1	-1	1	-1	-1	-1	-1	1	1	-1	1	1	-1	1	-1	-1	-1	-1	-1	-1	-1	-1	-1	-1	-1	-1	-1	1	-1	-1	-1	-1	-1	-1	-1	1	-1	-1	-1	1	1	1
SNP685	-1	-1	-1	-1	-1	-1	-1	-1	-1	-1	-1	-1	-1	-1	-1	-1	-1	-1	-1	-1	-1	-1	-1	-1	-1	-1	-1	-1	-1	-1	-1	-1	-1	1	-1	-1	1	-1	-1	-1	-1	-1	1	1	-1	-1	-1	-1	-1
SNP686	-1	1	1	-1	-1	1	-1	-1	-1	-1	-1	-1	-1	-1	-1	-1	-1	-1	-1	-1	-1	1	-1	1	0	-1	-1	-1	-1	-1	-1	NA	-1	-1	-1	-1	1	-1	1	-1	-1	-1	-1	-1	-1	-1	-1	-1	-1
SNP687	1	-1	1	-1	1	1	-1	-1	1	1	-1	1	-1	-1	1	-1	1	-1	1	-1	-1	1	1	-1	1	1	-1	-1	-1	1	-1	-1	-1	1	-1	-1	-1	-1	-1	-1	-1	-1	1	1	-1	-1	-1	1	-1
SNP688	-1	-1	-1	-1	-1	-1	1	-1	-1	-1	-1	-1	-1	-1	-1	-1	-1	-1	-1	-1	-1	-1	-1	-1	-1	-1	-1	-1	-1	-1	-1	-1	1	-1	1	-1	-1	-1	1	-1	-1	-1	-1	-1	-1	-1	-1	-1	1
SNP689	-1	-1	-1	-1	-1	-1	-1	1	-1	-1	-1	-1	-1	-1	-1	-1	-1	-1	-1	-1	1	-1	-1	-1	1	1	-1	1	-1	-1	-1	-1	-1	-1	-1	1	-1	1	-1	-1	-1	-1	-1	-1	-1	1	1	1	1
SNP690	-1	-1	1	-1	-1	1	1	-1	1	1	1	-1	1	-1	-1	-1	-1	-1	1	-1	-1	-1	-1	-1	-1	-1	-1	-1	-1	-1	-1	-1	1	1	-1	-1	-1	-1	1	1	1	1	1	-1	-1	-1	1	-1	-1
SNP691	-1	-1	-1	-1	-1	-1	-1	-1	1	-1	-1	-1	-1	-1	-1	-1	-1	1	1	-1	-1	-1	1	1	1	-1	-1	-1	-1	-1	-1	-1	-1	-1	-1	-1	-1	-1	1	-1	-1	-1	1	1	-1	-1	-1	-1	-1
SNP692	-1	-1	1	-1	-1	1	-1	1	-1	1	1	-1	1	1	1	-1	-1	-1	-1	-1	-1	-1	1	-1	1	-1	-1	-1	-1	-1	-1	-1	-1	-1	-1	1	-1	-1	1	-1	-1	-1	-1	-1	-1	1	-1	1	-1
SNP693	-1	1	-1	1	-1	-1	-1	-1	1	-1	1	-1	-1	-1	-1	1	1	-1	-1	1	1	-1	1	1	1	-1	-1	-1	-1	-1	-1	1	-1	-1	1	-1	-1	1	1	-1	-1	1	-1	1	-1	-1	-1	-1	-1
SNP694	-1	1	-1	-1	-1	-1	-1	-1	-1	-1	1	-1	-1	-1	-1	-1	-1	-1	-1	-1	-1	1	-1	-1	-1	1	1	1	1	-1	-1	-1	-1	-1	-1	-1	-1	-1	-1	-1	-1	-1	-1	-1	1	-1	1	-1	1
SNP695	-1	-1	-1	-1	-1	-1	-1	-1	-1	-1	-1	-1	-1	-1	-1	-1	-1	-1	-1	-1	1	-1	-1	-1	1	-1	-1	1	-1	-1	-1	-1	-1	-1	-1	-1	-1	1	-1	-1	-1	-1	-1	-1	-1	1	-1	-1	1
SNP696	-1	-1	-1	-1	-1	-1	-1	-1	1	-1	-1	-1	-1	1	-1	-1	-1	-1	-1	1	-1	1	-1	1	-1	1	-1	-1	-1	-1	-1	1	-1	-1	1	-1	1	-1	1	-1	1	-1	-1	1	-1	-1	-1	-1	-1
SNP697	-1	1	-1	-1	-1	-1	-1	-1	-1	1	-1	-1	1	-1	-1	-1	-1	-1	-1	-1	-1	-1	-1	-1	-1	-1	-1	-1	-1	-1	-1	-1	-1	-1	-1	-1	-1	-1	-1	-1	1	-1	-1	-1	-1	1	1	-1	-1
SNP698	-1	-1	1	1	-1	1	-1	1	-1	1	1	1	1	-1	1	-1	-1	1	1	-1	1	-1	1	-1	-1	-1	-1	-1	-1	-1	-1	0	-1	-1	-1	1	1	1	-1	-1	-1	-1	-1	-1	-1	-1	-1	1	-1
SNP699	1	-1	-1	1	-1	1	-1	-1	-1	-1	-1	-1	-1	1	1	-1	1	-1	-1	1	-1	-1	-1	-1	-1	-1	-1	-1	-1	-1	1	-1	1	-1	-1	-1	-1	1	0	-1	1	-1	-1	-1	-1	-1	1	1	-1
SNP700	-1	-1	-1	-1	-1	-1	1	1	-1	1	-1	1	1	-1	-1	-1	-1	-1	1	-1	-1	-1	-1	-1	-1	-1	-1	-1	-1	-1	-1	-1	1	-1	-1	1	-1	-1	-1	-1	-1	1	-1	-1	-1	1	-1	-1	-1
SNP701	1	1	-1	-1	1	-1	-1	-1	-1	-1	-1	1	-1	-1	-1	-1	1	1	1	-1	1	-1	1	-1	-1	0	-1	-1	-1	1	1	-1	-1	-1	-1	-1	1	-1	1	-1	1	1	1	-1	-1	-1	1	-1	-1
SNP702	1	-1	1	-1	1	0	-1	-1	-1	-1	-1	-1	-1	1	-1	-1	1	1	1	-1	1	-1	1	-1	1	1	-1	-1	-1	1	1	-1	-1	-1	-1	-1	-1	-1	-1	-1	1	1	1	1	1	1	1	-1	-1
SNP703	1	-1	-1	-1	1	-1	1	-1	-1	-1	-1	-1	-1	-1	-1	-1	1	-1	-1	-1	-1	-1	-1	-1	-1	1	-1	1	0	-1	1	-1	-1	1	-1	-1	1	-1	-1	-1	1	-1	-1	-1	-1	-1	-1	1	1
SNP704	-1	1	-1	-1	-1	-1	-1	-1	-1	-1	-1	-1	-1	-1	-1	-1	-1	1	0	-1	-1	-1	1	-1	-1	-1	-1	-1	-1	-1	-1	-1	-1	-1	-1	-1	-1	-1	-1	-1	-1	-1	-1	-1	-1	-1	-1	-1	-1
SNP705	-1	1	-1	-1	-1	-1	-1	1	-1	-1	-1	-1	-1	-1	-1	-1	-1	1	-1	1	-1	1	1	-1	0	-1	-1	-1	-1	-1	-1	-1	-1	-1	1	1	1	-1	-1	-1	-1	-1	1	-1	-1	-1	1	-1	-1
SNP706	-1	-1	-1	-1	-1	-1	-1	-1	-1	-1	-1	-1	1	-1	-1	-1	-1	1	-1	-1	-1	-1	-1	0	-1	-1	-1	-1	-1	-1	NA	1	-1	-1	1	-1	1	-1	-1	-1	-1	1	-1	-1	-1	-1	-1	-1	-1
SNP707	-1	1	-1	-1	-1	-1	-1	-1	-1	-1	-1	-1	-1	-1	-1	-1	-1	-1	-1	-1	-1	1	-1	-1	0	-1	-1	-1	-1	-1	-1	-1	-1	-1	-1	-1	1	-1	1	-1	-1	-1	-1	-1	-1	-1	-1	-1	-1
SNP708	1	-1	1	-1	1	0	-1	-1	-1	-1	-1	-1	-1	1	-1	-1	1	1	1	-1	1	-1	1	-1	1	1	-1	-1	-1	1	1	-1	-1	-1	-1	-1	-1	-1	-1	-1	1	1	1	1	1	1	1	-1	-1
SNP709	-1	-1	-1	1	1	-1	-1	-1	-1	1	-1	-1	1	-1	-1	1	1	-1	-1	1	-1	-1	1	-1	-1	1	-1	-1	-1	1	1	1	-1	-1	1	1	-1	-1	-1	-1	-1	-1	1	-1	-1	-1	1	1	-1
SNP710	1	1	-1	-1	1	-1	1	1	1	-1	-1	-1	-1	-1	-1	1	1	NA	1	-1	-1	1	1	1	-1	1	-1	-1	-1	0	NA	0	1	1	-1	-1	1	-1	-1	1	1	-1	1	-1	-1	-1	-1	1	-1
SNP711	1	-1	1	-1	0	1	-1	-1	-1	-1	-1	-1	-1	-1	-1	-1	1	-1	-1	-1	1	-1	1	-1	-1	-1	-1	1	-1	-1	1	-1	-1	-1	-1	-1	-1	-1	-1	-1	-1	-1	-1	-1	-1	-1	-1	-1	-1
SNP712	-1	-1	-1	-1	-1	-1	-1	1	-1	1	-1	-1	1	-1	-1	-1	-1	-1	-1	-1	-1	-1	-1	-1	-1	1	-1	-1	-1	-1	-1	-1	1	-1	-1	1	-1	-1	1	-1	-1	1	-1	-1	-1	-1	-1	1	-1
SNP713	-1	1	-1	-1	-1	-1	-1	-1	1	-1	-1	-1	-1	-1	-1	-1	-1	-1	-1	1	-1	-1	0	-1	-1	1	-1	-1	-1	-1	-1	-1	-1	1	-1	-1	-1	-1	-1	-1	-1	1	1	-1	-1	-1	-1	-1	-1
SNP714	-1	-1	-1	-1	-1	-1	-1	-1	-1	-1	-1	-1	-1	-1	-1	-1	1	-1	-1	-1	-1	-1	-1	-1	-1	-1	-1	-1	-1	-1	-1	-1	-1	-1	-1	-1	-1	-1	-1	1	-1	1	1	-1	-1	-1	-1	1	-1
SNP715	1	1	1	1	1	1	1	1	1	1	1	1	1	1	1	1	1	1	1	1	1	1	1	1	1	1	1	1	1	1	1	1	1	1	1	1	1	1	1	-1	-1	-1	-1	-1	-1	-1	-1	-1	-1
SNP716	-1	-1	-1	-1	1	-1	-1	1	-1	1	-1	-1	1	-1	-1	-1	1	-1	-1	-1	-1	-1	-1	-1	-1	-1	-1	1	1	-1	-1	-1	-1	-1	-1	1	-1	-1	-1	-1	-1	-1	-1	-1	-1	-1	-1	-1	-1
SNP717	-1	1	-1	1	-1	-1	1	1	1	1	-1	-1	1	-1	-1	0	-1	1	1	-1	1	-1	-1	-1	-1	0	-1	-1	-1	-1	-1	-1	1	1	1	NA	-1	-1	-1	-1	-1	-1	1	-1	-1	0	-1	-1	-1
SNP718	1	1	1	1	1	1	1	1	1	1	1	1	1	1	1	1	1	1	1	1	1	1	1	1	1	1	1	1	1	1	1	1	1	1	1	1	1	1	1	-1	-1	-1	-1	-1	-1	-1	-1	-1	-1
SNP719	-1	-1	-1	-1	-1	-1	-1	-1	1	-1	-1	-1	-1	-1	-1	-1	-1	NA	-1	-1	1	-1	-1	-1	1	-1	-1	1	-1	1	-1	-1	-1	1	-1	-1	-1	-1	-1	-1	-1	-1	1	-1	-1	-1	1	-1	-1
SNP720	-1	1	1	-1	-1	1	-1	1	-1	1	-1	-1	1	-1	1	-1	-1	1	1	-1	-1	1	1	-1	1	-1	-1	-1	-1	-1	-1	-1	-1	-1	1	1	1	1	1	-1	-1	1	1	-1	1	-1	1	-1	-1
SNP721	-1	-1	-1	-1	-1	1	1	1	1	1	-1	-1	1	-1	-1	-1	-1	1	-1	-1	-1	-1	1	1	1	1	NA	1	1	-1	-1	-1	1	-1	-1	1	-1	1	1	-1	1	-1	1	1	1	-1	-1	-1	1
SNP722	-1	1	-1	-1	-1	-1	-1	1	-1	1	-1	-1	1	-1	-1	-1	-1	-1	-1	-1	-1	-1	1	-1	-1	-1	-1	-1	-1	-1	-1	-1	-1	-1	NA	1	-1	-1	-1	-1	-1	-1	1	-1	-1	-1	1	-1	-1
SNP723	-1	1	1	1	-1	1	-1	1	-1	1	1	1	1	-1	1	-1	-1	1	1	-1	1	-1	1	-1	-1	-1	-1	-1	-1	-1	-1	-1	-1	-1	-1	1	1	1	-1	-1	-1	1	-1	-1	-1	-1	-1	1	-1
SNP724	-1	1	1	-1	-1	-1	-1	1	1	-1	1	1	1	1	1	-1	-1	-1	-1	1	-1	-1	-1	-1	-1	1	-1	-1	-1	1	1	-1	1	1	-1	1	-1	-1	1	1	-1	-1	1	-1	1	1	-1	1	1
SNP725	-1	1	1	-1	-1	1	-1	1	-1	1	-1	-1	1	-1	1	1	0	-1	-1	-1	-1	-1	1	0	1	-1	1	1	1	-1	-1	1	-1	-1	-1	1	-1	1	-1	-1	-1	-1	-1	1	-1	-1	-1	1	1
SNP726	-1	-1	-1	-1	-1	-1	1	-1	-1	-1	1	-1	-1	-1	1	-1	-1	-1	-1	-1	-1	-1	1	-1	-1	-1	-1	-1	-1	1	-1	1	1	-1	1	-1	-1	-1	-1	-1	1	-1	-1	-1	-1	-1	-1	1	-1
SNP727	1	-1	-1	-1	1	-1	-1	1	-1	1	-1	-1	1	NA	-1	-1	1	1	-1	-1	-1	1	-1	-1	NA	-1	-1	-1	-1	1	1	-1	-1	-1	1	1	-1	-1	-1	-1	-1	-1	-1	-1	-1	-1	1	-1	-1
SNP728	-1	1	1	-1	1	1	-1	1	1	1	-1	1	-1	-1	1	1	-1	-1	-1	1	-1	-1	1	1	1	1	-1	-1	-1	1	1	1	-1	1	-1	1	1	1	1	-1	-1	1	-1	-1	-1	-1	-1	-1	-1
SNP729	-1	-1	-1	-1	-1	-1	-1	-1	1	1	1	-1	1	-1	-1	1	-1	-1	-1	1	-1	-1	-1	-1	1	-1	-1	-1	-1	-1	-1	1	-1	-1	-1	0	-1	-1	-1	-1	-1	-1	-1	1	-1	-1	-1	-1	-1
SNP730	-1	-1	-1	-1	-1	1	-1	-1	1	-1	-1	-1	-1	-1	-1	-1	-1	-1	-1	-1	-1	-1	-1	-1	-1	-1	-1	-1	-1	-1	-1	-1	-1	-1	-1	-1	-1	-1	-1	-1	1	-1	-1	1	-1	-1	-1	-1	-1
SNP731	-1	1	-1	-1	-1	-1	-1	-1	1	-1	-1	-1	-1	-1	-1	-1	-1	-1	-1	-1	-1	1	-1	-1	-1	-1	-1	-1	-1	-1	-1	-1	1	-1	-1	-1	-1	-1	1	-1	-1	-1	-1	1	-1	-1	-1	-1	-1
SNP732	1	1	-1	1	1	1	-1	1	-1	1	1	-1	1	-1	-1	1	-1	-1	1	-1	1	-1	-1	-1	-1	-1	1	-1	-1	1	1	1	1	-1	-1	-1	-1	-1	-1	-1	1	-1	1	1	-1	1	1	1	-1
SNP733	-1	1	1	1	0	1	-1	1	1	-1	1	-1	-1	-1	1	1	-1	-1	-1	-1	1	-1	-1	-1	-1	1	-1	1	1	-1	1	-1	-1	-1	-1	-1	-1	-1	-1	1	1	1	-1	1	-1	1	1	1	-1
SNP734	1	-1	1	-1	1	NA	-1	-1	-1	-1	-1	-1	-1	-1	1	-1	1	-1	-1	-1	NA	-1	1	1	-1	-1	-1	-1	-1	-1	1	-1	-1	-1	1	1	-1	1	1	-1	-1	-1	-1	-1	-1	-1	-1	-1	-1
SNP735	-1	-1	-1	-1	-1	-1	-1	-1	-1	1	-1	-1	1	-1	-1	-1	-1	-1	-1	-1	-1	-1	-1	-1	-1	NA	-1	-1	-1	-1	-1	1	-1	1	-1	-1	-1	-1	-1	-1	-1	-1	1	-1	1	-1	-1	1	-1
SNP736	-1	-1	-1	-1	-1	-1	-1	1	-1	-1	-1	1	-1	-1	-1	-1	-1	1	1	-1	-1	1	-1	-1	-1	-1	-1	-1	-1	-1	-1	0	-1	-1	-1	1	-1	1	-1	-1	-1	-1	1	-1	-1	-1	-1	-1	-1
SNP737	1	1	-1	1	1	1	1	-1	-1	1	-1	-1	-1	-1	-1	1	1	-1	-1	-1	-1	1	1	-1	1	-1	1	1	1	0	-1	-1	-1	-1	-1	-1	-1	-1	-1	-1	1	-1	1	1	-1	-1	-1	1	-1
SNP738	1	1	-1	-1	-1	-1	1	1	-1	1	1	-1	-1	1	-1	-1	1	-1	-1	1	1	-1	1	1	-1	1	-1	-1	-1	0	-1	-1	1	1	1	1	-1	1	-1	-1	-1	-1	1	-1	-1	-1	1	1	-1
SNP739	-1	1	-1	-1	-1	-1	-1	-1	-1	1	-1	1	1	-1	-1	-1	-1	-1	-1	-1	-1	-1	-1	-1	-1	-1	-1	-1	-1	-1	-1	-1	-1	-1	-1	-1	-1	-1	-1	-1	1	-1	-1	-1	-1	1	1	-1	-1
SNP740	-1	-1	1	-1	-1	-1	-1	-1	1	-1	-1	-1	-1	NA	1	1	-1	-1	-1	-1	1	-1	-1	1	1	-1	1	1	1	-1	0	-1	-1	1	-1	-1	-1	-1	-1	-1	-1	1	-1	1	-1	-1	1	1	1
SNP741	-1	-1	-1	-1	-1	1	1	-1	-1	1	-1	-1	-1	-1	-1	-1	-1	1	1	-1	-1	-1	1	1	-1	-1	-1	-1	-1	-1	-1	1	-1	-1	1	-1	1	1	-1	-1	-1	1	-1	-1	-1	-1	1	-1	-1
SNP742	1	-1	-1	1	-1	-1	1	-1	-1	-1	1	1	-1	1	-1	-1	-1	-1	-1	1	-1	1	NA	1	1	-1	-1	-1	-1	1	-1	-1	1	-1	1	-1	-1	-1	1	1	-1	-1	-1	-1	-1	1	1	1	1
SNP743	-1	-1	-1	-1	-1	1	-1	-1	-1	1	-1	1	1	-1	NA	-1	1	-1	-1	1	-1	-1	-1	NA	-1	1	-1	-1	-1	-1	-1	1	-1	1	-1	1	-1	-1	-1	-1	-1	-1	-1	-1	1	-1	-1	-1	-1
SNP744	1	1	-1	-1	1	-1	-1	-1	1	1	1	-1	1	-1	-1	-1	1	-1	-1	1	1	-1	1	-1	-1	1	-1	1	1	1	NA	-1	1	-1	1	1	-1	1	-1	1	-1	-1	1	-1	-1	-1	1	1	-1
SNP745	-1	-1	-1	-1	-1	-1	-1	-1	-1	-1	-1	-1	1	-1	-1	-1	-1	-1	-1	-1	-1	-1	-1	1	-1	-1	-1	-1	-1	-1	-1	-1	-1	-1	-1	-1	-1	-1	-1	-1	1	-1	-1	-1	1	-1	-1	-1	-1
SNP746	-1	1	1	-1	-1	-1	1	1	1	1	1	1	1	1	1	-1	-1	-1	-1	-1	-1	-1	1	1	-1	1	-1	-1	-1	1	-1	-1	1	-1	1	1	-1	1	-1	-1	-1	1	1	-1	1	1	1	-1	-1
SNP747	-1	1	-1	-1	-1	-1	-1	1	-1	-1	-1	1	-1	-1	1	-1	-1	-1	-1	-1	-1	-1	-1	-1	0	-1	-1	-1	-1	-1	-1	-1	-1	-1	-1	-1	1	-1	-1	1	-1	-1	-1	-1	-1	-1	-1	1	-1
SNP748	-1	-1	-1	-1	0	-1	-1	-1	-1	-1	-1	1	-1	1	1	-1	-1	-1	-1	1	-1	-1	-1	-1	-1	1	1	-1	1	1	-1	NA	-1	1	1	-1	1	1	1	1	-1	1	-1	1	-1	1	1	-1	1
SNP749	1	1	1	-1	-1	0	1	-1	1	-1	1	1	-1	-1	-1	-1	-1	-1	-1	-1	1	-1	1	-1	-1	1	-1	-1	-1	-1	-1	-1	1	1	-1	-1	-1	1	-1	-1	-1	1	-1	1	-1	-1	-1	-1	-1
SNP750	-1	-1	-1	-1	-1	-1	-1	-1	1	-1	-1	-1	-1	-1	-1	1	-1	-1	-1	-1	-1	-1	-1	-1	-1	-1	-1	-1	-1	-1	-1	-1	-1	-1	-1	-1	-1	-1	-1	-1	-1	-1	-1	-1	-1	-1	-1	-1	-1
SNP751	1	1	1	1	1	1	1	1	1	1	1	1	1	1	1	1	1	1	1	1	1	1	1	1	1	1	1	1	1	1	1	1	1	1	1	1	1	1	1	-1	-1	-1	-1	-1	-1	-1	-1	-1	-1
SNP752	-1	-1	1	-1	-1	1	1	1	-1	1	-1	-1	1	1	-1	-1	-1	-1	1	-1	-1	-1	-1	-1	-1	-1	-1	-1	-1	-1	-1	-1	1	-1	-1	1	-1	-1	1	-1	-1	-1	-1	-1	-1	-1	-1	-1	-1
SNP753	1	1	1	1	1	1	1	1	1	1	1	1	1	1	1	1	1	1	1	1	1	1	1	1	1	1	1	1	1	1	1	1	1	1	1	1	1	1	1	-1	-1	-1	-1	-1	-1	-1	-1	-1	-1
SNP754	-1	-1	1	-1	-1	-1	1	1	-1	1	-1	-1	1	1	-1	-1	-1	-1	-1	-1	NA	-1	1	-1	-1	1	-1	-1	-1	-1	-1	NA	-1	-1	1	1	-1	-1	-1	1	1	1	-1	1	-1	-1	-1	1	1
SNP755	-1	-1	-1	-1	-1	-1	-1	-1	-1	1	-1	-1	-1	-1	-1	-1	-1	-1	-1	-1	-1	-1	-1	-1	-1	-1	-1	-1	-1	-1	-1	-1	-1	-1	-1	-1	1	-1	-1	-1	-1	-1	-1	-1	-1	-1	-1	-1	-1
SNP756	-1	1	1	-1	-1	1	-1	1	-1	-1	-1	-1	-1	1	1	-1	-1	1	1	-1	-1	1	-1	-1	-1	1	-1	-1	-1	-1	-1	-1	1	1	-1	1	1	-1	-1	1	-1	-1	1	-1	1	-1	1	1	-1
SNP757	-1	-1	1	-1	-1	-1	-1	-1	-1	1	1	-1	-1	1	0	-1	-1	-1	-1	1	1	-1	-1	1	-1	-1	-1	-1	-1	-1	-1	-1	-1	-1	-1	-1	-1	1	-1	-1	1	-1	-1	1	-1	-1	-1	-1	-1
SNP758	1	-1	-1	-1	0	-1	-1	1	-1	-1	-1	-1	-1	-1	1	-1	-1	-1	-1	-1	-1	1	1	-1	-1	-1	1	1	1	1	0	-1	1	-1	-1	1	-1	-1	1	-1	1	-1	-1	-1	1	-1	-1	1	-1
SNP759	-1	1	-1	-1	-1	-1	-1	1	-1	1	-1	-1	-1	1	-1	-1	-1	1	1	-1	-1	-1	1	1	1	-1	-1	-1	-1	-1	-1	-1	-1	-1	-1	-1	1	-1	1	-1	-1	1	1	1	-1	-1	-1	1	-1
SNP760	1	-1	-1	1	-1	1	-1	-1	-1	-1	-1	-1	-1	1	1	-1	-1	-1	-1	1	-1	-1	-1	-1	-1	-1	-1	-1	-1	-1	1	-1	1	-1	-1	-1	-1	1	0	-1	1	-1	-1	-1	-1	-1	1	1	-1
SNP761	-1	-1	-1	-1	-1	-1	-1	1	-1	1	-1	-1	1	-1	-1	-1	-1	1	-1	1	-1	-1	-1	-1	-1	-1	-1	-1	-1	-1	-1	1	-1	-1	-1	-1	1	-1	1	-1	-1	1	-1	-1	-1	-1	-1	-1	-1
SNP762	1	-1	-1	-1	1	-1	1	-1	-1	-1	-1	1	-1	1	1	-1	-1	1	1	-1	-1	1	-1	-1	-1	1	1	1	1	1	-1	-1	1	1	-1	-1	-1	-1	-1	1	-1	-1	-1	-1	1	-1	-1	1	-1
SNP763	1	1	-1	1	1	-1	-1	1	-1	-1	1	-1	-1	1	-1	1	1	1	1	-1	-1	1	-1	-1	1	1	-1	NA	-1	-1	1	1	1	1	1	-1	-1	1	-1	-1	-1	-1	1	1	-1	-1	-1	1	1
SNP764	-1	-1	-1	1	-1	-1	-1	-1	-1	-1	-1	-1	1	1	-1	NA	-1	-1	1	1	1	-1	-1	-1	-1	-1	-1	-1	-1	-1	-1	NA	-1	-1	1	1	-1	1	-1	1	-1	-1	-1	1	-1	-1	-1	-1	-1
SNP765	-1	-1	1	1	-1	1	1	1	-1	-1	-1	1	-1	1	1	1	-1	-1	-1	-1	-1	-1	-1	1	-1	-1	1	-1	-1	-1	-1	NA	-1	1	-1	-1	0	-1	1	-1	-1	-1	-1	-1	1	-1	-1	-1	1
SNP766	-1	-1	1	-1	-1	-1	1	1	-1	1	-1	1	1	-1	1	-1	-1	-1	-1	1	1	-1	-1	-1	-1	-1	-1	-1	-1	-1	-1	-1	-1	1	-1	1	-1	1	-1	1	-1	-1	-1	-1	-1	-1	-1	-1	-1
SNP767	-1	1	1	-1	-1	-1	1	1	-1	1	-1	1	1	1	1	-1	-1	-1	1	1	1	-1	-1	1	1	1	-1	-1	-1	-1	-1	1	-1	-1	1	1	-1	1	1	-1	-1	1	1	-1	-1	-1	1	-1	-1
SNP768	1	-1	1	1	1	1	-1	-1	-1	-1	-1	-1	-1	1	1	1	1	1	1	1	1	1	-1	-1	0	1	1	1	1	0	1	-1	-1	-1	-1	-1	1	-1	1	-1	-1	-1	1	-1	-1	-1	-1	-1	-1
SNP769	1	1	1	-1	1	1	-1	-1	1	1	-1	1	-1	-1	1	-1	1	-1	1	-1	-1	1	1	-1	1	1	-1	-1	1	1	0	-1	-1	1	-1	-1	-1	-1	-1	-1	-1	-1	1	1	-1	-1	-1	-1	-1
SNP770	-1	-1	-1	-1	1	-1	-1	1	-1	-1	-1	1	-1	1	-1	1	1	-1	-1	1	-1	-1	1	-1	1	-1	1	1	1	-1	-1	-1	-1	-1	-1	1	-1	1	-1	1	-1	-1	-1	1	-1	-1	-1	-1	1
SNP771	1	-1	-1	1	1	-1	1	-1	1	-1	1	-1	-1	0	-1	1	1	-1	-1	-1	-1	-1	1	1	1	-1	1	1	1	1	1	1	0	-1	1	-1	-1	-1	-1	-1	-1	1	-1	1	1	-1	-1	-1	1
SNP772	-1	1	-1	-1	-1	-1	-1	-1	-1	-1	-1	-1	-1	-1	-1	1	-1	-1	1	-1	-1	-1	-1	-1	-1	-1	-1	-1	-1	-1	1	-1	-1	-1	-1	-1	1	-1	-1	-1	-1	-1	1	-1	1	-1	-1	-1	-1
SNP773	1	-1	1	-1	0	1	-1	-1	-1	-1	-1	-1	-1	-1	1	-1	-1	-1	-1	-1	-1	-1	1	-1	-1	1	1	-1	1	1	1	-1	-1	-1	-1	-1	-1	-1	-1	-1	1	-1	-1	-1	1	-1	-1	-1	-1
SNP774	-1	-1	-1	-1	-1	-1	-1	-1	-1	1	-1	-1	1	-1	-1	1	-1	-1	1	-1	-1	-1	-1	-1	-1	-1	-1	-1	-1	-1	-1	-1	-1	-1	1	-1	-1	1	-1	-1	-1	1	-1	-1	1	-1	-1	-1	-1
SNP775	-1	-1	1	-1	-1	1	1	-1	-1	1	1	1	1	-1	1	-1	-1	-1	-1	-1	1	1	-1	1	1	1	0	-1	0	1	-1	-1	-1	-1	-1	1	-1	-1	-1	-1	-1	-1	-1	-1	1	-1	1	-1	1
SNP776	1	-1	1	-1	1	1	-1	-1	1	1	-1	1	-1	-1	1	-1	1	-1	1	-1	-1	1	1	-1	1	1	-1	-1	-1	1	-1	-1	-1	1	-1	-1	-1	-1	-1	-1	-1	-1	1	1	-1	-1	-1	1	-1
SNP777	1	-1	-1	1	1	1	-1	-1	-1	-1	-1	-1	-1	-1	-1	-1	1	1	-1	-1	-1	1	-1	-1	-1	-1	1	1	1	1	-1	-1	-1	-1	-1	-1	-1	-1	-1	-1	-1	-1	-1	-1	-1	-1	-1	1	-1
SNP778	-1	-1	-1	-1	-1	1	-1	1	-1	-1	1	1	-1	-1	-1	-1	-1	-1	-1	-1	-1	1	-1	1	-1	-1	-1	-1	-1	1	-1	-1	-1	-1	-1	1	-1	-1	-1	-1	-1	-1	1	-1	-1	-1	-1	-1	1
SNP779	-1	-1	-1	-1	-1	-1	-1	-1	-1	-1	-1	-1	-1	-1	-1	-1	-1	-1	-1	-1	-1	-1	1	-1	-1	-1	-1	-1	-1	-1	-1	-1	-1	-1	-1	-1	-1	-1	-1	-1	-1	-1	-1	-1	-1	-1	-1	-1	-1
SNP780	1	1	1	1	1	1	1	1	1	1	1	1	1	1	1	1	1	1	1	1	1	1	1	1	1	1	1	1	1	1	1	1	1	1	1	1	1	1	1	-1	-1	-1	-1	-1	-1	-1	-1	-1	-1
SNP781	-1	1	1	-1	-1	1	1	-1	1	-1	-1	1	-1	-1	1	-1	-1	-1	-1	-1	1	-1	-1	NA	-1	-1	1	1	1	-1	-1	-1	-1	-1	-1	-1	1	-1	-1	1	-1	-1	-1	-1	1	1	-1	-1	1
SNP782	-1	-1	1	-1	-1	-1	1	-1	-1	1	-1	-1	1	-1	-1	-1	-1	-1	-1	1	-1	-1	-1	-1	-1	-1	-1	-1	-1	-1	-1	NA	1	-1	1	-1	-1	-1	-1	-1	-1	-1	-1	-1	-1	-1	1	-1	-1
SNP783	1	-1	1	-1	1	1	-1	-1	-1	-1	1	-1	-1	-1	-1	-1	1	1	1	-1	-1	-1	1	-1	-1	-1	1	0	1	1	1	-1	-1	-1	-1	-1	-1	-1	-1	-1	-1	-1	-1	1	-1	-1	1	-1	-1
SNP784	-1	-1	-1	-1	1	-1	1	-1	-1	1	-1	-1	-1	-1	-1	-1	1	-1	-1	-1	-1	-1	-1	-1	-1	-1	1	-1	1	1	-1	-1	1	-1	-1	-1	-1	1	-1	-1	-1	-1	-1	-1	-1	1	-1	-1	1
SNP785	-1	-1	-1	-1	-1	-1	-1	-1	-1	-1	-1	1	-1	1	-1	-1	-1	1	1	1	-1	1	-1	-1	1	1	1	-1	-1	-1	-1	1	-1	1	-1	-1	1	1	-1	1	-1	1	-1	-1	1	1	-1	-1	1
SNP786	1	1	-1	1	1	-1	-1	1	1	-1	1	1	-1	1	-1	-1	-1	-1	-1	1	1	-1	1	1	-1	-1	-1	-1	-1	1	-1	-1	-1	-1	-1	1	-1	-1	-1	-1	-1	-1	1	-1	-1	-1	-1	-1	1
SNP787	-1	-1	-1	1	-1	1	1	1	1	1	1	1	1	-1	-1	-1	-1	1	1	-1	1	1	-1	1	-1	-1	-1	-1	-1	0	-1	1	1	-1	1	1	-1	1	-1	-1	-1	1	-1	-1	-1	1	1	-1	-1
SNP788	-1	-1	-1	-1	-1	-1	-1	-1	-1	-1	-1	1	-1	1	1	-1	-1	-1	-1	1	-1	-1	-1	-1	-1	1	1	-1	1	1	-1	-1	-1	1	1	-1	1	1	1	1	-1	1	-1	1	-1	1	1	-1	1
SNP789	-1	-1	1	-1	-1	1	-1	-1	-1	1	-1	-1	-1	-1	1	-1	-1	-1	-1	0	-1	-1	-1	1	1	-1	-1	-1	-1	-1	-1	-1	-1	-1	1	-1	-1	-1	-1	-1	-1	1	1	1	-1	-1	-1	-1	-1
SNP790	-1	1	-1	-1	-1	-1	1	-1	-1	1	-1	-1	1	-1	NA	-1	-1	-1	-1	-1	-1	-1	-1	-1	-1	-1	-1	-1	-1	-1	-1	NA	1	-1	-1	-1	1	-1	1	1	-1	-1	-1	NA	-1	-1	-1	-1	-1
SNP791	-1	-1	-1	1	-1	-1	-1	1	-1	-1	-1	1	-1	1	-1	-1	-1	-1	-1	-1	-1	-1	1	-1	-1	-1	-1	-1	-1	-1	-1	1	-1	-1	-1	-1	-1	1	1	-1	-1	-1	1	1	-1	-1	-1	1	-1
SNP792	-1	1	-1	-1	-1	-1	1	-1	-1	-1	-1	-1	-1	-1	1	-1	-1	1	-1	-1	-1	NA	-1	-1	1	-1	1	-1	1	-1	-1	NA	1	1	1	-1	1	-1	1	-1	1	1	-1	-1	1	-1	-1	1	1
SNP793	-1	1	1	-1	-1	-1	1	-1	1	1	1	1	1	1	1	-1	-1	1	1	-1	-1	1	1	1	0	-1	-1	-1	-1	1	-1	-1	-1	-1	-1	-1	1	1	-1	-1	-1	1	-1	-1	1	1	-1	-1	-1
SNP794	-1	-1	-1	-1	-1	-1	-1	-1	-1	-1	-1	-1	-1	1	-1	-1	-1	-1	-1	1	-1	-1	-1	-1	-1	-1	-1	-1	-1	-1	-1	1	-1	-1	-1	-1	-1	-1	-1	-1	-1	-1	-1	-1	-1	-1	-1	-1	-1
SNP795	-1	-1	-1	-1	-1	-1	-1	-1	1	1	-1	-1	1	-1	-1	-1	-1	1	-1	-1	-1	-1	-1	-1	-1	-1	-1	-1	-1	-1	-1	-1	-1	-1	1	1	-1	-1	1	-1	-1	-1	1	1	-1	-1	-1	1	-1
SNP796	1	-1	1	1	1	-1	-1	1	-1	-1	1	1	1	-1	1	-1	1	-1	-1	1	1	1	-1	1	-1	-1	1	1	1	1	1	-1	1	-1	-1	1	-1	-1	1	-1	-1	-1	-1	1	-1	1	-1	-1	-1
SNP797	-1	-1	-1	1	-1	-1	1	-1	-1	-1	1	-1	-1	-1	-1	1	-1	-1	-1	-1	1	-1	-1	-1	-1	1	1	1	1	0	-1	-1	1	-1	-1	-1	-1	-1	-1	1	-1	-1	-1	-1	1	-1	-1	-1	1
SNP798	1	1	1	1	1	1	1	1	1	1	1	1	1	1	1	1	1	1	1	1	1	1	1	1	1	1	1	1	1	1	1	1	1	1	1	1	1	1	1	-1	-1	-1	-1	-1	-1	-1	-1	-1	-1
SNP799	-1	-1	1	1	-1	1	-1	-1	-1	-1	-1	-1	-1	-1	1	1	-1	-1	-1	-1	1	-1	-1	-1	-1	1	-1	-1	-1	-1	-1	1	-1	-1	-1	-1	-1	1	1	-1	-1	-1	-1	-1	1	-1	-1	-1	-1
SNP800	-1	1	-1	-1	-1	-1	-1	-1	-1	-1	-1	-1	-1	-1	-1	-1	-1	-1	-1	-1	-1	-1	1	-1	-1	-1	-1	-1	-1	-1	-1	-1	-1	-1	-1	-1	-1	-1	-1	-1	-1	-1	-1	-1	-1	-1	-1	-1	-1
SNP801	-1	-1	1	-1	-1	-1	1	1	-1	1	-1	1	1	-1	-1	-1	-1	-1	-1	1	1	-1	-1	-1	-1	-1	-1	-1	-1	-1	-1	-1	-1	-1	-1	1	-1	-1	-1	-1	-1	-1	-1	-1	-1	-1	-1	-1	-1
SNP802	-1	-1	-1	-1	-1	-1	-1	-1	1	1	-1	-1	-1	-1	-1	1	-1	-1	-1	-1	-1	-1	-1	-1	1	-1	0	1	-1	-1	-1	-1	-1	-1	-1	1	-1	-1	-1	-1	-1	-1	-1	-1	-1	-1	-1	-1	1
SNP803	-1	-1	-1	1	-1	-1	1	1	-1	-1	-1	-1	-1	-1	-1	-1	-1	-1	-1	1	0	1	-1	-1	-1	1	-1	-1	-1	-1	-1	-1	1	-1	1	-1	-1	-1	1	1	1	-1	-1	-1	-1	-1	-1	1	-1
SNP804	-1	-1	-1	-1	-1	-1	-1	1	-1	-1	-1	-1	-1	1	-1	-1	-1	-1	-1	1	-1	-1	-1	-1	-1	-1	-1	-1	-1	-1	1	-1	-1	-1	-1	-1	-1	-1	-1	-1	-1	-1	-1	-1	-1	-1	-1	-1	-1
SNP805	-1	1	1	-1	-1	1	-1	-1	-1	-1	-1	1	-1	1	1	-1	-1	1	1	-1	-1	1	-1	-1	1	1	1	1	1	-1	-1	-1	-1	1	1	-1	-1	-1	-1	1	1	-1	1	-1	1	-1	-1	-1	1
SNP806	-1	1	-1	-1	-1	-1	1	-1	-1	-1	-1	-1	-1	1	-1	-1	-1	-1	1	-1	-1	NA	-1	-1	1	0	-1	-1	-1	-1	-1	-1	1	-1	-1	-1	-1	-1	1	-1	1	-1	-1	-1	1	1	1	1	-1
SNP807	-1	1	1	-1	-1	1	-1	-1	-1	-1	-1	-1	-1	1	NA	-1	-1	-1	-1	1	-1	-1	1	0	1	-1	-1	-1	-1	-1	1	-1	-1	1	-1	-1	1	-1	-1	1	-1	1	1	1	1	-1	-1	1	1
SNP808	-1	-1	-1	-1	0	-1	-1	-1	-1	-1	-1	1	-1	1	1	-1	-1	-1	-1	1	-1	-1	-1	-1	-1	1	1	-1	1	1	-1	-1	-1	1	1	-1	1	-1	1	1	-1	1	-1	1	-1	1	1	-1	1
SNP809	-1	1	-1	1	1	-1	-1	-1	-1	-1	-1	-1	-1	-1	-1	-1	NA	-1	-1	-1	-1	-1	-1	-1	1	-1	1	-1	1	1	1	-1	-1	-1	-1	-1	1	-1	1	-1	-1	-1	-1	-1	-1	-1	-1	-1	-1
SNP810	-1	-1	1	-1	-1	-1	-1	-1	-1	-1	-1	-1	-1	1	-1	-1	-1	-1	-1	-1	0	-1	-1	-1	-1	-1	-1	-1	-1	-1	1	-1	-1	1	-1	-1	-1	-1	-1	-1	-1	-1	-1	-1	-1	-1	-1	-1	-1
SNP811	-1	-1	-1	1	1	-1	-1	-1	-1	-1	-1	-1	-1	-1	-1	1	-1	-1	-1	-1	-1	-1	-1	1	-1	-1	1	-1	1	-1	1	1	-1	-1	-1	-1	-1	-1	-1	-1	1	-1	-1	-1	-1	-1	-1	-1	-1
SNP812	-1	-1	-1	-1	-1	-1	1	1	-1	-1	-1	-1	-1	-1	-1	-1	-1	-1	1	-1	-1	0	-1	-1	-1	0	-1	-1	-1	-1	-1	-1	1	-1	-1	1	-1	-1	-1	-1	-1	1	-1	1	-1	-1	1	1	-1
SNP813	-1	-1	1	-1	-1	-1	-1	-1	-1	-1	-1	-1	-1	-1	-1	-1	1	-1	-1	-1	1	-1	-1	1	-1	-1	-1	-1	-1	-1	-1	-1	-1	-1	-1	-1	-1	-1	-1	1	-1	-1	-1	-1	-1	-1	-1	-1	-1
SNP814	-1	-1	1	-1	-1	1	-1	-1	-1	1	-1	-1	-1	-1	1	-1	-1	-1	-1	0	-1	-1	-1	1	1	-1	-1	-1	-1	-1	-1	-1	-1	-1	1	-1	-1	-1	-1	-1	-1	1	1	1	-1	-1	-1	-1	-1
SNP815	-1	-1	-1	-1	-1	-1	-1	1	-1	-1	-1	-1	1	-1	-1	1	-1	-1	1	-1	-1	-1	-1	-1	-1	-1	-1	-1	-1	-1	-1	-1	NA	-1	-1	1	-1	1	1	-1	-1	-1	-1	-1	-1	-1	-1	-1	-1
SNP816	-1	1	-1	-1	-1	-1	-1	-1	-1	-1	1	-1	-1	-1	-1	1	-1	-1	-1	-1	-1	-1	-1	-1	-1	1	-1	-1	-1	-1	-1	-1	-1	1	-1	-1	-1	-1	-1	-1	-1	1	-1	1	-1	1	1	-1	1
SNP817	-1	-1	-1	1	-1	1	-1	1	1	-1	-1	-1	-1	-1	-1	1	-1	-1	-1	-1	-1	-1	1	-1	-1	-1	-1	-1	-1	-1	-1	-1	-1	-1	-1	1	-1	-1	-1	1	-1	-1	-1	1	1	-1	1	-1	-1
SNP818	-1	-1	-1	-1	-1	-1	-1	-1	1	-1	1	1	1	-1	-1	-1	-1	-1	-1	1	-1	-1	-1	-1	-1	-1	-1	-1	-1	1	1	-1	1	1	-1	-1	-1	-1	1	1	-1	-1	-1	-1	1	1	-1	-1	1
SNP819	-1	-1	-1	-1	-1	-1	1	-1	-1	-1	1	-1	-1	-1	-1	-1	-1	-1	-1	-1	-1	-1	-1	-1	-1	-1	-1	-1	-1	-1	-1	-1	-1	1	-1	-1	-1	-1	-1	-1	1	-1	-1	1	-1	-1	-1	-1	-1
SNP820	-1	1	1	1	1	1	-1	1	-1	-1	-1	1	-1	-1	1	1	1	-1	-1	1	1	-1	-1	-1	1	-1	1	-1	1	1	1	1	-1	-1	-1	-1	1	1	1	1	-1	1	-1	-1	-1	-1	1	-1	-1
SNP821	-1	-1	1	-1	-1	0	-1	-1	1	-1	-1	-1	-1	-1	0	-1	-1	0	-1	1	1	-1	1	-1	-1	-1	-1	-1	-1	-1	1	NA	-1	1	1	-1	-1	-1	-1	-1	-1	-1	-1	-1	-1	-1	-1	-1	-1
SNP822	1	-1	-1	-1	0	-1	-1	1	-1	-1	-1	-1	-1	-1	1	-1	-1	-1	-1	-1	-1	1	1	-1	-1	-1	1	1	1	1	0	-1	-1	-1	-1	1	-1	-1	-1	-1	1	-1	-1	-1	1	-1	-1	1	-1
SNP823	-1	-1	-1	-1	-1	-1	-1	-1	1	1	1	1	1	1	-1	1	-1	-1	-1	1	-1	-1	1	-1	1	-1	-1	-1	-1	-1	-1	-1	-1	1	1	1	1	1	1	1	-1	-1	1	1	-1	-1	1	-1	-1
SNP824	-1	1	-1	-1	-1	-1	-1	-1	-1	1	-1	-1	1	-1	-1	-1	-1	-1	-1	-1	-1	-1	-1	-1	-1	-1	-1	-1	-1	-1	-1	-1	-1	-1	-1	-1	1	-1	-1	-1	-1	1	-1	1	-1	-1	-1	-1	-1
SNP825	1	1	-1	-1	-1	-1	1	-1	-1	-1	-1	-1	1	0	-1	-1	-1	-1	-1	0	-1	-1	1	1	-1	-1	-1	-1	-1	-1	-1	-1	1	-1	-1	1	-1	1	-1	-1	-1	-1	-1	1	-1	-1	-1	-1	-1
SNP826	-1	-1	-1	-1	-1	-1	-1	-1	1	-1	-1	-1	1	-1	-1	1	-1	-1	-1	1	-1	-1	-1	-1	-1	1	-1	-1	-1	-1	-1	-1	-1	1	-1	-1	-1	-1	-1	1	-1	-1	-1	-1	1	-1	-1	-1	1
SNP827	-1	1	-1	-1	-1	-1	-1	-1	-1	-1	-1	-1	-1	-1	-1	-1	-1	-1	-1	-1	-1	-1	-1	-1	-1	-1	-1	-1	-1	-1	-1	-1	-1	-1	-1	-1	1	-1	-1	-1	1	-1	-1	-1	-1	-1	-1	-1	-1
SNP828	1	1	-1	1	1	-1	1	1	1	-1	1	1	-1	-1	-1	-1	1	-1	-1	-1	1	-1	-1	1	1	-1	1	1	1	1	1	1	1	-1	-1	1	-1	-1	-1	1	-1	-1	1	-1	-1	1	1	-1	1
SNP829	-1	-1	1	-1	-1	-1	-1	1	-1	1	-1	-1	-1	-1	1	1	-1	-1	-1	-1	1	-1	-1	-1	-1	-1	-1	-1	-1	-1	-1	1	-1	-1	-1	-1	1	-1	1	-1	-1	-1	-1	-1	-1	-1	-1	-1	-1
SNP830	-1	-1	-1	-1	-1	-1	-1	1	-1	1	-1	1	1	-1	-1	-1	-1	-1	1	-1	-1	-1	-1	-1	-1	-1	-1	-1	-1	-1	-1	-1	-1	-1	-1	1	-1	-1	-1	-1	-1	1	-1	-1	-1	-1	-1	-1	-1
SNP831	-1	-1	1	-1	-1	1	1	1	1	1	-1	-1	-1	-1	1	1	-1	-1	-1	-1	-1	-1	-1	1	-1	-1	-1	-1	-1	-1	1	-1	1	-1	1	1	-1	-1	1	-1	-1	-1	1	1	-1	-1	1	1	-1
SNP832	-1	-1	-1	-1	-1	-1	-1	-1	-1	-1	-1	-1	-1	-1	-1	-1	-1	1	1	-1	-1	1	-1	-1	1	-1	-1	-1	-1	-1	0	1	1	1	-1	-1	-1	-1	-1	1	-1	-1	1	-1	-1	-1	-1	1	-1
SNP833	-1	-1	-1	-1	-1	-1	-1	-1	1	-1	-1	-1	-1	-1	-1	-1	-1	-1	-1	-1	-1	-1	1	-1	1	-1	-1	-1	-1	-1	-1	1	-1	-1	-1	-1	1	-1	-1	-1	-1	-1	-1	-1	-1	-1	-1	-1	1
SNP834	1	-1	1	-1	0	1	-1	-1	-1	-1	-1	-1	-1	-1	1	-1	-1	-1	-1	-1	-1	-1	1	-1	-1	1	1	-1	1	1	1	-1	-1	-1	-1	-1	-1	-1	-1	-1	1	-1	-1	-1	1	-1	-1	-1	-1
SNP835	1	-1	-1	-1	1	-1	-1	-1	1	-1	1	-1	-1	-1	-1	1	-1	-1	-1	-1	-1	-1	1	-1	-1	1	-1	-1	-1	0	1	NA	-1	-1	1	-1	-1	-1	-1	-1	-1	-1	-1	-1	-1	-1	-1	-1	-1
SNP836	-1	-1	1	1	-1	1	1	-1	-1	-1	1	1	-1	1	1	1	1	-1	-1	1	1	1	-1	1	1	1	-1	-1	-1	1	-1	-1	-1	1	-1	-1	-1	1	-1	-1	-1	-1	-1	-1	1	-1	1	-1	1
SNP837	-1	-1	-1	-1	-1	-1	-1	-1	-1	-1	-1	-1	1	-1	-1	-1	-1	1	1	-1	-1	1	-1	-1	0	-1	-1	-1	-1	-1	-1	1	-1	-1	-1	-1	1	-1	1	-1	-1	-1	1	-1	-1	-1	-1	-1	-1
SNP838	-1	-1	-1	1	-1	-1	1	-1	-1	-1	1	1	-1	1	-1	0	1	-1	-1	1	-1	1	-1	-1	1	-1	-1	-1	NA	1	-1	-1	-1	-1	-1	-1	-1	1	-1	-1	-1	-1	-1	-1	1	-1	1	-1	1
SNP839	-1	-1	-1	-1	-1	-1	1	1	-1	-1	1	-1	-1	-1	-1	1	-1	-1	-1	-1	1	0	-1	1	-1	1	-1	-1	-1	1	-1	-1	-1	-1	-1	1	1	-1	-1	-1	-1	-1	-1	-1	-1	-1	-1	-1	-1
SNP840	-1	-1	-1	-1	-1	-1	-1	-1	-1	-1	-1	-1	-1	-1	-1	-1	-1	-1	-1	-1	-1	-1	-1	-1	-1	-1	-1	-1	-1	-1	-1	-1	1	-1	-1	-1	-1	-1	-1	-1	-1	-1	-1	-1	-1	-1	-1	-1	-1
SNP841	-1	-1	1	-1	-1	-1	1	1	-1	1	-1	1	1	-1	1	-1	-1	-1	-1	1	1	-1	-1	-1	-1	-1	-1	-1	-1	-1	-1	-1	-1	1	-1	1	-1	1	-1	1	-1	-1	-1	-1	-1	-1	-1	-1	-1
SNP842	-1	-1	1	-1	-1	-1	1	1	-1	1	-1	1	1	-1	1	-1	-1	-1	-1	1	1	-1	-1	-1	-1	-1	-1	-1	-1	-1	-1	-1	-1	1	-1	1	-1	1	-1	1	-1	-1	-1	-1	-1	-1	-1	-1	-1
SNP843	-1	1	-1	-1	-1	1	-1	-1	-1	-1	-1	1	-1	-1	-1	-1	-1	-1	-1	-1	-1	-1	-1	1	-1	-1	-1	-1	-1	-1	-1	-1	-1	-1	-1	-1	-1	-1	-1	-1	-1	-1	-1	1	-1	-1	-1	-1	-1
SNP844	-1	-1	-1	-1	-1	-1	-1	-1	1	-1	-1	-1	1	-1	-1	1	-1	1	1	-1	-1	1	1	1	1	-1	NA	1	-1	-1	-1	-1	-1	-1	-1	-1	1	-1	-1	-1	-1	-1	-1	-1	-1	-1	-1	-1	1
SNP845	1	-1	-1	-1	1	-1	-1	-1	1	-1	-1	-1	-1	1	-1	-1	1	1	-1	-1	-1	-1	-1	-1	1	1	1	1	1	1	-1	-1	-1	-1	-1	-1	-1	-1	1	-1	-1	-1	1	1	-1	-1	-1	-1	1
SNP846	-1	-1	-1	-1	-1	-1	-1	-1	-1	-1	-1	-1	-1	-1	-1	-1	-1	-1	-1	-1	-1	-1	-1	-1	-1	-1	-1	-1	-1	-1	-1	-1	-1	-1	-1	-1	1	-1	-1	-1	-1	-1	-1	-1	-1	-1	-1	1	-1
SNP847	-1	1	-1	-1	-1	-1	-1	-1	1	-1	-1	-1	-1	-1	-1	-1	-1	1	1	-1	-1	1	-1	1	-1	-1	-1	-1	-1	-1	-1	-1	-1	-1	-1	-1	-1	1	1	-1	-1	-1	1	-1	1	-1	-1	1	1
SNP848	-1	-1	-1	1	1	-1	-1	-1	-1	-1	-1	-1	-1	-1	-1	1	-1	-1	-1	-1	-1	-1	-1	1	-1	-1	1	-1	1	-1	1	1	-1	-1	-1	-1	-1	-1	-1	-1	1	-1	-1	-1	-1	-1	-1	-1	-1
SNP849	-1	-1	-1	-1	0	1	1	-1	-1	1	-1	-1	1	-1	-1	1	1	-1	-1	-1	1	-1	-1	-1	0	-1	1	1	1	-1	1	-1	1	-1	-1	-1	1	1	-1	-1	1	-1	-1	-1	1	-1	-1	-1	1
SNP850	-1	1	-1	1	-1	1	1	-1	-1	1	1	1	1	1	-1	1	-1	-1	-1	1	-1	-1	-1	-1	-1	1	-1	-1	-1	-1	-1	-1	1	1	-1	-1	-1	1	-1	-1	1	1	-1	1	1	1	-1	-1	-1
SNP851	1	1	1	1	1	1	1	1	1	1	1	1	1	1	1	1	1	1	1	1	1	1	1	1	1	1	1	1	1	1	1	1	1	1	1	1	1	1	1	-1	-1	-1	-1	-1	-1	-1	-1	-1	-1
SNP852	-1	-1	1	1	-1	-1	1	-1	1	-1	-1	-1	-1	-1	1	-1	1	-1	-1	-1	1	-1	-1	1	1	1	-1	NA	NA	-1	-1	-1	1	1	-1	-1	-1	-1	-1	1	1	1	1	-1	1	1	-1	1	1
SNP853	-1	-1	-1	-1	-1	-1	-1	-1	-1	-1	-1	-1	-1	-1	-1	-1	-1	-1	-1	-1	-1	-1	-1	-1	-1	-1	1	-1	1	-1	-1	-1	-1	-1	-1	-1	-1	-1	0	-1	-1	-1	-1	1	1	-1	-1	-1	-1
SNP854	-1	1	1	-1	-1	1	-1	-1	-1	-1	-1	-1	-1	-1	-1	-1	-1	-1	-1	-1	-1	-1	-1	-1	NA	1	-1	-1	-1	-1	-1	-1	-1	-1	-1	-1	-1	-1	-1	-1	-1	1	-1	-1	-1	-1	-1	-1	-1
SNP855	-1	-1	1	-1	-1	-1	-1	-1	-1	1	1	-1	-1	1	0	-1	-1	-1	-1	1	1	-1	-1	1	-1	-1	-1	-1	-1	-1	-1	-1	-1	-1	-1	-1	-1	1	-1	-1	1	-1	-1	1	-1	-1	-1	-1	-1
SNP856	-1	-1	1	-1	-1	1	1	-1	1	1	1	-1	1	-1	-1	-1	-1	1	1	1	0	-1	1	1	-1	1	-1	-1	-1	1	-1	-1	1	1	-1	-1	-1	1	1	1	-1	-1	-1	1	1	1	1	-1	-1
SNP857	1	-1	1	-1	1	-1	-1	-1	-1	-1	-1	-1	-1	-1	1	-1	1	-1	-1	-1	-1	-1	1	1	-1	1	-1	-1	-1	-1	1	-1	-1	-1	1	NA	-1	1	1	-1	-1	-1	-1	-1	-1	1	-1	-1	-1
SNP858	-1	1	-1	-1	-1	-1	1	1	-1	-1	-1	-1	-1	1	-1	-1	-1	1	1	-1	-1	1	1	-1	-1	-1	-1	-1	-1	-1	-1	1	1	-1	1	-1	1	-1	1	-1	-1	1	-1	-1	1	-1	1	-1	1
SNP859	-1	1	-1	1	1	-1	-1	1	-1	-1	-1	-1	-1	-1	-1	1	1	-1	-1	-1	-1	-1	-1	-1	-1	1	-1	1	1	-1	1	-1	-1	1	1	1	1	-1	1	-1	1	-1	-1	-1	-1	-1	1	-1	1
SNP860	-1	-1	-1	-1	-1	-1	-1	-1	-1	-1	-1	-1	-1	-1	-1	-1	-1	1	-1	-1	-1	-1	-1	-1	-1	-1	-1	-1	-1	-1	-1	-1	-1	-1	-1	-1	-1	-1	-1	-1	-1	-1	-1	-1	-1	-1	-1	-1	-1
SNP861	-1	1	-1	1	-1	-1	-1	-1	-1	1	-1	-1	-1	-1	-1	1	-1	-1	-1	-1	-1	-1	1	0	-1	-1	-1	-1	-1	-1	-1	-1	-1	1	1	-1	-1	-1	-1	-1	-1	-1	-1	-1	-1	-1	-1	-1	-1
SNP862	-1	-1	-1	-1	-1	1	-1	-1	1	-1	-1	-1	1	-1	-1	-1	-1	1	-1	1	-1	-1	-1	-1	NA	-1	-1	-1	-1	-1	-1	1	-1	-1	-1	1	-1	1	-1	-1	-1	-1	-1	1	-1	-1	-1	-1	-1
SNP863	-1	-1	-1	1	-1	1	-1	1	1	-1	-1	-1	-1	-1	-1	1	-1	-1	-1	1	-1	-1	1	-1	NA	-1	-1	-1	-1	-1	-1	-1	-1	-1	-1	1	-1	-1	-1	1	-1	-1	-1	1	1	-1	1	-1	-1
SNP864	1	-1	-1	1	-1	1	-1	1	-1	-1	1	-1	-1	-1	-1	1	1	1	1	-1	-1	1	-1	-1	-1	-1	-1	-1	-1	-1	-1	1	-1	-1	-1	-1	-1	1	-1	-1	-1	-1	1	-1	-1	-1	-1	1	-1
SNP865	-1	-1	1	-1	-1	-1	-1	-1	-1	-1	-1	-1	-1	1	1	-1	-1	-1	-1	-1	-1	-1	-1	-1	-1	1	-1	-1	-1	-1	-1	1	-1	-1	-1	-1	-1	-1	-1	1	-1	-1	-1	-1	-1	-1	-1	1	-1
SNP866	1	-1	-1	-1	1	-1	-1	-1	1	-1	-1	-1	-1	1	-1	-1	1	1	-1	-1	-1	-1	-1	-1	1	1	1	1	1	1	-1	-1	1	-1	-1	-1	-1	-1	1	-1	-1	-1	1	1	-1	-1	-1	-1	1
SNP867	1	-1	-1	-1	1	-1	1	-1	-1	-1	-1	1	-1	1	1	-1	-1	1	1	-1	-1	1	-1	-1	-1	1	1	1	1	1	-1	-1	1	1	-1	-1	-1	-1	-1	1	-1	-1	-1	-1	1	-1	-1	1	-1
SNP868	-1	-1	-1	-1	1	-1	-1	1	-1	-1	-1	1	-1	1	-1	1	1	-1	-1	1	-1	-1	1	-1	1	-1	1	1	1	-1	-1	-1	-1	-1	-1	1	-1	1	-1	1	-1	-1	-1	1	-1	-1	-1	-1	1
SNP869	-1	1	-1	-1	-1	-1	-1	-1	-1	-1	-1	-1	-1	-1	-1	-1	-1	-1	-1	-1	-1	-1	-1	-1	-1	-1	-1	-1	-1	-1	-1	-1	-1	-1	-1	-1	1	-1	-1	-1	1	-1	-1	-1	-1	-1	-1	-1	-1
SNP870	-1	1	1	1	1	-1	-1	-1	-1	-1	-1	-1	-1	-1	-1	-1	1	-1	-1	-1	1	-1	-1	1	1	-1	1	-1	1	1	1	-1	-1	-1	-1	-1	1	-1	1	1	-1	-1	-1	-1	-1	-1	-1	-1	-1
SNP871	-1	-1	1	-1	-1	1	1	-1	1	1	1	-1	1	-1	-1	-1	-1	-1	1	-1	-1	-1	-1	-1	-1	-1	-1	-1	-1	-1	-1	-1	1	1	-1	-1	-1	-1	1	1	1	1	1	-1	-1	-1	1	-1	-1
SNP872	1	-1	1	1	1	1	-1	1	-1	-1	1	1	-1	1	1	-1	1	-1	-1	-1	1	-1	1	1	-1	1	1	-1	1	1	0	1	-1	1	1	-1	-1	-1	-1	1	-1	1	-1	1	-1	1	1	1	-1
SNP873	-1	-1	-1	-1	-1	-1	-1	-1	-1	-1	-1	-1	-1	-1	-1	-1	-1	-1	-1	-1	-1	-1	-1	-1	-1	-1	-1	-1	-1	-1	-1	-1	-1	-1	-1	-1	-1	1	-1	-1	-1	-1	-1	-1	-1	-1	-1	-1	-1
SNP874	1	-1	-1	-1	-1	-1	-1	-1	-1	-1	-1	-1	-1	-1	-1	-1	1	1	1	1	-1	1	1	-1	1	1	-1	-1	-1	1	0	-1	-1	0	-1	1	1	-1	-1	-1	-1	-1	-1	-1	-1	-1	-1	-1	-1
SNP875	-1	-1	-1	-1	-1	1	-1	1	-1	1	1	1	1	0	-1	-1	-1	-1	1	-1	-1	-1	-1	-1	-1	-1	-1	-1	-1	-1	-1	-1	-1	-1	-1	-1	-1	-1	-1	-1	-1	1	-1	-1	-1	-1	1	-1	-1
SNP876	-1	-1	1	-1	-1	-1	1	-1	-1	-1	-1	-1	-1	1	1	-1	-1	-1	-1	-1	-1	-1	-1	-1	-1	1	-1	-1	-1	-1	-1	0	1	-1	-1	-1	-1	-1	-1	1	-1	-1	-1	-1	-1	1	-1	1	-1
SNP877	1	-1	-1	1	1	-1	1	1	-1	-1	1	1	-1	1	-1	-1	1	1	1	-1	-1	-1	1	-1	NA	-1	1	1	1	0	1	1	-1	-1	-1	1	-1	-1	-1	-1	-1	-1	-1	1	-1	1	1	-1	NA
SNP878	1	-1	-1	-1	-1	-1	-1	-1	-1	1	-1	-1	-1	0	-1	-1	1	-1	-1	-1	-1	1	0	-1	-1	-1	-1	-1	-1	1	-1	-1	-1	-1	-1	-1	1	-1	-1	-1	-1	1	-1	-1	-1	-1	-1	-1	-1
SNP879	1	-1	1	-1	1	-1	-1	-1	-1	-1	1	1	-1	-1	1	-1	1	-1	-1	-1	-1	1	1	1	1	1	-1	-1	-1	1	1	-1	-1	-1	-1	-1	-1	-1	-1	-1	-1	1	1	-1	1	1	-1	-1	-1
SNP880	-1	1	-1	-1	-1	-1	-1	-1	-1	-1	-1	-1	-1	-1	-1	-1	-1	1	-1	-1	-1	-1	-1	-1	0	-1	-1	-1	-1	-1	-1	-1	-1	-1	-1	-1	1	-1	-1	1	-1	-1	-1	-1	-1	-1	-1	1	-1
SNP881	-1	-1	1	-1	-1	-1	-1	-1	-1	1	-1	-1	-1	-1	0	-1	-1	-1	-1	1	1	-1	-1	1	-1	-1	-1	-1	-1	-1	-1	1	-1	-1	-1	-1	-1	-1	-1	-1	-1	-1	-1	-1	-1	-1	-1	-1	-1
SNP882	-1	-1	-1	-1	-1	-1	-1	1	-1	-1	-1	-1	-1	-1	-1	-1	-1	-1	-1	-1	-1	-1	-1	-1	-1	-1	-1	-1	-1	1	1	-1	1	-1	-1	1	-1	-1	1	-1	-1	-1	-1	-1	-1	-1	-1	-1	-1
SNP883	-1	1	1	-1	-1	0	1	1	-1	1	-1	1	1	1	1	-1	-1	-1	1	1	1	-1	-1	1	1	1	-1	-1	-1	1	-1	1	-1	-1	1	1	-1	1	1	-1	-1	1	1	-1	-1	-1	1	-1	-1
SNP884	1	-1	-1	-1	1	1	1	-1	-1	1	-1	-1	1	-1	-1	-1	-1	0	1	1	-1	-1	-1	-1	1	-1	1	1	1	1	-1	-1	-1	-1	-1	-1	-1	1	-1	-1	1	-1	-1	1	-1	-1	1	-1	-1
SNP885	-1	-1	-1	-1	-1	-1	1	-1	1	-1	1	1	-1	1	-1	-1	-1	-1	-1	-1	-1	-1	-1	-1	1	-1	1	1	1	-1	-1	-1	1	-1	-1	-1	-1	-1	1	1	1	-1	-1	-1	1	1	1	-1	1
SNP886	-1	-1	1	1	1	-1	-1	-1	-1	-1	-1	-1	-1	-1	-1	1	-1	1	1	-1	1	1	1	1	1	-1	1	0	1	-1	1	-1	-1	-1	1	-1	-1	-1	-1	-1	-1	-1	-1	-1	-1	-1	-1	-1	-1
SNP887	1	1	-1	-1	1	-1	-1	1	-1	1	1	1	1	-1	-1	-1	1	NA	-1	-1	-1	1	-1	-1	-1	-1	1	1	1	1	1	-1	-1	-1	1	1	-1	-1	-1	-1	-1	1	1	-1	-1	-1	-1	1	-1
SNP888	-1	1	-1	1	-1	-1	-1	-1	1	1	-1	-1	-1	-1	-1	1	-1	-1	-1	-1	1	-1	1	0	-1	-1	-1	-1	-1	1	-1	-1	-1	-1	-1	-1	-1	-1	-1	1	-1	-1	-1	-1	-1	-1	1	-1	-1
SNP889	-1	1	1	-1	-1	1	-1	-1	-1	-1	-1	-1	-1	-1	-1	-1	-1	-1	-1	-1	-1	1	-1	1	0	-1	-1	-1	-1	-1	-1	NA	-1	-1	-1	-1	1	-1	1	-1	-1	-1	-1	-1	-1	-1	-1	-1	-1
SNP890	1	1	-1	-1	1	-1	-1	-1	NA	-1	1	1	-1	-1	-1	NA	1	-1	-1	-1	1	1	-1	-1	-1	1	1	1	1	1	1	1	-1	-1	-1	-1	-1	-1	-1	1	-1	1	1	-1	-1	-1	-1	-1	1
SNP891	-1	-1	1	-1	-1	1	-1	1	1	-1	-1	-1	-1	-1	1	-1	-1	-1	-1	-1	-1	-1	-1	1	-1	-1	-1	-1	-1	-1	-1	-1	-1	-1	-1	-1	-1	-1	-1	-1	-1	-1	-1	-1	-1	-1	1	1	-1
SNP892	-1	-1	-1	1	-1	0	-1	1	1	-1	1	-1	-1	-1	-1	1	-1	-1	-1	1	-1	1	-1	1	-1	-1	1	1	1	-1	-1	-1	-1	1	1	1	-1	1	-1	-1	-1	-1	-1	-1	-1	-1	-1	1	1
SNP893	-1	-1	-1	1	-1	-1	-1	-1	1	1	1	1	1	-1	1	1	1	-1	-1	1	1	-1	1	1	1	1	-1	-1	-1	-1	-1	1	-1	1	1	-1	-1	1	1	1	-1	1	-1	1	1	-1	-1	1	-1
SNP894	-1	-1	-1	-1	-1	-1	-1	-1	1	-1	-1	-1	-1	1	-1	1	-1	-1	-1	-1	-1	-1	-1	-1	-1	-1	-1	-1	-1	-1	-1	-1	-1	-1	-1	-1	-1	0	-1	1	-1	-1	-1	1	1	1	-1	-1	-1
SNP895	-1	-1	-1	1	-1	1	-1	-1	-1	-1	1	1	-1	-1	-1	-1	1	0	1	-1	-1	1	-1	-1	1	-1	-1	1	-1	-1	-1	-1	-1	-1	-1	-1	-1	-1	1	-1	1	1	-1	-1	1	1	-1	-1	1
SNP896	-1	-1	-1	-1	-1	1	1	1	1	1	1	-1	1	-1	-1	1	-1	0	1	1	-1	-1	-1	1	-1	-1	-1	-1	-1	-1	-1	1	1	-1	-1	1	1	-1	-1	-1	-1	1	1	-1	-1	-1	-1	1	-1
SNP897	-1	-1	-1	1	-1	-1	-1	-1	-1	-1	1	-1	1	-1	-1	1	-1	-1	-1	-1	1	-1	-1	-1	-1	1	1	1	1	-1	-1	-1	-1	-1	-1	-1	-1	-1	1	1	1	-1	-1	-1	1	-1	-1	-1	1
SNP898	-1	-1	-1	1	-1	-1	1	-1	-1	-1	1	-1	1	-1	-1	1	-1	-1	-1	-1	1	1	-1	-1	-1	1	1	1	1	0	-1	-1	1	-1	-1	NA	1	-1	1	1	1	-1	-1	-1	1	-1	-1	-1	NA
SNP899	-1	-1	1	-1	-1	-1	-1	-1	-1	-1	-1	-1	-1	-1	-1	-1	-1	-1	-1	-1	-1	-1	-1	-1	-1	-1	-1	-1	-1	-1	-1	-1	-1	-1	-1	-1	-1	-1	1	-1	-1	-1	-1	-1	-1	-1	-1	-1	-1
SNP900	-1	-1	-1	1	-1	-1	-1	1	1	-1	1	-1	-1	-1	-1	1	-1	-1	-1	-1	-1	-1	-1	1	1	-1	-1	1	-1	-1	-1	NA	-1	-1	-1	1	1	-1	-1	-1	-1	-1	-1	-1	-1	-1	-1	-1	1
SNP901	-1	1	-1	-1	-1	-1	-1	-1	-1	-1	1	-1	-1	-1	-1	-1	-1	-1	-1	-1	-1	1	-1	-1	-1	1	1	1	1	-1	-1	-1	-1	-1	-1	-1	-1	-1	-1	-1	-1	-1	-1	-1	1	-1	1	-1	1
SNP902	1	-1	1	1	-1	1	-1	1	-1	-1	-1	1	-1	-1	1	-1	-1	-1	-1	-1	-1	-1	-1	1	-1	-1	-1	-1	-1	-1	-1	1	-1	-1	-1	1	-1	1	-1	-1	-1	-1	-1	-1	-1	-1	-1	-1	-1
SNP903	1	-1	1	-1	-1	-1	-1	1	-1	-1	1	1	-1	1	1	-1	-1	-1	-1	-1	1	0	-1	-1	-1	1	-1	-1	-1	-1	-1	-1	-1	-1	-1	-1	1	1	-1	-1	-1	-1	-1	-1	-1	-1	-1	-1	-1
SNP904	-1	-1	-1	1	-1	-1	-1	1	-1	-1	-1	1	-1	-1	-1	-1	-1	-1	-1	-1	-1	-1	-1	-1	-1	-1	-1	-1	-1	-1	-1	-1	-1	-1	-1	-1	-1	-1	-1	-1	-1	-1	-1	-1	-1	-1	-1	-1	-1
SNP905	-1	-1	-1	-1	-1	-1	-1	-1	-1	-1	-1	-1	-1	-1	-1	-1	-1	-1	-1	-1	-1	-1	-1	-1	-1	-1	1	-1	1	-1	-1	-1	-1	-1	-1	-1	-1	-1	0	-1	-1	-1	-1	1	1	-1	-1	-1	-1
SNP906	1	-1	-1	1	1	-1	-1	1	-1	-1	-1	-1	1	1	-1	0	NA	-1	-1	-1	-1	-1	-1	-1	-1	-1	-1	-1	-1	-1	1	-1	-1	-1	1	1	-1	-1	-1	-1	-1	1	-1	1	-1	-1	1	1	1
SNP907	-1	-1	-1	-1	-1	-1	-1	-1	-1	-1	-1	-1	-1	-1	-1	-1	-1	-1	-1	-1	-1	-1	-1	-1	-1	-1	-1	-1	-1	-1	-1	-1	-1	-1	-1	-1	-1	1	-1	-1	-1	-1	-1	-1	1	-1	-1	-1	-1
SNP908	-1	-1	-1	-1	-1	-1	-1	-1	-1	-1	-1	-1	-1	-1	-1	-1	-1	-1	-1	-1	-1	-1	-1	-1	-1	-1	-1	-1	-1	-1	-1	-1	-1	-1	-1	-1	1	1	-1	-1	-1	1	-1	-1	-1	-1	-1	-1	1
SNP909	-1	1	-1	1	-1	-1	-1	-1	-1	1	-1	-1	-1	-1	-1	1	-1	-1	-1	-1	-1	-1	1	-1	-1	-1	-1	-1	-1	-1	-1	-1	-1	1	-1	-1	-1	-1	-1	-1	-1	-1	-1	-1	-1	1	-1	-1	-1
SNP910	1	-1	-1	1	1	-1	-1	-1	1	-1	1	-1	-1	-1	-1	1	1	-1	-1	-1	NA	1	1	1	1	-1	1	1	1	1	-1	-1	-1	1	-1	-1	-1	-1	-1	1	-1	-1	-1	-1	1	-1	1	-1	1
SNP911	-1	-1	-1	-1	-1	1	1	-1	-1	1	-1	-1	-1	-1	-1	-1	-1	1	1	-1	-1	-1	1	1	-1	-1	-1	-1	-1	-1	-1	1	-1	-1	1	-1	1	1	-1	-1	-1	1	-1	-1	-1	-1	1	-1	-1
SNP912	1	1	-1	-1	1	-1	1	1	-1	-1	-1	-1	-1	-1	-1	1	1	1	1	-1	1	1	1	-1	-1	1	-1	-1	-1	0	1	-1	1	1	1	-1	1	-1	-1	1	1	-1	-1	-1	-1	-1	-1	1	-1
SNP913	-1	-1	1	1	-1	1	-1	-1	1	-1	-1	1	1	1	-1	1	1	-1	-1	1	1	-1	-1	1	-1	1	-1	-1	-1	1	-1	-1	-1	-1	-1	1	-1	-1	-1	-1	-1	-1	-1	1	-1	-1	1	-1	-1
SNP914	-1	1	-1	-1	-1	-1	1	1	-1	-1	-1	1	-1	1	-1	-1	-1	-1	1	-1	-1	NA	-1	-1	1	0	-1	-1	-1	-1	-1	-1	1	-1	-1	1	-1	-1	1	-1	1	1	-1	-1	1	1	1	1	-1
SNP915	-1	1	-1	1	-1	1	1	-1	1	-1	1	1	-1	-1	-1	1	-1	-1	-1	-1	0	-1	-1	1	1	1	-1	0	-1	-1	-1	1	1	-1	-1	-1	-1	-1	-1	-1	1	1	1	1	-1	1	1	-1	-1
SNP916	-1	-1	-1	-1	0	1	1	-1	-1	1	-1	-1	1	-1	-1	1	1	-1	-1	-1	1	-1	-1	-1	0	-1	1	1	1	-1	1	-1	1	-1	1	-1	1	1	-1	-1	1	-1	-1	-1	1	-1	-1	-1	1
SNP917	1	-1	-1	1	1	1	-1	1	-1	-1	-1	-1	-1	-1	-1	1	1	-1	-1	1	1	-1	-1	-1	-1	1	1	1	1	-1	1	1	1	1	1	NA	-1	-1	1	1	1	-1	1	1	-1	-1	1	1	1
SNP918	-1	-1	-1	-1	1	-1	-1	-1	-1	-1	-1	-1	-1	-1	1	-1	-1	-1	-1	-1	-1	-1	1	1	NA	-1	-1	-1	-1	1	-1	-1	-1	-1	-1	-1	-1	-1	-1	-1	-1	-1	-1	-1	-1	-1	-1	-1	-1
SNP919	1	1	1	-1	1	1	-1	-1	-1	-1	1	-1	-1	-1	1	-1	1	0	1	-1	1	-1	-1	-1	1	-1	1	1	1	1	1	-1	-1	1	-1	-1	1	1	1	-1	1	-1	-1	1	1	-1	1	-1	1
SNP920	-1	-1	-1	1	-1	-1	-1	-1	-1	-1	1	-1	-1	-1	-1	-1	-1	-1	-1	-1	1	-1	-1	1	-1	-1	-1	-1	-1	-1	1	-1	-1	-1	-1	-1	1	-1	-1	-1	1	-1	-1	-1	-1	-1	-1	-1	-1
SNP921	1	1	1	1	1	-1	-1	1	-1	-1	-1	-1	-1	1	1	1	1	-1	-1	-1	1	1	-1	-1	1	1	1	1	1	0	-1	1	-1	-1	-1	1	1	-1	-1	-1	1	1	1	1	-1	-1	1	1	-1
SNP922	-1	1	-1	-1	-1	-1	-1	-1	-1	-1	-1	-1	-1	1	-1	-1	-1	-1	-1	-1	-1	-1	-1	-1	1	-1	-1	-1	-1	-1	-1	-1	-1	-1	-1	-1	-1	-1	1	-1	-1	-1	-1	-1	-1	-1	1	-1	-1
SNP923	-1	-1	-1	1	1	-1	-1	-1	-1	-1	-1	-1	-1	-1	-1	-1	-1	-1	-1	-1	0	-1	-1	-1	-1	-1	1	-1	1	-1	-1	-1	-1	-1	-1	-1	-1	-1	1	-1	-1	-1	-1	-1	-1	-1	-1	-1	-1
SNP924	-1	1	-1	-1	-1	-1	-1	-1	-1	-1	-1	-1	1	-1	-1	-1	-1	-1	-1	-1	-1	1	-1	-1	0	-1	-1	-1	-1	-1	-1	1	-1	-1	-1	-1	1	-1	1	-1	-1	-1	-1	-1	-1	-1	-1	-1	-1
SNP925	-1	1	1	-1	1	1	-1	-1	-1	1	-1	1	-1	-1	1	-1	-1	1	1	1	-1	-1	-1	1	-1	-1	-1	1	-1	1	1	NA	-1	-1	1	-1	1	-1	-1	-1	-1	1	-1	-1	-1	-1	1	-1	-1
SNP926	-1	1	1	1	-1	1	-1	1	1	-1	1	-1	-1	-1	-1	1	-1	-1	1	-1	1	-1	1	1	-1	-1	-1	-1	-1	-1	-1	-1	-1	-1	-1	1	-1	-1	-1	-1	-1	1	1	1	-1	-1	-1	-1	-1
SNP927	-1	-1	-1	-1	-1	-1	0	-1	-1	-1	1	-1	-1	1	-1	-1	-1	-1	-1	-1	-1	-1	-1	-1	1	-1	-1	-1	-1	-1	1	1	0	-1	1	-1	1	1	1	-1	-1	-1	-1	1	-1	-1	1	-1	-1
SNP928	-1	-1	-1	-1	-1	-1	0	-1	-1	-1	1	-1	-1	1	-1	-1	-1	-1	-1	-1	-1	-1	-1	-1	1	-1	-1	-1	-1	-1	1	1	0	-1	1	-1	1	1	-1	-1	-1	-1	-1	1	-1	-1	1	-1	-1
SNP929	-1	-1	-1	1	-1	1	-1	-1	-1	-1	-1	-1	-1	-1	-1	1	-1	-1	-1	-1	-1	-1	-1	1	-1	-1	-1	-1	-1	-1	-1	0	-1	-1	-1	-1	-1	-1	-1	-1	-1	-1	-1	-1	-1	-1	-1	-1	-1
SNP930	-1	-1	-1	-1	-1	-1	-1	-1	-1	-1	1	-1	-1	-1	-1	-1	-1	-1	-1	-1	-1	-1	-1	-1	-1	-1	-1	-1	-1	-1	-1	-1	-1	-1	-1	-1	-1	-1	-1	-1	-1	-1	-1	-1	-1	1	-1	-1	-1
SNP931	-1	-1	1	1	-1	1	-1	-1	-1	1	-1	-1	1	1	-1	-1	-1	1	-1	1	0	-1	-1	-1	-1	-1	-1	-1	-1	0	-1	1	-1	-1	-1	-1	-1	-1	-1	-1	-1	-1	-1	1	-1	-1	1	1	-1
SNP932	-1	1	-1	-1	-1	-1	1	-1	-1	-1	-1	-1	-1	-1	-1	1	-1	-1	-1	-1	-1	-1	-1	1	-1	-1	-1	-1	-1	-1	-1	0	1	1	-1	-1	1	1	-1	-1	1	-1	-1	1	1	1	-1	-1	-1
SNP933	-1	1	-1	-1	-1	1	1	-1	-1	1	-1	-1	-1	1	-1	-1	-1	1	1	-1	-1	-1	1	-1	1	-1	-1	-1	-1	-1	-1	1	1	-1	1	-1	1	1	1	-1	1	1	1	-1	-1	-1	1	1	-1
SNP934	-1	-1	-1	1	-1	-1	1	-1	-1	-1	1	-1	-1	-1	-1	1	-1	-1	-1	-1	-1	1	-1	-1	1	-1	1	1	1	-1	-1	-1	1	-1	1	-1	-1	-1	-1	-1	-1	-1	-1	-1	1	-1	-1	-1	-1
SNP935	-1	-1	-1	-1	1	-1	-1	-1	1	-1	-1	-1	-1	-1	-1	-1	1	1	-1	-1	-1	-1	-1	-1	-1	1	1	1	1	-1	1	-1	-1	-1	-1	-1	-1	-1	-1	-1	-1	-1	1	1	-1	-1	-1	-1	-1
SNP936	-1	-1	1	-1	-1	1	-1	-1	1	1	-1	-1	-1	-1	-1	1	-1	0	-1	1	-1	1	-1	0	1	-1	-1	1	-1	-1	-1	NA	-1	1	-1	1	1	-1	-1	-1	1	-1	-1	-1	1	-1	-1	-1	-1
SNP937	1	-1	-1	-1	1	-1	-1	-1	-1	-1	-1	1	-1	-1	1	-1	1	1	1	-1	-1	1	1	-1	-1	-1	-1	-1	-1	1	-1	-1	-1	-1	-1	-1	-1	-1	1	-1	1	-1	-1	-1	1	1	-1	-1	-1
SNP938	-1	1	1	-1	-1	1	-1	-1	1	-1	1	-1	1	0	1	-1	0	1	-1	-1	0	-1	-1	-1	1	1	-1	-1	-1	-1	-1	1	-1	-1	-1	1	1	1	1	-1	1	1	-1	-1	1	-1	-1	-1	-1
SNP939	1	-1	-1	1	1	1	-1	-1	-1	-1	-1	-1	-1	-1	-1	1	1	-1	-1	1	1	-1	-1	-1	-1	1	1	1	1	-1	1	1	1	1	-1	-1	-1	-1	1	1	1	-1	-1	1	-1	-1	-1	1	1
SNP940	-1	-1	-1	1	-1	-1	-1	-1	-1	-1	1	1	-1	1	-1	1	-1	1	0	-1	-1	-1	-1	1	1	-1	-1	-1	-1	-1	1	-1	-1	1	-1	1	1	-1	1	1	-1	1	1	1	1	-1	1	-1	1
SNP941	1	1	1	1	1	1	1	1	1	1	1	1	1	1	1	1	1	1	1	1	1	1	1	1	1	1	1	1	1	1	1	1	1	1	1	1	1	1	1	-1	-1	-1	-1	-1	-1	-1	-1	-1	-1
SNP942	-1	-1	-1	-1	-1	-1	-1	-1	1	-1	-1	-1	-1	-1	-1	-1	-1	-1	-1	-1	1	-1	-1	-1	-1	-1	-1	-1	-1	1	-1	-1	-1	-1	-1	-1	-1	-1	-1	-1	-1	-1	-1	-1	-1	-1	1	-1	-1
SNP943	-1	-1	-1	-1	-1	-1	-1	1	-1	-1	-1	-1	-1	1	-1	-1	-1	-1	-1	-1	-1	-1	-1	-1	-1	-1	-1	-1	-1	-1	-1	NA	-1	1	1	-1	-1	-1	-1	1	-1	1	1	-1	-1	1	-1	-1	-1
SNP944	-1	-1	-1	-1	-1	-1	-1	-1	-1	-1	-1	-1	-1	-1	-1	-1	-1	-1	-1	-1	-1	-1	-1	-1	1	-1	-1	-1	-1	-1	1	-1	-1	-1	-1	-1	1	-1	1	-1	-1	-1	-1	1	-1	-1	-1	-1	1
SNP945	-1	-1	-1	-1	-1	-1	-1	-1	-1	-1	-1	-1	-1	-1	-1	-1	-1	-1	-1	-1	-1	-1	-1	-1	-1	-1	-1	-1	-1	-1	-1	-1	-1	-1	1	-1	-1	-1	1	-1	-1	-1	-1	-1	-1	-1	-1	-1	-1
SNP946	-1	-1	-1	-1	-1	-1	-1	-1	-1	-1	-1	-1	-1	-1	-1	-1	-1	-1	-1	-1	-1	-1	-1	-1	-1	-1	-1	-1	-1	-1	-1	-1	-1	-1	-1	-1	1	-1	-1	-1	1	1	-1	-1	-1	-1	1	-1	-1
SNP947	-1	-1	-1	1	-1	-1	1	-1	-1	-1	1	-1	-1	1	-1	-1	-1	-1	-1	1	1	-1	-1	-1	-1	-1	1	1	-1	-1	-1	-1	0	-1	-1	-1	-1	-1	-1	1	1	-1	-1	-1	1	1	1	-1	1
SNP948	-1	1	-1	-1	-1	-1	-1	-1	-1	1	-1	1	1	-1	-1	-1	-1	1	-1	-1	-1	-1	-1	-1	-1	-1	-1	-1	-1	-1	-1	-1	-1	-1	-1	-1	-1	-1	-1	-1	-1	-1	-1	-1	-1	-1	-1	-1	-1
SNP949	-1	-1	-1	-1	-1	-1	-1	-1	-1	1	-1	-1	-1	-1	-1	-1	-1	-1	-1	-1	-1	-1	1	-1	-1	1	-1	-1	-1	-1	-1	-1	1	1	-1	-1	1	-1	-1	-1	-1	1	1	-1	-1	-1	1	1	-1
SNP950	-1	-1	-1	1	-1	-1	-1	-1	-1	-1	-1	-1	1	0	-1	0	-1	-1	1	1	1	-1	-1	-1	-1	-1	-1	-1	-1	-1	-1	NA	-1	-1	1	1	-1	1	-1	1	-1	-1	-1	1	-1	-1	-1	-1	-1
SNP951	-1	1	1	1	-1	-1	1	1	-1	-1	1	-1	-1	-1	0	-1	-1	-1	-1	-1	1	-1	-1	-1	1	-1	-1	1	-1	-1	-1	-1	1	-1	-1	0	1	-1	-1	-1	1	-1	-1	-1	-1	-1	1	1	-1
SNP952	-1	-1	-1	-1	-1	-1	-1	1	-1	-1	-1	1	-1	-1	-1	-1	-1	-1	-1	-1	-1	-1	-1	-1	-1	-1	-1	-1	-1	-1	-1	-1	-1	-1	-1	1	-1	-1	-1	-1	1	1	-1	-1	-1	-1	-1	1	-1
SNP953	-1	1	-1	1	-1	-1	-1	1	-1	1	-1	-1	-1	-1	-1	1	-1	-1	-1	-1	-1	-1	1	0	-1	-1	-1	-1	-1	-1	-1	-1	-1	-1	-1	-1	-1	-1	-1	-1	-1	-1	-1	1	-1	-1	-1	1	-1
SNP954	-1	1	1	-1	-1	-1	1	1	-1	1	-1	1	1	1	1	-1	-1	-1	1	1	1	-1	-1	1	1	1	-1	-1	-1	1	-1	1	-1	-1	1	1	-1	1	1	-1	-1	1	1	-1	-1	-1	1	-1	-1
SNP955	-1	-1	-1	-1	-1	-1	1	-1	-1	-1	-1	-1	-1	-1	-1	-1	-1	-1	-1	-1	-1	-1	-1	-1	-1	-1	-1	-1	-1	-1	-1	-1	-1	1	-1	-1	-1	-1	-1	-1	-1	-1	-1	-1	-1	-1	-1	-1	-1
SNP956	-1	1	-1	-1	-1	-1	-1	1	-1	1	-1	-1	1	-1	-1	-1	-1	1	1	-1	-1	1	-1	-1	-1	0	-1	-1	-1	-1	-1	-1	1	1	-1	1	-1	-1	-1	-1	1	-1	1	-1	1	-1	1	1	-1
SNP957	-1	1	1	1	-1	1	1	1	-1	1	-1	-1	1	-1	1	1	0	-1	-1	-1	-1	-1	1	1	1	-1	1	1	1	-1	-1	1	-1	-1	-1	1	-1	1	-1	-1	-1	1	-1	1	-1	-1	-1	1	1
SNP958	1	1	1	1	1	1	1	1	1	1	1	1	1	1	1	1	1	1	1	1	1	1	1	1	1	1	1	1	1	1	1	1	1	1	1	1	1	1	1	-1	-1	-1	-1	-1	-1	-1	-1	-1	-1
SNP959	1	1	-1	-1	1	-1	-1	-1	-1	-1	1	-1	-1	-1	-1	-1	1	1	1	-1	-1	1	1	1	1	-1	-1	1	-1	-1	NA	1	1	-1	-1	-1	-1	-1	1	-1	-1	-1	1	1	-1	-1	-1	1	-1
SNP960	-1	1	1	-1	-1	-1	-1	-1	-1	1	-1	-1	1	-1	1	-1	-1	1	1	-1	-1	1	1	-1	0	-1	-1	-1	-1	-1	-1	-1	-1	-1	-1	-1	1	1	1	-1	-1	1	-1	-1	1	-1	-1	-1	-1
SNP961	-1	-1	-1	1	-1	-1	-1	-1	-1	-1	-1	-1	-1	-1	-1	1	-1	-1	-1	-1	1	1	-1	-1	1	-1	-1	-1	-1	-1	-1	-1	-1	-1	-1	-1	-1	-1	-1	1	-1	-1	-1	-1	1	1	-1	-1	1
SNP962	-1	-1	-1	1	-1	-1	1	-1	-1	-1	-1	-1	-1	1	-1	-1	-1	-1	-1	-1	1	-1	-1	-1	-1	-1	1	1	-1	-1	-1	-1	1	-1	-1	-1	-1	-1	1	1	1	-1	-1	-1	1	-1	-1	-1	1
SNP963	-1	-1	-1	1	-1	-1	1	-1	-1	-1	1	-1	-1	1	-1	-1	-1	-1	-1	1	1	-1	-1	0	-1	-1	1	1	-1	-1	-1	-1	NA	-1	-1	-1	-1	-1	-1	1	1	-1	-1	-1	1	1	1	-1	1
SNP964	-1	-1	-1	-1	-1	-1	-1	-1	1	-1	-1	-1	-1	-1	-1	1	-1	-1	-1	-1	-1	-1	-1	-1	1	-1	-1	-1	-1	-1	-1	1	-1	-1	-1	-1	-1	-1	-1	-1	-1	-1	1	1	-1	-1	-1	-1	-1
SNP965	1	1	1	1	1	1	1	1	1	1	1	1	1	1	1	1	1	1	1	1	1	1	1	1	1	1	1	1	1	1	1	1	1	1	1	1	1	1	1	-1	-1	-1	-1	-1	-1	-1	-1	-1	-1
SNP966	1	1	1	1	1	1	1	1	1	1	1	1	1	1	1	1	1	1	1	1	1	1	1	1	1	1	1	1	1	1	1	1	1	1	1	1	1	1	1	-1	NA	-1	-1	-1	-1	-1	-1	-1	-1
SNP967	-1	1	-1	-1	-1	-1	-1	-1	-1	-1	-1	-1	-1	-1	-1	-1	-1	0	-1	-1	-1	1	-1	-1	1	-1	-1	-1	-1	-1	-1	-1	-1	1	-1	-1	1	-1	1	-1	-1	-1	-1	-1	-1	-1	-1	-1	1
SNP968	1	-1	1	-1	-1	-1	-1	1	-1	-1	-1	-1	-1	-1	1	-1	1	1	1	-1	1	-1	1	1	1	-1	-1	-1	-1	-1	-1	-1	-1	-1	1	-1	1	1	1	1	-1	-1	-1	-1	-1	-1	1	-1	-1
SNP969	-1	1	-1	-1	-1	-1	1	1	-1	-1	-1	1	-1	1	-1	-1	-1	-1	1	-1	-1	0	-1	-1	1	0	-1	-1	-1	-1	-1	NA	1	-1	-1	1	-1	-1	1	-1	1	1	-1	-1	1	1	1	1	-1
SNP970	-1	-1	-1	-1	-1	-1	-1	-1	-1	-1	-1	-1	-1	1	-1	-1	-1	-1	-1	-1	-1	-1	-1	-1	1	1	-1	-1	-1	-1	1	-1	-1	-1	-1	-1	1	-1	1	-1	-1	-1	-1	1	-1	-1	-1	-1	1
SNP971	1	-1	-1	-1	1	-1	-1	1	1	-1	-1	-1	-1	-1	1	-1	1	1	1	-1	1	-1	1	1	1	-1	1	1	1	1	1	-1	-1	-1	1	1	-1	-1	1	-1	-1	-1	1	-1	-1	-1	1	-1	1
SNP972	-1	-1	-1	-1	-1	-1	-1	-1	-1	-1	-1	-1	-1	-1	-1	-1	-1	-1	-1	-1	-1	-1	-1	-1	-1	-1	-1	-1	-1	-1	-1	-1	-1	1	-1	-1	1	-1	-1	-1	-1	-1	-1	-1	-1	1	-1	-1	1
SNP973	-1	1	-1	-1	-1	-1	-1	-1	-1	-1	-1	-1	-1	-1	-1	-1	-1	-1	-1	-1	-1	-1	1	-1	-1	-1	-1	-1	-1	-1	-1	-1	-1	-1	-1	-1	-1	-1	1	-1	-1	-1	1	-1	-1	-1	-1	-1	-1
SNP974	-1	1	1	-1	-1	-1	1	1	-1	1	-1	-1	-1	-1	1	-1	-1	0	-1	-1	1	-1	-1	-1	-1	-1	-1	-1	-1	-1	-1	1	1	1	-1	-1	1	1	-1	1	-1	-1	1	1	-1	-1	-1	-1	-1
SNP975	1	1	-1	-1	1	-1	-1	-1	-1	1	-1	-1	1	-1	-1	-1	1	1	1	-1	-1	-1	-1	-1	-1	-1	-1	-1	-1	0	1	-1	-1	-1	-1	-1	-1	-1	-1	1	-1	1	1	-1	-1	-1	-1	1	-1
SNP976	-1	1	-1	-1	-1	-1	1	-1	1	1	1	1	1	1	-1	-1	-1	-1	-1	1	-1	-1	-1	1	1	-1	-1	-1	-1	-1	-1	1	-1	-1	1	-1	-1	-1	1	-1	-1	-1	1	1	-1	-1	-1	-1	-1
SNP977	-1	-1	-1	1	-1	-1	-1	1	1	1	-1	1	1	1	-1	1	1	-1	-1	0	1	1	-1	1	1	-1	1	0	-1	-1	-1	1	-1	-1	1	1	-1	-1	1	1	-1	-1	1	-1	-1	-1	-1	-1	1
SNP978	-1	-1	-1	-1	-1	-1	-1	-1	-1	-1	-1	-1	-1	-1	-1	-1	-1	-1	-1	-1	-1	-1	-1	-1	-1	-1	-1	-1	-1	-1	-1	-1	-1	-1	-1	-1	-1	-1	-1	-1	1	-1	-1	-1	-1	1	-1	1	-1
SNP979	-1	-1	-1	-1	1	-1	-1	-1	-1	-1	-1	-1	-1	-1	-1	-1	-1	-1	-1	-1	-1	-1	-1	-1	-1	-1	1	1	1	1	-1	-1	-1	-1	-1	-1	-1	-1	-1	-1	-1	-1	-1	-1	-1	-1	-1	-1	-1
SNP980	-1	-1	-1	-1	-1	-1	-1	-1	1	-1	-1	-1	-1	-1	-1	-1	-1	1	1	-1	-1	1	1	1	-1	-1	-1	-1	-1	-1	-1	1	-1	-1	-1	-1	1	-1	-1	-1	-1	-1	1	1	-1	-1	-1	1	-1
SNP981	1	1	1	1	1	1	1	1	-1	1	-1	-1	1	-1	1	-1	1	1	-1	-1	1	0	1	1	1	-1	1	1	1	1	1	-1	1	1	-1	1	1	1	1	1	1	-1	-1	-1	-1	-1	1	-1	-1
SNP982	1	-1	-1	1	1	-1	-1	-1	-1	1	-1	-1	1	1	-1	-1	1	1	1	-1	-1	1	1	-1	-1	1	1	-1	0	1	1	-1	-1	1	-1	-1	-1	-1	-1	-1	1	-1	-1	-1	-1	1	-1	-1	-1
SNP983	-1	-1	-1	-1	-1	1	-1	1	-1	-1	-1	-1	-1	-1	-1	-1	1	0	1	-1	-1	1	-1	-1	-1	-1	-1	-1	-1	-1	-1	-1	-1	-1	-1	-1	-1	-1	1	-1	1	1	-1	-1	-1	-1	-1	-1	1
SNP984	-1	-1	-1	-1	-1	-1	-1	-1	-1	-1	-1	-1	-1	-1	-1	-1	-1	-1	-1	-1	-1	-1	-1	-1	-1	0	-1	-1	-1	-1	-1	1	-1	1	-1	-1	-1	-1	-1	-1	-1	-1	1	-1	1	-1	-1	1	-1
SNP985	-1	-1	-1	-1	-1	-1	-1	-1	-1	-1	-1	-1	-1	-1	-1	-1	-1	1	-1	-1	-1	-1	-1	-1	-1	-1	-1	-1	-1	-1	-1	-1	-1	-1	-1	-1	-1	-1	-1	-1	-1	-1	1	-1	-1	-1	-1	-1	-1
SNP986	-1	-1	-1	1	-1	-1	1	-1	-1	-1	-1	-1	-1	-1	-1	-1	-1	-1	-1	-1	-1	-1	-1	-1	-1	-1	-1	-1	-1	-1	-1	-1	-1	-1	-1	-1	-1	-1	-1	-1	-1	-1	-1	-1	-1	1	-1	-1	-1
SNP987	-1	1	1	1	-1	-1	1	-1	-1	1	-1	-1	1	-1	-1	1	-1	-1	-1	1	1	-1	-1	-1	-1	1	-1	-1	-1	-1	-1	-1	1	1	1	-1	1	1	1	-1	-1	-1	-1	-1	-1	-1	1	-1	-1
SNP988	-1	-1	-1	-1	-1	-1	1	-1	-1	-1	1	1	1	-1	-1	-1	-1	-1	-1	1	1	1	-1	-1	1	-1	-1	-1	-1	-1	-1	1	1	1	-1	-1	-1	-1	-1	1	-1	1	1	-1	1	-1	-1	1	1
SNP989	-1	1	1	-1	-1	-1	-1	-1	1	-1	-1	-1	-1	-1	1	-1	1	-1	-1	-1	1	-1	-1	1	-1	1	-1	-1	-1	-1	-1	1	-1	-1	-1	-1	-1	1	1	1	-1	1	-1	-1	-1	-1	-1	-1	-1
SNP990	-1	-1	1	-1	-1	1	1	-1	1	1	-1	1	1	-1	1	1	-1	-1	-1	1	1	-1	-1	-1	-1	1	-1	-1	-1	-1	-1	-1	1	1	-1	-1	-1	-1	-1	1	1	-1	-1	-1	-1	1	-1	1	-1
SNP991	-1	-1	-1	-1	-1	-1	-1	-1	1	-1	-1	1	-1	-1	-1	-1	-1	-1	-1	-1	1	-1	-1	-1	1	-1	-1	1	-1	1	-1	-1	-1	1	-1	-1	-1	-1	-1	-1	-1	-1	-1	-1	-1	-1	1	-1	-1
SNP992	-1	-1	-1	-1	-1	-1	-1	1	-1	-1	-1	-1	-1	-1	-1	-1	-1	NA	-1	-1	-1	-1	-1	-1	-1	1	-1	-1	-1	-1	-1	-1	-1	-1	-1	1	-1	-1	-1	-1	-1	-1	1	-1	-1	-1	1	1	-1
SNP993	1	1	1	-1	1	1	-1	1	-1	1	-1	-1	1	-1	1	1	1	1	1	-1	-1	1	1	NA	1	-1	1	1	1	-1	0	1	-1	1	-1	1	1	1	-1	-1	-1	-1	-1	-1	1	-1	-1	-1	1
SNP994	-1	-1	-1	-1	-1	-1	-1	1	-1	-1	-1	-1	1	-1	-1	1	-1	1	-1	-1	-1	-1	-1	1	-1	-1	-1	-1	-1	-1	NA	1	0	-1	1	1	1	1	1	-1	-1	1	-1	-1	-1	-1	-1	-1	-1
SNP995	-1	-1	-1	1	-1	-1	-1	-1	1	-1	1	-1	-1	-1	-1	0	-1	1	-1	-1	NA	-1	-1	1	1	-1	-1	1	-1	-1	-1	-1	-1	-1	-1	-1	-1	-1	1	-1	-1	-1	-1	-1	-1	-1	-1	-1	1
SNP996	-1	-1	-1	-1	-1	-1	-1	-1	1	-1	-1	-1	1	-1	-1	-1	-1	-1	-1	-1	-1	-1	-1	0	-1	-1	-1	-1	-1	-1	-1	-1	-1	-1	-1	-1	1	-1	-1	-1	-1	1	-1	1	-1	-1	-1	-1	-1
SNP997	-1	-1	1	-1	-1	1	-1	-1	-1	1	1	1	-1	-1	-1	-1	-1	-1	-1	NA	-1	-1	-1	-1	1	1	-1	1	-1	-1	1	-1	-1	-1	-1	-1	1	-1	-1	-1	-1	-1	-1	-1	1	1	-1	-1	1
SNP998	-1	-1	-1	-1	-1	-1	-1	-1	-1	-1	-1	-1	1	-1	-1	-1	-1	1	1	-1	-1	NA	-1	-1	NA	-1	-1	-1	-1	-1	-1	1	-1	-1	-1	-1	NA	-1	1	-1	-1	-1	1	-1	-1	-1	-1	-1	-1
SNP999	-1	-1	-1	-1	-1	-1	-1	-1	1	-1	-1	1	-1	-1	-1	-1	-1	-1	-1	-1	-1	-1	-1	-1	-1	-1	-1	-1	-1	-1	-1	-1	-1	-1	-1	-1	-1	-1	1	-1	-1	-1	-1	1	-1	-1	-1	-1	-1
SNP1000	1	1	-1	1	1	1	-1	1	-1	1	1	-1	1	-1	-1	1	-1	-1	-1	-1	1	-1	1	1	-1	0	1	-1	-1	1	1	1	1	-1	-1	-1	-1	-1	-1	-1	1	1	-1	1	-1	1	1	1	-1
SNP1001	1	-1	-1	1	1	1	-1	-1	-1	1	-1	-1	1	-1	1	1	1	1	1	1	-1	1	0	-1	-1	-1	1	1	1	1	1	-1	-1	-1	-1	1	1	1	-1	-1	-1	-1	-1	1	-1	-1	1	-1	-1
SNP1002	-1	1	1	-1	-1	-1	-1	-1	-1	1	-1	-1	1	1	1	-1	-1	1	1	-1	-1	1	1	-1	0	-1	-1	-1	-1	-1	-1	-1	-1	-1	-1	-1	1	1	1	-1	-1	1	-1	-1	1	-1	-1	-1	-1
SNP1003	-1	-1	-1	-1	-1	-1	-1	-1	1	-1	1	-1	-1	-1	-1	-1	-1	1	-1	-1	1	1	-1	-1	-1	-1	-1	-1	-1	1	-1	-1	-1	1	-1	-1	1	-1	-1	1	-1	-1	-1	-1	-1	-1	1	-1	-1
SNP1004	1	1	1	1	1	1	1	1	1	1	1	1	1	1	1	1	1	1	1	1	1	1	1	1	1	1	1	1	1	1	1	1	1	1	1	1	1	1	1	-1	-1	-1	-1	-1	-1	-1	-1	-1	-1
SNP1005	-1	-1	-1	-1	-1	-1	-1	-1	-1	-1	-1	-1	-1	-1	-1	-1	-1	-1	-1	-1	-1	-1	1	-1	-1	-1	-1	-1	-1	-1	-1	-1	-1	-1	-1	-1	-1	-1	-1	-1	-1	-1	-1	-1	-1	-1	-1	1	-1
SNP1006	-1	-1	-1	-1	-1	-1	-1	-1	-1	-1	-1	-1	-1	-1	-1	-1	-1	-1	-1	-1	-1	-1	1	-1	-1	-1	-1	-1	-1	-1	-1	-1	-1	-1	-1	-1	-1	-1	-1	-1	-1	-1	-1	-1	-1	-1	-1	1	-1
SNP1007	-1	-1	1	-1	-1	1	-1	1	1	1	-1	1	1	1	1	-1	-1	-1	NA	0	-1	-1	-1	1	-1	1	-1	-1	-1	-1	-1	-1	-1	1	NA	1	1	1	1	-1	1	-1	-1	1	-1	1	-1	1	-1
SNP1008	1	-1	-1	1	-1	-1	-1	1	-1	-1	1	-1	-1	-1	-1	1	1	1	-1	-1	-1	1	-1	-1	-1	-1	-1	-1	-1	-1	-1	-1	-1	-1	-1	-1	-1	-1	-1	-1	-1	-1	-1	-1	-1	1	-1	-1	-1
SNP1009	1	-1	-1	1	-1	-1	-1	1	-1	-1	1	-1	-1	-1	-1	1	1	1	-1	-1	-1	1	-1	-1	-1	-1	-1	-1	-1	-1	-1	-1	-1	-1	-1	-1	-1	-1	-1	-1	-1	-1	-1	-1	-1	1	-1	-1	-1
SNP1010	-1	-1	-1	1	-1	-1	-1	-1	-1	-1	1	-1	-1	0	-1	-1	-1	-1	-1	1	1	-1	-1	0	-1	-1	1	1	1	-1	-1	0	-1	-1	-1	-1	-1	-1	-1	1	1	-1	-1	-1	1	1	1	-1	1
SNP1011	1	-1	1	-1	-1	1	-1	-1	-1	-1	-1	-1	-1	-1	1	1	1	-1	-1	-1	-1	-1	1	0	-1	-1	-1	-1	-1	-1	-1	-1	-1	-1	-1	-1	1	1	-1	-1	-1	1	1	1	-1	-1	-1	-1	-1
SNP1012	1	-1	1	-1	-1	1	-1	-1	-1	-1	-1	-1	-1	-1	1	1	1	-1	-1	-1	-1	-1	1	NA	-1	-1	-1	-1	-1	-1	-1	-1	-1	-1	-1	-1	1	1	-1	-1	-1	1	1	1	-1	-1	-1	-1	-1
SNP1013	1	1	-1	-1	1	-1	-1	1	1	-1	-1	-1	-1	-1	-1	1	1	1	-1	-1	-1	-1	1	1	-1	1	1	-1	-1	1	1	1	-1	1	-1	-1	-1	-1	-1	1	1	-1	1	-1	-1	-1	-1	1	-1
SNP1014	-1	-1	-1	-1	-1	-1	1	-1	-1	-1	1	-1	-1	-1	-1	-1	-1	1	-1	1	-1	-1	1	1	-1	1	0	-1	1	-1	1	1	1	1	1	-1	-1	1	-1	-1	-1	1	1	-1	1	-1	-1	-1	1
SNP1015	-1	-1	-1	-1	-1	-1	-1	-1	-1	1	-1	1	1	1	-1	-1	-1	-1	-1	1	-1	-1	-1	-1	1	-1	-1	-1	-1	-1	-1	-1	-1	1	1	1	-1	1	1	1	1	-1	1	1	1	1	1	1	-1
SNP1016	-1	-1	-1	-1	-1	1	-1	-1	-1	-1	-1	-1	-1	-1	-1	1	-1	-1	-1	1	-1	-1	1	-1	1	-1	1	1	1	-1	-1	-1	-1	1	-1	-1	-1	1	-1	1	-1	1	-1	1	1	1	1	-1	1
SNP1017	-1	1	1	1	-1	-1	1	1	-1	1	1	1	1	0	-1	1	-1	NA	-1	-1	-1	-1	1	-1	-1	-1	-1	-1	-1	-1	-1	NA	1	1	1	-1	1	-1	1	1	-1	1	-1	-1	-1	-1	1	-1	-1
SNP1018	1	1	-1	1	-1	-1	-1	1	1	1	1	-1	1	1	1	-1	-1	-1	-1	-1	1	1	1	1	-1	1	0	1	-1	-1	1	1	-1	-1	1	1	1	-1	-1	-1	1	1	-1	-1	-1	1	-1	-1	1
SNP1019	-1	-1	-1	-1	-1	-1	-1	-1	-1	-1	-1	-1	-1	-1	-1	-1	-1	-1	-1	-1	-1	-1	-1	-1	-1	-1	-1	-1	-1	-1	-1	-1	-1	-1	-1	-1	-1	-1	-1	-1	-1	-1	-1	1	-1	-1	1	-1	-1
SNP1020	-1	1	-1	-1	-1	-1	1	-1	-1	-1	-1	-1	-1	1	-1	-1	-1	-1	1	-1	-1	0	-1	-1	1	0	-1	-1	-1	-1	-1	NA	1	-1	-1	-1	-1	-1	1	-1	1	NA	-1	-1	1	1	1	1	-1
SNP1021	-1	-1	-1	-1	-1	-1	-1	-1	-1	-1	-1	-1	-1	-1	-1	-1	-1	-1	-1	-1	-1	-1	-1	-1	-1	-1	-1	-1	-1	-1	-1	-1	-1	-1	-1	-1	-1	-1	-1	-1	-1	-1	1	-1	-1	-1	-1	-1	-1
SNP1022	-1	-1	-1	-1	-1	-1	-1	-1	-1	-1	-1	-1	1	-1	-1	-1	-1	-1	-1	-1	-1	-1	-1	1	-1	-1	-1	-1	-1	-1	-1	-1	-1	-1	-1	-1	-1	-1	-1	-1	1	-1	-1	-1	1	-1	-1	-1	-1
SNP1023	1	-1	-1	-1	1	-1	-1	-1	-1	-1	-1	-1	-1	-1	1	-1	1	1	1	-1	-1	-1	-1	1	-1	-1	-1	-1	-1	1	1	1	-1	-1	1	-1	-1	1	-1	1	-1	1	1	-1	-1	-1	-1	1	-1
SNP1024	-1	1	-1	1	-1	NA	-1	1	1	-1	-1	1	-1	-1	-1	1	-1	-1	-1	1	-1	1	1	1	-1	-1	1	1	1	-1	-1	-1	-1	1	1	1	-1	1	1	-1	-1	-1	1	-1	-1	-1	-1	1	1
SNP1025	-1	1	-1	-1	-1	-1	1	-1	1	1	-1	-1	-1	-1	-1	1	-1	1	1	-1	-1	-1	0	-1	-1	-1	-1	-1	-1	-1	1	-1	1	-1	1	-1	-1	-1	-1	-1	-1	-1	-1	-1	-1	-1	-1	-1	-1
SNP1026	-1	-1	-1	-1	1	-1	-1	-1	-1	-1	-1	-1	-1	-1	-1	-1	1	-1	-1	-1	-1	-1	-1	-1	1	-1	1	1	1	1	-1	-1	1	-1	-1	-1	-1	-1	1	-1	1	-1	-1	1	1	1	-1	-1	-1
SNP1027	-1	-1	-1	1	-1	-1	1	1	-1	-1	-1	-1	-1	-1	-1	-1	-1	-1	-1	-1	-1	1	-1	-1	-1	1	-1	-1	-1	-1	-1	-1	1	-1	1	-1	-1	-1	1	-1	1	-1	-1	-1	-1	-1	-1	1	-1
SNP1028	-1	-1	-1	-1	-1	-1	-1	1	-1	-1	-1	-1	-1	-1	1	-1	-1	1	-1	-1	-1	-1	-1	-1	-1	-1	-1	-1	-1	-1	-1	-1	1	1	-1	0	-1	-1	-1	1	1	-1	-1	-1	-1	1	-1	1	-1
SNP1029	-1	1	1	-1	-1	1	1	1	-1	-1	-1	-1	-1	1	-1	-1	-1	-1	-1	-1	-1	-1	1	1	-1	-1	-1	1	-1	-1	1	-1	1	-1	-1	1	1	-1	-1	-1	1	1	1	-1	-1	1	1	-1	1
SNP1030	-1	1	1	1	-1	1	-1	-1	1	1	-1	-1	1	-1	1	1	0	-1	-1	-1	1	-1	1	1	1	-1	1	1	1	1	-1	1	-1	-1	-1	1	-1	1	-1	1	-1	-1	-1	-1	-1	-1	1	-1	1
SNP1031	1	-1	-1	-1	1	-1	-1	-1	-1	1	-1	-1	1	-1	-1	-1	1	-1	-1	1	-1	-1	-1	1	-1	1	-1	1	-1	-1	1	1	-1	-1	1	1	-1	1	1	1	-1	1	-1	1	-1	-1	-1	1	-1
SNP1032	1	1	1	-1	-1	1	1	1	-1	-1	1	-1	-1	1	-1	-1	-1	-1	-1	-1	1	1	-1	1	1	1	-1	1	-1	1	-1	-1	1	-1	-1	1	1	1	1	-1	-1	1	-1	-1	-1	-1	-1	-1	-1
SNP1033	-1	1	-1	-1	-1	-1	1	1	1	1	1	1	1	-1	-1	-1	-1	1	1	-1	-1	1	-1	1	-1	-1	-1	-1	-1	1	-1	-1	-1	-1	-1	1	1	1	-1	-1	-1	1	-1	-1	1	1	-1	-1	-1
SNP1034	-1	-1	-1	-1	-1	-1	-1	-1	1	-1	-1	-1	1	-1	-1	1	-1	-1	-1	1	-1	-1	-1	-1	-1	1	-1	-1	-1	-1	-1	-1	1	1	-1	-1	-1	-1	1	1	-1	-1	-1	-1	1	-1	-1	-1	1
SNP1035	-1	1	-1	1	-1	1	1	1	1	-1	1	-1	-1	-1	-1	-1	1	-1	-1	-1	-1	1	-1	1	1	-1	1	1	1	-1	1	1	1	1	-1	-1	-1	-1	-1	1	-1	1	-1	-1	1	1	1	1	-1
SNP1036	-1	1	-1	1	-1	1	1	1	1	-1	1	-1	-1	-1	-1	-1	1	-1	-1	-1	-1	1	-1	1	1	-1	1	1	1	-1	1	1	1	1	-1	-1	-1	-1	-1	1	-1	1	-1	-1	1	1	1	1	-1
SNP1037	-1	-1	-1	-1	-1	-1	-1	-1	1	-1	-1	-1	-1	1	-1	1	-1	-1	-1	-1	-1	-1	-1	-1	-1	-1	-1	-1	-1	-1	-1	-1	-1	-1	-1	-1	-1	0	-1	1	-1	-1	-1	1	1	1	-1	-1	-1
SNP1038	-1	-1	-1	-1	-1	-1	-1	-1	-1	-1	1	-1	-1	-1	-1	-1	-1	1	1	-1	-1	-1	-1	-1	-1	-1	-1	-1	-1	-1	-1	1	-1	-1	-1	-1	1	-1	-1	-1	-1	-1	-1	-1	-1	-1	-1	1	-1
SNP1039	-1	-1	-1	-1	-1	-1	-1	1	-1	1	1	-1	1	NA	-1	-1	-1	-1	1	-1	-1	-1	-1	-1	-1	0	-1	-1	-1	-1	-1	-1	-1	-1	-1	-1	-1	-1	-1	-1	-1	-1	-1	-1	-1	-1	1	-1	-1
SNP1040	-1	-1	-1	1	-1	-1	-1	-1	-1	-1	-1	-1	1	1	-1	-1	-1	1	1	-1	-1	-1	-1	-1	-1	-1	-1	-1	-1	-1	-1	1	-1	-1	-1	-1	-1	-1	1	-1	-1	-1	1	1	-1	-1	1	-1	-1
SNP1041	-1	1	-1	1	-1	-1	-1	-1	-1	-1	-1	NA	1	1	1	-1	-1	1	1	-1	-1	-1	1	-1	-1	-1	-1	-1	-1	-1	-1	1	-1	-1	-1	-1	-1	-1	1	-1	-1	-1	1	1	-1	-1	1	-1	-1
SNP1042	-1	-1	-1	1	-1	-1	-1	-1	-1	1	-1	-1	1	-1	-1	1	-1	-1	-1	-1	1	-1	-1	-1	-1	-1	-1	-1	-1	-1	-1	NA	-1	-1	1	-1	-1	1	1	-1	-1	-1	-1	-1	-1	-1	-1	-1	-1
SNP1043	-1	-1	-1	1	-1	-1	-1	-1	-1	-1	1	1	-1	-1	-1	1	-1	-1	-1	-1	-1	1	-1	-1	-1	-1	-1	-1	-1	-1	-1	-1	-1	1	-1	-1	-1	-1	-1	1	-1	-1	-1	-1	-1	-1	-1	-1	-1
SNP1044	-1	-1	1	-1	1	1	-1	1	-1	-1	-1	-1	-1	-1	1	1	1	-1	-1	-1	-1	-1	1	0	-1	-1	-1	-1	-1	-1	1	1	-1	-1	-1	-1	-1	1	-1	-1	-1	-1	-1	1	1	-1	-1	1	-1
SNP1045	1	-1	-1	-1	1	-1	-1	-1	1	-1	-1	-1	-1	1	-1	1	-1	1	1	1	-1	1	1	1	1	-1	1	0	1	1	-1	-1	-1	-1	1	-1	-1	1	1	1	1	1	-1	1	-1	1	-1	-1	1
SNP1046	1	-1	1	1	1	1	-1	1	-1	-1	-1	1	-1	-1	-1	1	1	1	1	-1	1	1	1	1	-1	-1	1	1	1	1	1	-1	1	-1	-1	1	1	1	-1	-1	-1	-1	-1	-1	-1	-1	1	-1	1
SNP1047	-1	-1	-1	-1	-1	-1	-1	-1	-1	-1	-1	-1	-1	-1	-1	-1	-1	-1	-1	-1	-1	-1	-1	-1	-1	-1	-1	-1	-1	-1	-1	-1	-1	-1	-1	-1	-1	-1	-1	-1	1	-1	-1	-1	-1	1	-1	1	-1
SNP1048	-1	-1	-1	1	-1	-1	-1	-1	-1	-1	-1	-1	-1	-1	1	-1	-1	-1	-1	-1	1	-1	-1	-1	-1	-1	-1	-1	-1	-1	-1	-1	-1	0	1	-1	-1	-1	-1	1	-1	-1	1	1	-1	-1	-1	1	-1
SNP1049	-1	-1	-1	-1	-1	-1	-1	-1	-1	1	-1	-1	1	-1	-1	-1	-1	-1	-1	-1	-1	-1	-1	-1	-1	0	-1	-1	-1	-1	-1	1	-1	1	-1	-1	-1	-1	-1	-1	-1	-1	1	-1	1	-1	-1	1	-1
SNP1050	-1	-1	-1	1	-1	-1	-1	-1	-1	-1	-1	-1	-1	-1	-1	-1	-1	-1	-1	-1	-1	-1	-1	-1	-1	-1	-1	-1	-1	-1	1	-1	-1	-1	1	-1	-1	-1	-1	-1	-1	-1	-1	1	-1	-1	-1	-1	-1
SNP1051	-1	-1	1	1	-1	-1	-1	-1	-1	1	-1	-1	-1	-1	1	-1	-1	-1	-1	-1	1	-1	-1	-1	-1	1	-1	-1	-1	-1	1	-1	-1	-1	1	-1	1	-1	-1	-1	-1	-1	-1	1	-1	-1	-1	-1	-1
SNP1052	-1	1	-1	1	-1	-1	-1	-1	-1	-1	-1	1	-1	-1	-1	1	1	-1	1	1	1	1	-1	-1	NA	-1	-1	-1	-1	-1	-1	1	-1	1	-1	-1	1	-1	-1	1	-1	1	-1	-1	-1	-1	1	1	-1
SNP1053	-1	1	1	1	-1	-1	-1	1	-1	1	-1	-1	1	1	1	1	-1	-1	-1	1	1	-1	-1	1	-1	1	-1	-1	-1	-1	-1	-1	-1	1	1	1	-1	-1	NA	1	-1	1	-1	-1	-1	-1	1	1	1
SNP1054	-1	1	-1	1	-1	-1	-1	-1	-1	1	-1	-1	-1	-1	-1	1	-1	-1	-1	-1	-1	-1	1	0	-1	-1	-1	-1	-1	-1	-1	-1	-1	-1	-1	-1	-1	-1	-1	-1	-1	-1	-1	-1	-1	-1	-1	-1	-1
SNP1055	-1	1	-1	-1	-1	-1	-1	-1	-1	-1	-1	-1	-1	-1	-1	-1	-1	1	-1	-1	-1	-1	-1	-1	0	-1	-1	-1	-1	-1	-1	-1	-1	-1	-1	-1	1	-1	-1	1	-1	-1	-1	-1	-1	-1	-1	1	-1
SNP1056	1	-1	-1	1	1	-1	-1	-1	-1	-1	-1	-1	-1	-1	-1	1	1	-1	-1	-1	1	1	-1	-1	1	-1	1	1	1	-1	-1	-1	-1	-1	-1	-1	-1	-1	-1	-1	1	-1	-1	1	-1	-1	-1	-1	-1
SNP1057	-1	-1	1	-1	-1	-1	-1	1	-1	1	-1	1	1	-1	1	-1	-1	-1	-1	1	1	-1	-1	-1	-1	-1	-1	-1	-1	1	-1	1	-1	-1	1	1	-1	-1	-1	-1	-1	-1	-1	-1	-1	-1	-1	-1	-1
SNP1058	-1	-1	1	-1	-1	-1	-1	1	-1	1	-1	1	1	-1	1	-1	-1	-1	-1	1	1	-1	-1	-1	-1	-1	-1	-1	-1	1	-1	1	-1	-1	1	1	-1	-1	-1	-1	-1	-1	-1	-1	-1	-1	-1	-1	-1
SNP1059	-1	-1	-1	-1	-1	-1	1	-1	1	-1	-1	1	-1	-1	-1	-1	-1	-1	-1	-1	-1	-1	-1	-1	-1	-1	1	0	1	1	-1	-1	-1	-1	-1	-1	-1	-1	-1	1	-1	-1	-1	-1	1	1	-1	-1	-1
SNP1060	-1	1	1	-1	1	-1	-1	1	1	1	-1	-1	1	1	1	1	1	-1	-1	-1	1	-1	1	1	-1	-1	-1	1	NA	-1	-1	1	-1	-1	1	1	-1	-1	-1	-1	-1	1	1	1	-1	-1	1	-1	1
SNP1061	-1	-1	1	-1	-1	1	-1	-1	-1	1	1	-1	-1	-1	1	-1	-1	-1	-1	1	-1	-1	-1	1	-1	-1	-1	-1	-1	-1	-1	-1	-1	-1	1	1	1	-1	1	1	-1	-1	-1	1	-1	1	-1	-1	-1
SNP1062	-1	-1	-1	1	1	-1	-1	-1	-1	-1	-1	-1	-1	-1	-1	1	-1	-1	-1	-1	-1	-1	-1	1	-1	-1	1	-1	1	-1	1	NA	-1	-1	-1	-1	-1	-1	-1	-1	1	-1	-1	-1	-1	-1	-1	-1	-1
SNP1063	-1	-1	-1	1	1	-1	-1	-1	-1	-1	-1	-1	-1	-1	-1	1	-1	-1	-1	-1	-1	-1	-1	1	-1	-1	1	-1	1	-1	1	NA	-1	-1	-1	-1	-1	-1	-1	-1	1	-1	-1	-1	-1	-1	-1	-1	-1
SNP1064	-1	-1	-1	1	-1	-1	1	-1	-1	-1	-1	-1	-1	1	-1	1	-1	-1	-1	-1	0	-1	-1	1	-1	-1	-1	-1	-1	-1	-1	-1	-1	-1	-1	-1	-1	-1	-1	1	1	-1	-1	-1	-1	1	-1	-1	1
SNP1065	1	1	1	1	1	1	1	1	1	1	1	1	1	1	1	1	1	1	1	1	1	1	1	1	1	1	1	1	1	1	1	1	1	1	1	1	1	1	1	-1	-1	-1	-1	-1	-1	-1	-1	-1	-1
SNP1066	-1	-1	-1	-1	-1	-1	1	-1	-1	-1	1	-1	-1	1	-1	-1	-1	-1	-1	-1	-1	-1	-1	-1	1	-1	-1	-1	-1	-1	1	1	1	-1	1	-1	1	1	1	-1	-1	-1	-1	1	-1	-1	1	-1	1
SNP1067	-1	1	1	1	0	1	-1	1	1	-1	1	-1	-1	-1	1	1	-1	-1	-1	-1	1	-1	-1	-1	-1	1	-1	1	1	-1	1	-1	-1	-1	-1	-1	-1	-1	-1	1	1	-1	-1	1	-1	1	1	1	-1
SNP1068	-1	1	-1	-1	-1	-1	-1	-1	-1	-1	-1	-1	1	-1	-1	-1	-1	-1	-1	-1	-1	1	-1	-1	0	-1	-1	-1	-1	-1	-1	1	-1	-1	-1	-1	1	-1	-1	-1	-1	-1	-1	-1	-1	-1	-1	-1	-1
SNP1069	-1	-1	-1	-1	-1	1	1	1	-1	-1	1	1	1	-1	-1	-1	-1	-1	-1	1	1	-1	1	1	-1	-1	-1	-1	-1	0	-1	-1	-1	-1	-1	1	-1	-1	-1	-1	-1	-1	-1	-1	-1	1	-1	-1	-1
SNP1070	-1	1	-1	1	-1	-1	1	1	1	-1	-1	1	-1	-1	-1	1	-1	-1	-1	-1	-1	1	1	1	NA	1	-1	-1	-1	-1	-1	-1	-1	-1	1	1	-1	-1	-1	-1	-1	1	-1	-1	-1	1	-1	1	-1
SNP1071	-1	-1	1	1	-1	1	-1	1	-1	1	1	1	1	-1	1	NA	-1	1	1	-1	1	-1	1	-1	-1	-1	-1	-1	-1	-1	-1	1	-1	-1	-1	1	1	-1	-1	-1	-1	1	-1	-1	-1	-1	-1	1	-1
SNP1072	-1	-1	-1	1	-1	-1	1	-1	1	-1	1	0	-1	-1	-1	1	-1	-1	-1	-1	0	0	1	-1	1	1	1	1	-1	-1	-1	-1	1	-1	-1	1	-1	1	1	-1	-1	-1	-1	1	1	-1	-1	-1	1
SNP1073	-1	-1	-1	1	-1	-1	1	-1	1	-1	1	NA	-1	-1	-1	1	-1	-1	-1	-1	0	0	1	-1	1	1	1	1	-1	-1	-1	-1	1	-1	-1	1	-1	1	1	-1	-1	-1	-1	1	1	-1	-1	-1	1
SNP1074	-1	1	-1	-1	-1	-1	-1	1	-1	1	-1	-1	-1	1	-1	-1	-1	1	1	-1	-1	-1	1	1	1	-1	-1	-1	-1	-1	-1	-1	-1	-1	-1	-1	1	-1	1	-1	-1	1	1	1	-1	-1	-1	1	-1
SNP1075	-1	1	1	1	-1	1	1	1	-1	-1	1	1	1	-1	1	-1	1	-1	-1	-1	-1	1	-1	-1	-1	1	-1	-1	-1	-1	-1	-1	1	-1	1	1	-1	1	1	-1	1	1	-1	-1	-1	-1	-1	1	-1
SNP1076	-1	-1	-1	-1	-1	-1	-1	-1	-1	-1	-1	-1	-1	-1	-1	-1	-1	-1	-1	-1	-1	-1	-1	-1	-1	-1	-1	-1	-1	-1	-1	-1	-1	-1	-1	-1	-1	-1	-1	-1	1	-1	-1	-1	-1	-1	-1	-1	-1
SNP1077	-1	-1	1	-1	-1	-1	-1	1	-1	-1	-1	-1	-1	-1	-1	-1	-1	1	1	-1	-1	1	-1	-1	-1	-1	-1	-1	-1	-1	-1	1	-1	1	-1	1	1	-1	1	-1	-1	-1	-1	-1	-1	-1	-1	-1	-1
SNP1078	-1	-1	1	1	1	-1	-1	-1	1	-1	-1	-1	-1	-1	-1	1	-1	1	1	-1	1	1	1	1	1	-1	1	0	1	-1	1	-1	-1	-1	1	-1	-1	-1	-1	-1	-1	-1	-1	-1	-1	-1	-1	-1	-1
SNP1079	-1	-1	-1	1	-1	-1	1	-1	-1	-1	1	-1	-1	1	-1	-1	-1	-1	-1	1	1	-1	-1	NA	-1	-1	1	1	-1	-1	-1	-1	0	-1	-1	-1	-1	-1	-1	1	1	-1	-1	-1	1	1	1	-1	1
SNP1080	-1	1	-1	-1	-1	1	1	1	-1	-1	1	1	1	1	1	-1	-1	-1	-1	-1	1	-1	-1	1	-1	-1	-1	-1	-1	0	1	-1	-1	0	-1	1	-1	1	-1	-1	-1	-1	1	1	-1	-1	-1	-1	-1
SNP1081	-1	1	-1	-1	-1	-1	1	1	-1	-1	-1	1	-1	1	-1	-1	-1	-1	1	-1	-1	NA	-1	-1	1	0	-1	-1	-1	-1	-1	-1	1	-1	-1	1	-1	-1	1	-1	1	1	-1	-1	1	1	1	1	-1
SNP1082	-1	-1	1	-1	-1	0	-1	1	-1	-1	-1	-1	-1	-1	1	-1	-1	-1	1	-1	1	1	-1	-1	-1	-1	-1	-1	-1	-1	-1	-1	-1	-1	-1	-1	1	-1	NA	-1	-1	1	-1	-1	-1	1	-1	-1	1
SNP1083	-1	-1	-1	-1	1	1	1	1	-1	1	-1	-1	1	1	1	1	1	-1	-1	1	-1	-1	-1	1	-1	-1	-1	-1	-1	-1	1	1	1	-1	-1	1	1	1	1	-1	1	1	-1	1	-1	-1	-1	-1	-1
SNP1084	1	-1	-1	-1	-1	-1	-1	1	-1	-1	-1	1	-1	-1	-1	-1	-1	-1	-1	-1	-1	-1	-1	-1	-1	-1	-1	-1	-1	-1	-1	-1	-1	-1	-1	0	-1	1	-1	-1	-1	-1	-1	-1	-1	-1	-1	-1	-1
SNP1085	1	1	-1	1	1	1	1	1	-1	1	1	-1	1	1	-1	-1	-1	-1	-1	1	1	-1	1	-1	-1	-1	-1	-1	-1	1	-1	-1	1	-1	-1	1	1	-1	-1	-1	NA	-1	1	1	-1	-1	1	-1	-1
SNP1086	1	1	-1	1	1	1	1	1	-1	1	1	-1	1	1	-1	-1	-1	-1	-1	1	1	-1	1	-1	-1	-1	-1	-1	-1	1	-1	-1	1	-1	-1	1	1	-1	-1	-1	-1	-1	1	1	-1	-1	1	-1	-1
SNP1087	-1	1	-1	1	-1	1	1	1	1	-1	1	-1	-1	-1	-1	-1	1	-1	-1	-1	-1	1	-1	1	1	-1	1	1	1	-1	1	1	1	1	-1	-1	-1	-1	-1	1	-1	1	-1	-1	1	1	1	1	-1
SNP1088	-1	1	-1	1	-1	-1	-1	-1	-1	-1	-1	-1	-1	-1	-1	-1	-1	-1	-1	-1	-1	-1	-1	1	-1	1	-1	-1	-1	-1	-1	-1	-1	-1	1	-1	-1	1	-1	-1	-1	-1	-1	-1	-1	-1	-1	-1	-1
SNP1089	-1	-1	-1	-1	-1	-1	-1	1	-1	1	-1	1	1	1	-1	-1	-1	-1	-1	NA	-1	-1	1	-1	1	-1	-1	-1	-1	-1	-1	-1	-1	-1	1	1	-1	-1	1	1	1	-1	1	1	1	1	1	1	-1
SNP1090	-1	1	-1	-1	-1	-1	-1	-1	-1	-1	-1	-1	-1	-1	-1	-1	-1	-1	-1	-1	-1	-1	-1	-1	-1	1	-1	-1	-1	-1	-1	-1	-1	-1	-1	-1	-1	1	-1	-1	-1	1	-1	-1	1	-1	-1	-1	-1
SNP1091	-1	1	-1	-1	-1	-1	-1	-1	-1	-1	-1	-1	-1	-1	-1	-1	-1	-1	-1	-1	-1	-1	-1	-1	1	-1	-1	-1	-1	-1	-1	1	-1	-1	-1	-1	-1	-1	-1	-1	-1	NA	-1	-1	-1	-1	-1	-1	-1
SNP1092	-1	1	1	-1	-1	-1	-1	-1	1	1	-1	-1	-1	-1	1	-1	1	1	1	-1	1	-1	0	1	-1	1	-1	-1	-1	0	-1	1	-1	0	-1	-1	-1	1	1	1	1	1	1	-1	-1	-1	-1	-1	1
SNP1093	-1	1	1	-1	-1	-1	-1	-1	1	1	-1	-1	-1	-1	1	-1	1	1	1	-1	1	-1	0	1	-1	1	-1	-1	-1	0	-1	1	-1	0	-1	-1	-1	1	1	1	1	1	1	-1	-1	-1	-1	-1	1
SNP1094	1	1	-1	1	1	0	-1	1	1	-1	-1	1	-1	-1	-1	1	1	1	1	1	-1	1	-1	1	-1	-1	1	1	1	1	1	1	-1	1	1	1	-1	1	1	-1	-1	-1	1	-1	-1	-1	1	1	1
SNP1095	-1	1	1	-1	-1	-1	-1	-1	-1	-1	-1	-1	-1	-1	1	-1	-1	-1	-1	-1	1	-1	-1	0	-1	-1	-1	-1	-1	-1	-1	-1	-1	-1	-1	-1	-1	-1	-1	1	-1	1	-1	-1	-1	-1	-1	-1	-1
SNP1096	-1	1	-1	1	-1	-1	1	1	1	-1	-1	1	-1	-1	-1	1	-1	-1	-1	-1	1	-1	-1	1	1	-1	1	1	-1	-1	-1	-1	1	-1	-1	1	1	1	1	1	-1	1	-1	-1	1	-1	-1	-1	1
SNP1097	-1	-1	-1	1	-1	-1	-1	-1	-1	-1	1	-1	-1	0	-1	-1	-1	-1	-1	1	1	-1	-1	0	-1	-1	1	1	1	-1	-1	-1	-1	-1	-1	-1	-1	-1	-1	1	1	-1	-1	-1	1	1	1	-1	1
SNP1098	-1	-1	-1	1	-1	-1	-1	-1	-1	-1	1	-1	-1	1	-1	-1	-1	-1	-1	1	1	-1	-1	0	-1	-1	1	1	1	-1	-1	0	-1	-1	-1	-1	-1	-1	-1	1	1	-1	-1	-1	1	1	1	-1	1
SNP1099	-1	-1	-1	-1	-1	-1	-1	-1	-1	-1	1	-1	-1	-1	-1	-1	-1	1	1	-1	-1	-1	-1	-1	-1	-1	-1	-1	-1	-1	-1	1	-1	-1	-1	-1	1	-1	-1	-1	-1	-1	-1	-1	-1	-1	-1	-1	-1
SNP1100	-1	1	-1	1	-1	-1	1	-1	-1	-1	1	-1	-1	-1	-1	1	-1	1	-1	1	-1	1	-1	-1	-1	0	-1	-1	-1	-1	-1	-1	-1	1	1	1	-1	1	-1	1	-1	-1	-1	-1	-1	-1	-1	-1	-1
SNP1101	-1	-1	1	-1	-1	1	-1	-1	-1	1	-1	-1	1	-1	1	-1	-1	-1	-1	1	1	-1	1	NA	-1	-1	-1	-1	-1	-1	-1	-1	-1	-1	-1	1	1	-1	-1	-1	1	-1	-1	-1	-1	-1	1	-1	-1
SNP1102	1	-1	1	-1	1	1	1	-1	1	1	-1	-1	1	-1	1	-1	1	1	1	-1	1	1	-1	1	-1	1	-1	1	-1	1	-1	-1	1	-1	1	1	-1	-1	-1	-1	-1	-1	-1	-1	-1	-1	1	1	-1
SNP1103	-1	1	-1	1	-1	-1	-1	1	-1	1	NA	-1	1	1	-1	1	-1	-1	-1	1	-1	0	-1	-1	-1	-1	-1	-1	-1	-1	-1	-1	-1	1	1	1	1	-1	-1	NA	-1	-1	1	-1	-1	1	-1	-1	NA
SNP1104	-1	1	1	-1	-1	-1	-1	1	1	-1	1	1	1	1	1	-1	-1	-1	-1	1	-1	-1	-1	-1	-1	1	-1	-1	-1	1	1	-1	1	1	-1	1	-1	-1	1	1	-1	-1	1	-1	1	1	-1	1	1
SNP1105	-1	1	1	-1	-1	1	-1	-1	-1	-1	1	-1	-1	-1	1	-1	-1	-1	-1	-1	-1	-1	1	-1	-1	-1	-1	-1	-1	-1	-1	-1	-1	-1	-1	-1	1	-1	-1	-1	-1	-1	-1	-1	-1	-1	-1	-1	-1
SNP1106	-1	1	-1	-1	1	-1	-1	-1	1	-1	-1	-1	1	-1	-1	1	1	1	-1	-1	-1	-1	-1	1	-1	1	-1	-1	-1	1	1	1	NA	-1	1	-1	1	1	1	-1	-1	1	1	1	-1	-1	-1	-1	-1
SNP1107	-1	-1	-1	1	-1	-1	-1	-1	-1	-1	1	-1	1	-1	-1	1	-1	-1	-1	-1	1	-1	-1	-1	-1	1	1	1	1	0	-1	-1	-1	-1	-1	-1	-1	-1	1	1	1	-1	-1	-1	1	-1	-1	-1	1
SNP1108	-1	-1	-1	-1	-1	-1	1	-1	1	1	-1	-1	1	-1	1	1	-1	-1	-1	1	-1	-1	-1	-1	1	-1	-1	1	1	-1	-1	-1	-1	1	-1	0	-1	-1	-1	-1	-1	-1	-1	-1	1	-1	-1	-1	1
SNP1109	-1	-1	-1	1	-1	-1	1	-1	-1	-1	1	-1	-1	1	-1	-1	-1	-1	-1	1	1	-1	-1	0	-1	-1	1	1	-1	-1	-1	-1	NA	-1	-1	-1	-1	-1	-1	1	1	-1	-1	-1	1	1	1	-1	1
SNP1110	-1	-1	-1	1	-1	-1	1	-1	-1	-1	1	-1	1	-1	-1	1	-1	-1	-1	-1	1	-1	-1	-1	-1	1	1	1	1	0	-1	-1	1	-1	-1	-1	-1	-1	1	1	1	-1	-1	-1	1	-1	-1	-1	1
SNP1111	-1	-1	-1	-1	-1	-1	-1	-1	-1	-1	-1	1	-1	-1	-1	-1	-1	-1	-1	-1	-1	-1	-1	-1	-1	-1	-1	-1	-1	-1	-1	-1	-1	-1	-1	-1	-1	-1	-1	-1	1	-1	-1	-1	-1	1	-1	1	-1
SNP1112	-1	-1	1	-1	-1	1	-1	-1	-1	-1	-1	-1	-1	-1	1	-1	-1	-1	-1	-1	-1	-1	-1	-1	-1	-1	-1	-1	-1	-1	-1	-1	-1	-1	-1	-1	-1	1	-1	-1	-1	-1	-1	-1	-1	-1	-1	-1	-1
SNP1113	-1	-1	-1	-1	-1	-1	-1	1	1	-1	1	1	1	-1	-1	-1	-1	-1	-1	1	-1	-1	-1	-1	-1	-1	-1	-1	-1	1	1	-1	1	1	-1	1	-1	-1	1	NA	-1	-1	-1	-1	1	1	-1	-1	1
SNP1114	-1	-1	1	-1	-1	-1	1	-1	-1	1	-1	1	-1	-1	1	-1	-1	-1	-1	-1	1	-1	-1	-1	-1	-1	-1	-1	-1	-1	-1	-1	-1	-1	-1	-1	-1	-1	-1	-1	-1	-1	-1	-1	-1	-1	-1	-1	-1
SNP1115	-1	1	1	-1	-1	-1	-1	-1	1	1	-1	-1	-1	-1	1	-1	1	1	1	-1	1	-1	0	1	-1	1	-1	-1	-1	0	-1	1	-1	0	-1	-1	-1	1	1	1	1	1	1	-1	-1	-1	-1	-1	1
SNP1116	1	-1	-1	-1	1	-1	-1	1	-1	1	1	-1	1	-1	-1	-1	1	-1	-1	-1	-1	-1	-1	-1	-1	-1	1	-1	-1	1	1	1	1	-1	-1	-1	-1	-1	-1	-1	1	1	-1	-1	-1	-1	1	-1	-1
SNP1117	-1	1	-1	-1	-1	1	1	-1	-1	1	-1	1	-1	1	-1	-1	-1	1	1	-1	-1	1	-1	-1	-1	-1	-1	-1	-1	-1	-1	1	1	-1	-1	-1	1	-1	-1	-1	-1	-1	1	1	-1	1	1	1	1
SNP1118	-1	-1	-1	-1	-1	-1	-1	-1	1	-1	-1	-1	-1	-1	-1	-1	-1	-1	-1	-1	-1	-1	1	1	-1	-1	-1	-1	-1	-1	-1	-1	-1	-1	-1	-1	-1	-1	-1	-1	-1	-1	-1	1	-1	-1	-1	-1	-1
SNP1119	-1	-1	-1	-1	-1	-1	-1	1	-1	-1	-1	-1	-1	-1	1	-1	-1	1	-1	-1	-1	-1	-1	-1	-1	-1	-1	-1	-1	-1	-1	-1	1	1	-1	1	-1	-1	-1	1	1	-1	-1	-1	-1	1	-1	1	-1
SNP1120	-1	-1	-1	-1	-1	-1	-1	1	-1	-1	-1	-1	-1	-1	-1	-1	-1	-1	-1	-1	-1	-1	-1	-1	1	-1	-1	-1	-1	-1	-1	-1	-1	-1	-1	1	-1	-1	-1	-1	-1	1	-1	1	-1	-1	-1	-1	-1
SNP1121	-1	-1	1	-1	-1	-1	1	-1	-1	1	-1	-1	1	-1	-1	-1	-1	-1	-1	1	-1	-1	-1	-1	-1	-1	-1	-1	-1	-1	-1	NA	1	-1	1	-1	-1	-1	-1	-1	-1	-1	-1	-1	-1	-1	1	-1	-1
SNP1122	1	-1	-1	1	1	-1	1	1	1	-1	1	1	-1	-1	-1	-1	1	-1	-1	-1	1	-1	-1	1	1	1	1	1	1	1	1	1	1	-1	-1	1	-1	-1	-1	1	-1	-1	1	-1	1	1	1	-1	1
SNP1123	-1	-1	-1	1	-1	-1	1	-1	-1	-1	-1	-1	-1	-1	-1	1	-1	-1	-1	-1	1	1	-1	-1	1	-1	-1	-1	-1	-1	-1	-1	1	-1	-1	-1	-1	-1	-1	1	-1	-1	-1	-1	1	-1	-1	-1	1
SNP1124	-1	-1	-1	1	-1	-1	1	-1	-1	-1	1	-1	-1	1	-1	-1	-1	-1	-1	1	1	-1	-1	NA	-1	-1	1	1	-1	-1	-1	-1	0	-1	-1	-1	-1	-1	-1	1	1	-1	-1	-1	1	1	1	-1	1
SNP1125	1	-1	-1	1	1	-1	-1	-1	-1	1	-1	-1	1	1	-1	-1	1	1	1	-1	-1	1	1	-1	-1	1	1	-1	0	1	1	-1	-1	1	-1	-1	-1	-1	-1	-1	1	-1	-1	-1	-1	1	-1	-1	-1
SNP1126	-1	-1	-1	-1	-1	-1	-1	-1	-1	-1	1	-1	-1	1	-1	-1	-1	-1	-1	-1	-1	-1	-1	-1	-1	-1	-1	-1	-1	-1	-1	-1	-1	-1	-1	-1	1	-1	-1	-1	1	-1	1	-1	-1	-1	-1	-1	1
SNP1127	1	-1	-1	-1	1	0	-1	-1	1	1	-1	1	1	-1	-1	-1	1	-1	1	1	-1	1	1	-1	1	-1	-1	-1	1	-1	-1	-1	-1	-1	-1	-1	-1	1	1	-1	-1	-1	-1	1	-1	-1	-1	-1	-1
SNP1128	-1	-1	1	-1	-1	-1	-1	1	-1	1	-1	1	1	-1	1	-1	-1	-1	-1	1	1	-1	-1	-1	-1	-1	-1	-1	-1	1	-1	1	-1	-1	1	1	-1	-1	-1	-1	-1	-1	-1	-1	-1	-1	-1	-1	-1
SNP1129	-1	1	-1	-1	-1	-1	-1	-1	1	-1	1	-1	-1	1	1	-1	-1	-1	-1	-1	-1	-1	-1	-1	1	1	-1	-1	-1	-1	-1	1	-1	1	1	-1	-1	-1	1	1	1	1	1	1	1	1	-1	1	-1
SNP1130	-1	1	1	-1	-1	1	1	-1	-1	-1	-1	-1	-1	1	0	-1	-1	-1	-1	1	-1	-1	1	0	1	-1	-1	-1	-1	-1	1	1	-1	1	-1	-1	1	-1	-1	1	-1	1	1	1	-1	-1	1	1	1
SNP1131	-1	1	-1	-1	-1	-1	-1	-1	-1	-1	-1	-1	1	-1	-1	-1	-1	1	1	-1	-1	1	-1	-1	0	-1	-1	-1	-1	-1	-1	NA	-1	-1	-1	-1	1	-1	1	-1	-1	-1	1	-1	-1	-1	-1	-1	-1
SNP1132	-1	-1	-1	-1	-1	-1	-1	-1	-1	-1	-1	-1	1	-1	-1	-1	-1	1	1	-1	-1	-1	-1	-1	-1	-1	-1	-1	-1	-1	-1	1	-1	-1	-1	-1	-1	-1	-1	-1	-1	-1	1	-1	-1	-1	-1	-1	-1
SNP1133	-1	-1	-1	1	-1	-1	1	-1	-1	-1	1	-1	-1	1	-1	-1	-1	-1	-1	-1	1	-1	-1	0	-1	-1	1	1	-1	-1	-1	NA	NA	-1	-1	-1	-1	-1	-1	1	1	-1	-1	-1	1	1	-1	-1	1
SNP1134	-1	1	1	-1	-1	1	1	-1	-1	1	-1	-1	-1	1	1	-1	-1	1	1	-1	-1	-1	1	1	-1	1	-1	-1	-1	-1	-1	1	-1	-1	1	-1	1	1	-1	-1	-1	1	1	-1	-1	-1	1	1	-1
SNP1135	-1	1	-1	-1	-1	-1	-1	-1	-1	-1	-1	-1	1	-1	-1	-1	-1	1	1	-1	-1	1	-1	-1	0	-1	-1	-1	-1	-1	-1	1	-1	-1	-1	-1	1	-1	-1	-1	-1	-1	1	-1	-1	-1	-1	-1	-1
SNP1136	1	-1	1	-1	-1	-1	-1	-1	-1	-1	-1	-1	-1	1	-1	-1	-1	-1	-1	-1	1	-1	-1	-1	-1	-1	-1	-1	-1	-1	-1	-1	-1	-1	-1	-1	-1	-1	-1	-1	-1	-1	-1	-1	-1	-1	-1	-1	-1
SNP1137	-1	-1	-1	-1	-1	-1	-1	-1	1	1	-1	-1	-1	-1	-1	1	-1	-1	-1	-1	-1	-1	-1	-1	1	-1	1	1	-1	-1	-1	-1	-1	-1	-1	1	-1	-1	-1	-1	-1	-1	-1	-1	-1	-1	-1	1	1
SNP1138	-1	-1	1	-1	-1	1	-1	-1	1	-1	-1	1	-1	-1	-1	-1	-1	1	1	-1	1	1	1	1	1	-1	-1	1	NA	-1	-1	-1	-1	-1	1	-1	-1	-1	-1	1	-1	1	-1	1	1	-1	-1	-1	1
SNP1139	-1	1	-1	-1	-1	-1	-1	-1	-1	-1	-1	-1	-1	-1	-1	-1	-1	-1	-1	-1	-1	-1	1	-1	-1	-1	-1	-1	-1	-1	-1	1	-1	-1	-1	-1	-1	-1	1	-1	-1	-1	-1	1	-1	-1	-1	-1	-1
SNP1140	1	-1	-1	-1	1	0	-1	-1	1	-1	-1	1	-1	-1	-1	-1	1	1	1	-1	-1	0	1	-1	1	-1	-1	-1	1	1	-1	0	1	1	-1	-1	-1	1	1	1	-1	-1	-1	1	-1	-1	-1	1	-1
SNP1141	-1	-1	-1	-1	-1	-1	-1	-1	-1	-1	-1	-1	-1	-1	-1	-1	-1	-1	-1	-1	-1	-1	-1	-1	-1	-1	-1	-1	-1	-1	-1	-1	-1	1	-1	-1	-1	1	-1	-1	-1	-1	-1	-1	1	-1	-1	-1	-1
SNP1142	-1	-1	1	1	-1	-1	-1	1	-1	-1	-1	-1	-1	-1	1	1	-1	1	-1	-1	1	-1	1	-1	-1	1	-1	-1	-1	-1	-1	-1	-1	1	-1	-1	-1	-1	-1	1	-1	1	-1	-1	-1	-1	-1	1	-1
SNP1143	-1	-1	1	1	-1	-1	-1	1	-1	-1	-1	-1	-1	-1	1	1	-1	1	-1	-1	1	-1	1	-1	-1	1	-1	-1	-1	-1	-1	-1	-1	1	-1	-1	-1	-1	-1	1	-1	1	-1	-1	-1	-1	-1	1	-1
SNP1144	-1	1	-1	-1	-1	-1	-1	1	-1	1	1	-1	1	-1	-1	-1	-1	1	1	-1	-1	-1	-1	-1	-1	-1	-1	-1	-1	-1	-1	-1	-1	-1	-1	1	-1	-1	-1	-1	-1	1	-1	-1	-1	-1	-1	1	-1
SNP1145	-1	1	-1	-1	-1	-1	-1	-1	-1	-1	-1	-1	-1	-1	-1	-1	-1	1	0	-1	-1	-1	-1	-1	-1	-1	-1	-1	-1	-1	-1	-1	-1	-1	-1	-1	-1	-1	-1	-1	-1	-1	-1	-1	-1	-1	-1	-1	-1
SNP1146	1	1	-1	1	1	-1	-1	1	-1	1	-1	1	-1	1	-1	1	0	-1	-1	1	-1	-1	1	0	-1	1	-1	-1	-1	-1	1	-1	1	-1	1	-1	-1	-1	1	-1	1	1	1	1	1	1	-1	1	-1
SNP1147	-1	-1	1	1	-1	-1	1	-1	1	-1	-1	-1	-1	-1	1	1	-1	1	1	-1	-1	-1	-1	1	1	-1	-1	1	-1	-1	-1	1	1	-1	-1	-1	1	-1	-1	1	-1	-1	-1	-1	-1	-1	-1	1	1
SNP1148	-1	-1	1	1	-1	-1	-1	1	-1	-1	-1	1	-1	-1	1	-1	-1	-1	-1	-1	1	-1	-1	1	-1	1	-1	-1	-1	-1	-1	-1	-1	-1	-1	-1	-1	-1	-1	1	-1	-1	-1	-1	-1	-1	-1	1	-1
SNP1149	-1	-1	1	-1	-1	1	1	-1	-1	1	-1	-1	1	1	0	-1	1	-1	-1	1	-1	-1	-1	-1	-1	-1	-1	-1	-1	-1	-1	1	1	-1	1	-1	1	-1	1	1	-1	-1	-1	-1	-1	-1	-1	1	-1
SNP1150	-1	1	1	-1	-1	-1	-1	1	1	-1	1	1	1	1	1	-1	-1	-1	-1	1	-1	-1	-1	-1	-1	1	-1	-1	-1	1	1	-1	1	1	-1	1	-1	-1	1	1	-1	-1	1	-1	1	1	-1	1	1
SNP1151	1	-1	1	-1	1	1	-1	-1	-1	1	-1	-1	-1	-1	1	-1	-1	1	1	-1	-1	-1	-1	1	-1	-1	-1	-1	-1	1	1	0	-1	-1	-1	1	-1	1	-1	-1	-1	-1	1	-1	-1	-1	-1	-1	-1
SNP1152	-1	1	-1	-1	-1	-1	-1	-1	-1	-1	-1	-1	1	-1	-1	-1	-1	1	1	-1	-1	1	-1	-1	0	-1	-1	-1	-1	-1	-1	1	-1	-1	-1	-1	1	-1	1	-1	-1	-1	1	-1	-1	-1	-1	-1	-1
SNP1153	-1	1	-1	1	-1	-1	-1	-1	-1	1	-1	-1	-1	-1	-1	1	-1	-1	-1	-1	-1	-1	1	0	-1	-1	-1	-1	-1	-1	-1	-1	-1	1	-1	-1	-1	-1	-1	-1	-1	-1	-1	-1	-1	1	-1	-1	-1
SNP1154	-1	1	-1	-1	-1	-1	-1	-1	-1	-1	-1	-1	-1	1	-1	-1	-1	-1	1	-1	-1	-1	-1	-1	1	-1	-1	-1	-1	-1	-1	-1	-1	-1	-1	-1	-1	-1	1	-1	1	-1	-1	-1	-1	-1	-1	-1	-1
SNP1155	-1	-1	-1	-1	-1	-1	1	1	-1	-1	-1	1	-1	-1	-1	-1	-1	-1	-1	-1	-1	0	-1	-1	-1	0	-1	-1	-1	-1	-1	-1	1	-1	-1	1	-1	-1	-1	-1	-1	1	-1	-1	1	1	1	1	-1
SNP1156	-1	1	-1	-1	-1	-1	1	1	-1	-1	-1	1	-1	1	-1	-1	-1	-1	1	-1	-1	NA	-1	-1	1	0	-1	-1	-1	-1	-1	0	1	-1	-1	1	-1	-1	1	-1	1	1	-1	1	1	1	1	1	-1
SNP1157	-1	1	-1	1	-1	-1	-1	1	-1	1	-1	-1	1	1	1	1	-1	1	1	1	-1	0	-1	-1	-1	-1	-1	-1	-1	-1	-1	-1	1	1	1	1	1	1	1	-1	1	1	1	-1	-1	1	-1	-1	-1
SNP1158	1	-1	1	-1	-1	-1	-1	1	1	-1	-1	1	-1	-1	-1	-1	1	1	1	-1	1	1	1	1	-1	-1	-1	-1	-1	-1	-1	-1	-1	-1	-1	1	-1	-1	-1	1	1	-1	1	1	-1	1	-1	-1	-1
SNP1159	1	-1	1	-1	-1	-1	-1	1	1	-1	-1	1	-1	-1	-1	-1	1	1	1	-1	1	1	1	1	-1	-1	-1	-1	-1	-1	-1	1	-1	-1	-1	1	-1	-1	-1	1	1	-1	1	1	-1	1	-1	-1	-1
SNP1160	-1	-1	1	1	-1	1	-1	1	-1	1	1	1	1	-1	1	0	-1	1	1	-1	1	-1	1	-1	-1	-1	-1	-1	-1	-1	-1	1	-1	-1	-1	1	1	-1	-1	-1	-1	1	-1	-1	-1	-1	-1	1	-1
SNP1161	-1	-1	-1	1	-1	-1	1	-1	-1	-1	-1	1	-1	-1	-1	-1	-1	NA	-1	-1	-1	1	1	1	-1	-1	-1	-1	-1	1	-1	1	1	-1	-1	-1	-1	-1	-1	-1	-1	-1	-1	-1	1	1	-1	-1	-1
SNP1162	-1	-1	-1	-1	-1	-1	-1	-1	-1	-1	-1	-1	-1	-1	-1	-1	-1	-1	-1	-1	-1	-1	1	-1	-1	-1	-1	-1	-1	-1	-1	1	-1	-1	-1	-1	-1	-1	-1	-1	-1	-1	-1	-1	-1	-1	-1	-1	-1
SNP1163	-1	-1	-1	-1	-1	-1	-1	-1	1	-1	-1	1	-1	-1	-1	-1	-1	1	-1	-1	-1	-1	1	-1	1	-1	-1	-1	-1	1	-1	-1	-1	-1	-1	-1	-1	1	1	-1	-1	-1	-1	1	-1	-1	-1	-1	-1
SNP1164	-1	1	1	-1	-1	-1	-1	-1	1	-1	1	1	1	-1	1	1	-1	-1	-1	1	-1	-1	-1	1	-1	1	-1	-1	-1	-1	1	-1	1	-1	-1	-1	-1	-1	1	-1	-1	-1	1	-1	1	1	-1	1	1
SNP1165	1	1	1	-1	-1	1	1	-1	-1	1	-1	-1	1	-1	1	1	1	-1	1	1	-1	-1	1	NA	1	-1	-1	-1	-1	-1	-1	1	0	1	-1	-1	1	1	-1	-1	-1	1	1	1	-1	-1	-1	1	-1
SNP1166	1	1	1	-1	-1	1	1	-1	-1	1	-1	-1	1	-1	1	1	1	-1	1	1	-1	-1	1	1	1	-1	-1	-1	-1	-1	-1	NA	0	1	-1	-1	1	1	-1	-1	-1	1	1	1	-1	-1	-1	1	-1
SNP1167	-1	1	-1	-1	-1	-1	-1	1	-1	-1	-1	-1	-1	1	-1	-1	-1	-1	1	-1	-1	-1	-1	-1	1	-1	-1	-1	-1	-1	-1	NA	-1	-1	-1	1	-1	-1	1	-1	1	1	-1	-1	-1	-1	1	1	-1
SNP1168	-1	1	-1	-1	-1	-1	-1	1	-1	-1	-1	-1	-1	-1	-1	-1	-1	-1	-1	-1	-1	-1	-1	-1	1	1	-1	-1	-1	-1	-1	-1	-1	-1	-1	NA	-1	-1	-1	-1	-1	1	-1	-1	-1	-1	-1	-1	-1
SNP1169	-1	-1	-1	-1	-1	-1	-1	1	1	-1	1	1	1	-1	-1	-1	-1	-1	-1	1	-1	-1	-1	-1	-1	-1	-1	-1	-1	1	1	-1	1	1	-1	1	-1	-1	1	1	-1	-1	-1	-1	1	1	-1	-1	1
SNP1170	-1	-1	-1	-1	1	1	-1	-1	-1	-1	-1	-1	-1	-1	-1	-1	-1	-1	-1	-1	-1	-1	-1	-1	-1	-1	1	-1	0	1	-1	1	-1	-1	-1	-1	-1	-1	-1	-1	-1	-1	-1	-1	-1	-1	-1	-1	-1
SNP1171	-1	-1	1	-1	-1	1	-1	1	-1	1	1	-1	1	1	1	-1	-1	-1	-1	-1	-1	-1	1	-1	1	-1	-1	-1	-1	-1	-1	-1	-1	-1	-1	1	-1	-1	1	-1	-1	-1	-1	-1	-1	1	-1	1	-1
SNP1172	-1	1	-1	-1	-1	-1	-1	-1	-1	-1	1	-1	-1	1	-1	-1	-1	-1	-1	-1	-1	-1	-1	-1	-1	-1	-1	-1	-1	-1	-1	-1	-1	-1	-1	-1	-1	-1	-1	-1	-1	-1	-1	-1	-1	-1	-1	-1	-1
SNP1173	-1	-1	-1	-1	1	-1	-1	1	-1	-1	-1	1	-1	1	NA	1	1	-1	-1	1	-1	-1	1	-1	1	NA	1	1	1	-1	-1	-1	-1	-1	-1	1	-1	1	-1	1	-1	-1	-1	1	-1	-1	-1	-1	1
SNP1174	-1	-1	-1	1	-1	-1	1	-1	-1	-1	-1	-1	-1	-1	-1	1	-1	-1	-1	-1	1	1	-1	-1	1	-1	-1	-1	-1	-1	-1	-1	1	-1	-1	-1	-1	-1	-1	1	-1	-1	-1	-1	1	1	-1	-1	1
SNP1175	-1	1	-1	-1	1	1	-1	-1	1	1	-1	-1	-1	-1	-1	1	1	1	1	-1	-1	-1	-1	-1	-1	1	1	1	1	-1	1	-1	-1	1	-1	-1	1	-1	-1	-1	1	-1	1	1	1	-1	-1	-1	-1
SNP1176	-1	-1	-1	1	-1	-1	-1	-1	-1	-1	-1	-1	-1	-1	-1	0	-1	-1	-1	-1	1	1	-1	-1	1	1	-1	0	1	-1	-1	-1	-1	-1	-1	-1	-1	1	-1	1	-1	-1	-1	-1	1	1	-1	-1	1
SNP1177	-1	1	-1	-1	-1	-1	1	1	-1	-1	1	1	1	-1	-1	-1	-1	-1	-1	-1	1	-1	-1	1	1	-1	-1	0	-1	-1	-1	-1	-1	0	-1	1	-1	-1	-1	-1	-1	-1	-1	1	1	-1	-1	-1	-1
SNP1178	1	1	1	-1	1	0	-1	-1	-1	-1	-1	-1	-1	-1	-1	-1	1	1	1	-1	-1	-1	1	-1	1	-1	-1	-1	-1	1	1	1	-1	-1	-1	-1	-1	-1	1	-1	-1	-1	-1	1	-1	-1	-1	-1	-1
SNP1179	1	1	1	1	1	1	1	1	1	1	1	1	1	1	1	1	1	1	1	1	1	1	1	1	1	1	1	1	1	1	1	1	1	1	1	1	1	1	1	-1	-1	-1	-1	-1	-1	-1	-1	-1	-1
SNP1180	-1	-1	1	-1	-1	NA	-1	-1	1	-1	-1	-1	-1	-1	0	-1	-1	0	-1	1	1	-1	1	-1	-1	-1	-1	-1	-1	-1	1	0	-1	1	1	-1	-1	-1	-1	-1	-1	-1	-1	-1	-1	-1	-1	-1	-1
SNP1181	-1	-1	-1	-1	-1	-1	-1	-1	-1	-1	1	-1	-1	1	-1	-1	-1	-1	-1	-1	1	1	-1	1	-1	1	-1	-1	-1	-1	-1	-1	-1	-1	-1	-1	-1	-1	-1	-1	1	1	-1	1	1	1	-1	-1	-1
SNP1182	1	-1	-1	1	1	-1	-1	-1	1	1	1	-1	-1	-1	-1	1	1	-1	1	1	0	1	1	1	1	-1	1	1	1	1	-1	-1	-1	1	-1	-1	1	-1	1	1	-1	-1	-1	-1	1	-1	1	-1	1
SNP1183	-1	1	-1	-1	-1	-1	-1	1	-1	1	-1	-1	1	-1	-1	-1	-1	1	1	-1	-1	1	-1	-1	-1	0	-1	-1	-1	-1	-1	-1	1	1	-1	1	-1	-1	-1	-1	1	-1	1	-1	1	-1	1	1	-1
SNP1184	1	1	-1	-1	1	-1	-1	-1	-1	-1	-1	1	-1	-1	-1	-1	1	1	1	-1	1	-1	-1	-1	-1	-1	-1	-1	-1	1	1	-1	-1	-1	-1	-1	-1	-1	1	-1	1	-1	1	-1	-1	-1	1	-1	-1
SNP1185	-1	1	-1	-1	-1	1	-1	1	-1	1	-1	-1	1	-1	-1	-1	-1	-1	1	-1	-1	-1	-1	-1	-1	-1	-1	-1	-1	-1	-1	1	-1	-1	-1	1	1	1	-1	-1	1	-1	-1	-1	-1	-1	-1	-1	-1
SNP1186	-1	1	-1	-1	-1	-1	1	1	-1	1	1	-1	-1	-1	-1	-1	-1	-1	-1	-1	-1	-1	-1	1	NA	-1	-1	-1	-1	-1	-1	-1	1	1	-1	-1	1	-1	-1	-1	1	-1	-1	-1	-1	-1	1	-1	-1
SNP1187	1	-1	1	1	-1	-1	-1	-1	-1	-1	-1	-1	-1	1	1	1	1	1	1	-1	1	-1	-1	-1	-1	1	-1	-1	-1	1	NA	1	-1	-1	-1	-1	-1	-1	-1	-1	1	-1	1	-1	-1	-1	-1	-1	-1
SNP1188	-1	1	-1	-1	-1	-1	-1	-1	1	-1	1	-1	-1	-1	-1	-1	-1	-1	-1	-1	-1	-1	1	1	-1	-1	-1	-1	-1	1	-1	1	-1	-1	-1	-1	-1	-1	-1	-1	-1	-1	-1	1	-1	1	-1	-1	-1
SNP1189	1	-1	-1	1	-1	-1	1	-1	-1	-1	1	1	-1	1	-1	-1	-1	-1	-1	1	-1	1	0	-1	1	-1	-1	-1	-1	1	-1	-1	1	-1	1	-1	-1	-1	1	1	-1	-1	-1	-1	-1	1	1	1	1
SNP1190	-1	-1	-1	1	-1	-1	-1	1	-1	-1	1	1	-1	-1	-1	1	-1	-1	-1	-1	-1	1	-1	-1	-1	-1	-1	-1	-1	-1	-1	-1	-1	1	-1	1	-1	-1	-1	1	-1	-1	-1	-1	-1	-1	-1	-1	-1
SNP1191	-1	-1	-1	-1	-1	1	1	-1	-1	1	-1	-1	-1	-1	-1	-1	-1	1	1	-1	-1	-1	1	1	-1	-1	-1	-1	-1	-1	-1	1	-1	-1	1	-1	1	1	-1	-1	-1	1	-1	-1	-1	-1	1	-1	-1
SNP1192	-1	-1	-1	-1	-1	-1	-1	-1	1	-1	-1	-1	-1	-1	-1	-1	-1	-1	-1	-1	1	-1	-1	-1	-1	-1	-1	-1	-1	1	-1	-1	-1	-1	-1	-1	-1	-1	-1	-1	-1	-1	-1	-1	-1	-1	1	-1	-1
SNP1193	-1	-1	-1	-1	-1	-1	-1	-1	1	-1	-1	-1	-1	-1	-1	-1	-1	-1	-1	-1	1	-1	-1	-1	-1	-1	-1	-1	-1	1	-1	-1	-1	-1	-1	-1	-1	-1	-1	-1	-1	-1	-1	-1	-1	-1	1	-1	-1
SNP1194	-1	1	1	-1	-1	-1	-1	-1	1	-1	1	-1	-1	-1	1	1	1	-1	-1	-1	1	-1	1	1	1	1	-1	-1	-1	-1	1	NA	0	1	1	-1	1	-1	1	1	-1	1	-1	-1	-1	-1	1	1	-1
SNP1195	1	-1	-1	1	1	-1	-1	1	-1	-1	-1	-1	-1	-1	NA	-1	1	1	1	-1	1	-1	1	1	-1	-1	1	1	1	1	1	-1	-1	-1	-1	0	1	-1	-1	-1	-1	-1	-1	-1	-1	-1	-1	-1	1
SNP1196	1	1	-1	1	1	1	-1	1	1	1	-1	1	1	-1	-1	1	1	1	1	1	-1	-1	1	-1	1	-1	1	1	1	1	1	0	-1	1	1	1	-1	1	1	-1	-1	-1	1	-1	-1	-1	1	-1	1
SNP1197	1	1	-1	1	-1	1	1	-1	1	1	1	-1	1	-1	-1	1	-1	1	1	1	-1	1	1	-1	1	1	-1	-1	-1	-1	1	-1	-1	-1	-1	1	1	1	-1	-1	-1	1	1	-1	-1	NA	1	-1	-1
SNP1198	-1	-1	-1	-1	-1	-1	-1	-1	1	-1	-1	-1	1	-1	-1	1	-1	-1	-1	1	-1	-1	-1	-1	-1	1	-1	-1	-1	-1	-1	-1	1	1	-1	-1	-1	-1	1	1	-1	-1	-1	-1	1	-1	-1	-1	1
SNP1199	-1	1	-1	-1	-1	-1	-1	-1	1	-1	-1	1	-1	-1	-1	-1	-1	-1	-1	-1	-1	-1	-1	1	1	-1	-1	-1	-1	-1	-1	-1	-1	-1	-1	-1	-1	-1	-1	-1	-1	-1	-1	-1	-1	-1	-1	-1	-1
SNP1200	-1	1	-1	1	1	-1	1	1	-1	1	-1	-1	1	-1	-1	1	1	-1	-1	-1	1	-1	-1	0	-1	-1	1	1	1	1	1	1	-1	0	-1	-1	-1	-1	1	1	1	-1	-1	1	1	1	-1	1	1
SNP1201	1	1	-1	1	1	1	1	-1	-1	1	-1	-1	-1	-1	-1	1	1	-1	-1	-1	1	1	1	1	1	-1	1	1	1	0	-1	-1	-1	-1	1	-1	-1	1	-1	-1	1	-1	1	1	-1	-1	-1	1	-1
SNP1202	1	1	-1	-1	1	1	1	-1	-1	1	-1	-1	-1	-1	1	-1	1	-1	-1	-1	-1	-1	-1	-1	-1	1	1	1	1	1	1	-1	1	-1	-1	-1	1	1	1	-1	1	-1	1	1	-1	-1	1	1	-1
SNP1203	1	-1	-1	1	1	-1	-1	-1	1	-1	-1	1	-1	-1	-1	1	-1	-1	-1	1	-1	1	-1	-1	-1	-1	-1	-1	-1	1	1	-1	-1	1	1	-1	-1	-1	1	1	-1	-1	-1	1	-1	-1	1	-1	-1
SNP1204	-1	-1	-1	-1	-1	-1	-1	-1	1	-1	-1	-1	-1	-1	-1	-1	-1	1	1	-1	-1	-1	-1	-1	1	-1	-1	-1	-1	-1	-1	-1	-1	-1	-1	-1	-1	-1	1	-1	-1	-1	1	1	-1	-1	-1	-1	-1
SNP1205	-1	-1	-1	-1	-1	-1	-1	-1	-1	1	-1	1	-1	-1	1	-1	-1	-1	-1	-1	-1	-1	-1	-1	-1	-1	-1	-1	-1	-1	-1	-1	-1	-1	-1	-1	1	1	-1	-1	-1	1	-1	1	-1	-1	-1	-1	-1
SNP1206	1	-1	-1	-1	1	-1	-1	-1	-1	-1	-1	-1	-1	1	-1	-1	1	1	1	1	-1	-1	1	-1	-1	-1	1	1	1	-1	1	-1	-1	1	-1	-1	-1	-1	-1	-1	1	-1	-1	1	-1	-1	-1	-1	-1
SNP1207	-1	-1	-1	1	-1	-1	1	1	-1	-1	1	-1	-1	-1	-1	-1	1	-1	-1	1	-1	1	-1	1	1	-1	1	1	1	1	-1	-1	-1	-1	-1	1	0	1	-1	1	1	1	1	-1	-1	1	-1	1	-1
SNP1208	-1	-1	1	-1	-1	1	-1	-1	-1	-1	-1	-1	-1	-1	1	-1	-1	-1	-1	-1	1	-1	-1	1	-1	1	-1	-1	-1	-1	-1	-1	-1	-1	-1	-1	-1	-1	-1	-1	-1	-1	-1	-1	-1	-1	-1	-1	-1
SNP1209	-1	1	1	-1	-1	-1	1	1	-1	1	-1	-1	-1	-1	1	-1	-1	1	-1	-1	1	-1	-1	-1	-1	-1	-1	-1	-1	-1	-1	1	1	1	-1	-1	1	1	-1	1	-1	-1	1	1	-1	-1	-1	-1	-1
SNP1210	-1	-1	-1	-1	-1	-1	-1	-1	-1	-1	-1	-1	-1	-1	-1	-1	-1	-1	-1	-1	-1	-1	-1	-1	-1	-1	-1	-1	-1	-1	-1	-1	-1	-1	-1	-1	-1	-1	-1	-1	1	-1	-1	-1	-1	-1	-1	-1	-1
SNP1211	-1	-1	-1	-1	-1	-1	1	-1	1	-1	-1	1	-1	-1	-1	-1	-1	-1	-1	-1	-1	-1	-1	-1	1	-1	1	0	1	1	-1	-1	-1	-1	-1	-1	-1	-1	-1	1	-1	-1	-1	-1	1	1	-1	-1	1
SNP1212	-1	1	1	1	-1	1	1	1	-1	1	-1	-1	1	-1	1	1	0	-1	-1	-1	-1	-1	1	1	1	-1	1	1	1	-1	-1	1	-1	-1	-1	1	-1	1	-1	-1	-1	1	-1	1	-1	-1	-1	1	1
SNP1213	1	1	1	-1	1	0	-1	-1	-1	-1	-1	-1	-1	-1	-1	-1	1	1	1	-1	-1	-1	-1	-1	-1	-1	-1	-1	-1	1	1	0	-1	-1	-1	-1	-1	-1	1	-1	-1	-1	-1	-1	-1	-1	-1	-1	-1
SNP1214	-1	-1	-1	-1	1	-1	-1	1	-1	1	-1	-1	1	-1	-1	-1	1	-1	-1	-1	-1	-1	-1	-1	-1	-1	-1	1	NA	-1	-1	-1	-1	-1	-1	1	-1	-1	-1	-1	-1	-1	-1	-1	-1	-1	-1	-1	-1
SNP1215	-1	1	1	-1	-1	1	1	1	-1	1	-1	-1	-1	1	1	-1	-1	-1	-1	-1	-1	-1	1	1	-1	1	-1	-1	-1	-1	-1	1	-1	-1	1	1	1	-1	-1	-1	1	1	1	-1	-1	-1	1	1	-1
SNP1216	1	-1	-1	1	1	-1	-1	-1	-1	-1	1	1	-1	-1	-1	-1	1	1	1	-1	-1	-1	-1	-1	-1	-1	1	-1	1	1	1	-1	-1	1	-1	-1	-1	-1	-1	1	-1	-1	-1	-1	-1	1	-1	-1	-1
SNP1217	1	1	-1	-1	1	-1	-1	-1	-1	1	-1	-1	1	-1	-1	-1	1	1	1	-1	-1	-1	-1	1	-1	-1	-1	-1	-1	0	1	1	-1	-1	1	-1	-1	1	-1	1	-1	1	1	-1	-1	-1	-1	1	-1
SNP1218	-1	-1	1	-1	-1	0	1	1	1	1	1	1	1	-1	1	-1	-1	1	-1	1	1	-1	-1	-1	-1	-1	-1	-1	-1	-1	1	1	1	1	1	1	1	1	1	-1	1	1	1	-1	-1	-1	-1	1	-1
SNP1219	-1	1	1	-1	-1	-1	-1	-1	1	1	-1	-1	-1	-1	1	-1	1	1	1	-1	1	-1	0	-1	-1	1	-1	-1	-1	-1	-1	0	-1	1	-1	-1	-1	1	1	1	1	1	1	-1	-1	-1	-1	-1	1
SNP1220	-1	-1	-1	1	-1	-1	1	-1	-1	-1	1	-1	-1	1	-1	-1	-1	-1	-1	1	1	-1	-1	NA	-1	-1	1	1	-1	-1	-1	-1	0	-1	-1	-1	-1	-1	-1	1	1	-1	-1	-1	1	1	1	-1	1
SNP1221	1	1	-1	1	1	0	-1	1	1	-1	-1	1	-1	-1	-1	1	1	1	1	1	-1	1	-1	1	-1	-1	1	1	1	1	1	1	-1	1	1	1	-1	1	1	-1	-1	-1	1	-1	-1	-1	1	1	1
SNP1222	-1	-1	-1	1	-1	-1	-1	1	-1	1	1	-1	1	1	-1	0	-1	-1	-1	-1	-1	-1	-1	-1	-1	-1	-1	-1	-1	-1	-1	0	-1	-1	-1	-1	-1	1	-1	-1	-1	1	-1	1	-1	-1	1	1	-1
SNP1223	-1	-1	-1	1	-1	-1	-1	1	-1	1	1	-1	1	1	-1	0	-1	-1	-1	-1	-1	-1	-1	-1	-1	-1	-1	-1	-1	-1	-1	NA	-1	-1	-1	-1	-1	1	-1	-1	-1	1	-1	1	-1	-1	1	1	-1
SNP1224	-1	-1	-1	-1	-1	0	1	-1	1	-1	-1	1	-1	-1	-1	-1	-1	-1	-1	-1	-1	-1	-1	-1	1	-1	1	-1	NA	1	-1	1	0	-1	-1	-1	-1	1	1	-1	-1	-1	1	1	1	-1	-1	1	-1
SNP1225	-1	-1	-1	-1	1	-1	-1	-1	-1	1	-1	1	-1	-1	1	-1	1	-1	NA	-1	-1	-1	1	1	-1	-1	1	-1	1	-1	1	1	1	-1	1	-1	1	-1	1	-1	-1	-1	-1	-1	-1	-1	-1	1	-1
SNP1226	-1	-1	-1	-1	-1	-1	-1	-1	-1	-1	1	-1	-1	1	-1	-1	-1	-1	-1	-1	1	1	1	1	-1	1	-1	-1	-1	-1	-1	-1	-1	-1	-1	-1	1	-1	-1	-1	1	1	-1	1	1	1	-1	-1	-1
SNP1227	-1	-1	-1	-1	-1	-1	-1	-1	-1	-1	1	-1	-1	-1	-1	-1	-1	1	1	-1	-1	-1	-1	-1	-1	-1	-1	-1	-1	-1	-1	1	-1	-1	-1	-1	1	-1	-1	-1	-1	-1	-1	-1	-1	-1	-1	1	-1
SNP1228	-1	-1	1	1	-1	-1	-1	-1	-1	-1	-1	-1	-1	-1	1	-1	-1	-1	-1	-1	-1	-1	-1	0	-1	1	-1	-1	-1	-1	1	-1	-1	1	1	-1	-1	-1	-1	1	-1	-1	-1	-1	1	1	-1	-1	1
SNP1229	1	1	1	1	1	-1	-1	1	-1	-1	-1	-1	-1	1	1	1	1	-1	-1	-1	1	1	-1	-1	1	1	1	1	1	0	-1	1	-1	-1	-1	1	1	-1	-1	-1	1	1	1	1	-1	-1	1	1	-1
SNP1230	1	-1	-1	-1	-1	-1	-1	-1	-1	1	-1	-1	-1	0	-1	-1	1	-1	-1	-1	-1	1	0	-1	-1	-1	-1	-1	-1	1	-1	-1	-1	-1	-1	-1	1	-1	1	-1	-1	1	-1	-1	-1	-1	-1	-1	-1
SNP1231	-1	-1	-1	-1	-1	-1	-1	-1	-1	-1	-1	-1	-1	-1	-1	-1	-1	-1	-1	-1	-1	-1	-1	-1	-1	-1	1	-1	1	-1	-1	-1	-1	-1	-1	-1	-1	-1	-1	-1	-1	-1	-1	1	1	-1	-1	-1	-1
SNP1232	-1	-1	-1	-1	-1	-1	-1	-1	-1	-1	-1	-1	-1	-1	-1	-1	-1	-1	-1	-1	-1	-1	1	-1	-1	-1	-1	-1	-1	-1	-1	-1	-1	-1	-1	-1	-1	-1	-1	-1	-1	1	-1	-1	-1	-1	-1	1	-1
SNP1233	-1	-1	1	-1	-1	1	-1	1	-1	1	1	-1	1	1	1	-1	-1	-1	-1	-1	-1	-1	1	-1	1	-1	-1	-1	-1	-1	-1	-1	-1	-1	-1	1	-1	-1	1	-1	-1	-1	-1	-1	-1	1	-1	1	-1
SNP1234	-1	-1	1	-1	-1	1	-1	1	-1	1	1	-1	1	1	1	-1	-1	-1	-1	-1	-1	-1	1	-1	1	-1	-1	-1	-1	-1	-1	-1	-1	-1	-1	1	-1	-1	1	-1	-1	-1	-1	-1	-1	1	-1	1	-1
SNP1235	-1	1	-1	-1	-1	-1	-1	-1	-1	-1	-1	-1	-1	0	-1	-1	-1	-1	-1	-1	-1	-1	-1	-1	-1	-1	-1	-1	-1	-1	-1	-1	-1	-1	-1	-1	-1	-1	-1	-1	-1	-1	-1	1	-1	-1	-1	-1	-1
SNP1236	-1	1	-1	-1	-1	-1	-1	-1	-1	-1	-1	-1	-1	0	-1	-1	-1	-1	-1	-1	-1	-1	-1	-1	-1	-1	-1	-1	-1	-1	-1	-1	-1	-1	-1	-1	-1	-1	-1	-1	-1	-1	-1	1	-1	-1	-1	-1	-1
SNP1237	-1	-1	-1	-1	-1	-1	-1	-1	-1	-1	-1	-1	-1	-1	-1	-1	-1	-1	-1	-1	-1	-1	-1	-1	-1	0	-1	-1	-1	-1	-1	-1	-1	-1	-1	-1	-1	-1	-1	-1	-1	-1	-1	-1	1	-1	-1	-1	-1
SNP1238	-1	-1	1	-1	-1	1	-1	1	-1	1	1	-1	1	1	1	-1	-1	-1	-1	-1	-1	-1	1	-1	1	-1	-1	-1	-1	-1	-1	-1	-1	-1	-1	1	-1	-1	1	-1	-1	-1	-1	-1	-1	1	-1	1	-1
SNP1239	-1	-1	-1	1	-1	-1	-1	-1	-1	-1	1	-1	-1	-1	-1	0	-1	-1	-1	-1	1	-1	-1	1	-1	-1	-1	-1	-1	-1	1	-1	-1	-1	-1	-1	-1	-1	-1	-1	1	-1	-1	-1	-1	-1	-1	-1	-1
SNP1240	-1	1	1	-1	-1	1	1	-1	1	1	-1	1	1	-1	1	-1	-1	-1	1	-1	0	-1	1	-1	-1	1	-1	-1	-1	-1	-1	-1	1	-1	1	-1	1	-1	1	-1	1	1	-1	-1	-1	-1	1	1	-1
SNP1241	-1	-1	-1	-1	-1	-1	-1	-1	1	-1	-1	-1	-1	-1	-1	-1	-1	-1	-1	-1	1	-1	-1	-1	-1	-1	-1	-1	-1	1	-1	-1	-1	-1	-1	-1	-1	-1	-1	1	-1	1	-1	-1	-1	-1	1	-1	-1
SNP1242	-1	1	-1	-1	-1	-1	-1	-1	-1	-1	-1	-1	-1	-1	-1	-1	-1	-1	-1	-1	-1	0	-1	-1	-1	-1	-1	-1	-1	-1	-1	-1	-1	-1	-1	-1	1	-1	-1	-1	-1	-1	-1	-1	-1	-1	-1	-1	-1
SNP1243	1	-1	-1	1	1	-1	-1	-1	1	-1	-1	1	-1	-1	-1	1	-1	-1	-1	1	-1	1	-1	-1	-1	-1	-1	-1	-1	1	1	-1	-1	1	1	-1	-1	-1	1	1	-1	-1	-1	1	-1	-1	1	-1	-1
SNP1244	-1	1	-1	-1	-1	-1	1	-1	1	-1	-1	1	-1	-1	-1	-1	-1	-1	-1	-1	1	-1	-1	1	-1	-1	1	1	1	-1	-1	-1	-1	-1	-1	-1	-1	-1	-1	1	-1	-1	-1	-1	1	1	-1	-1	1
SNP1245	-1	-1	1	-1	-1	-1	-1	-1	-1	1	-1	-1	-1	-1	1	-1	-1	-1	-1	-1	1	-1	-1	-1	-1	-1	-1	-1	-1	-1	-1	-1	-1	1	-1	-1	-1	-1	-1	1	-1	1	-1	1	-1	-1	-1	-1	-1
SNP1246	-1	-1	-1	-1	-1	-1	-1	-1	-1	-1	-1	1	-1	-1	-1	-1	-1	1	1	-1	-1	1	-1	-1	-1	-1	-1	-1	-1	-1	-1	-1	-1	-1	-1	-1	-1	1	-1	-1	-1	1	1	-1	-1	-1	-1	-1	-1
SNP1247	-1	-1	-1	-1	-1	-1	-1	-1	-1	1	-1	-1	1	-1	-1	-1	-1	-1	-1	-1	-1	-1	-1	-1	-1	0	-1	-1	-1	-1	-1	1	-1	1	-1	-1	-1	-1	-1	-1	-1	-1	1	-1	1	-1	-1	1	-1
SNP1248	-1	-1	-1	-1	0	-1	-1	-1	-1	-1	-1	1	-1	1	-1	-1	-1	-1	-1	0	-1	-1	-1	-1	-1	1	-1	-1	-1	-1	-1	1	1	1	1	-1	-1	-1	1	1	-1	1	-1	1	-1	1	1	-1	1
SNP1249	1	-1	-1	1	1	-1	-1	-1	-1	-1	-1	-1	-1	-1	-1	1	1	-1	-1	-1	1	1	-1	-1	1	-1	1	1	1	-1	-1	-1	-1	-1	-1	-1	-1	-1	-1	-1	1	-1	-1	1	-1	-1	-1	-1	-1
SNP1250	1	-1	1	1	-1	-1	1	-1	-1	1	-1	-1	1	1	1	1	-1	-1	-1	1	1	-1	-1	-1	-1	-1	-1	-1	-1	-1	-1	-1	-1	1	-1	-1	1	-1	-1	1	-1	1	-1	-1	-1	-1	-1	1	-1
SNP1251	-1	-1	-1	1	-1	0	-1	1	1	-1	1	-1	-1	-1	-1	1	-1	-1	-1	1	-1	1	-1	1	-1	-1	1	1	1	-1	-1	-1	-1	1	1	1	-1	1	-1	-1	-1	-1	-1	-1	-1	-1	-1	1	1
SNP1252	-1	-1	-1	1	-1	0	-1	1	1	-1	1	-1	-1	-1	-1	1	-1	-1	-1	1	-1	1	-1	1	-1	-1	1	1	1	-1	-1	-1	-1	1	1	1	-1	1	-1	-1	-1	-1	-1	-1	-1	-1	-1	1	1
SNP1253	-1	1	-1	1	-1	-1	-1	-1	-1	-1	-1	-1	-1	-1	-1	-1	-1	-1	-1	-1	-1	-1	-1	-1	-1	-1	-1	-1	-1	-1	-1	-1	1	-1	-1	-1	1	-1	1	1	-1	-1	1	-1	-1	-1	-1	-1	-1
SNP1254	-1	1	-1	-1	-1	-1	-1	-1	-1	-1	-1	-1	-1	-1	-1	-1	-1	-1	-1	-1	-1	-1	1	-1	-1	-1	-1	-1	-1	-1	-1	-1	-1	-1	-1	-1	-1	-1	-1	-1	-1	-1	-1	-1	-1	-1	-1	-1	-1
SNP1255	-1	-1	1	-1	-1	-1	1	1	-1	1	-1	1	1	-1	-1	-1	-1	-1	-1	1	1	-1	-1	-1	-1	-1	-1	-1	-1	-1	-1	-1	-1	-1	-1	1	-1	1	-1	-1	-1	-1	-1	-1	-1	-1	-1	-1	-1
SNP1256	-1	-1	-1	1	-1	-1	1	1	-1	-1	-1	-1	-1	-1	-1	-1	-1	-1	-1	-1	1	-1	-1	0	-1	1	1	-1	1	-1	-1	-1	1	-1	-1	0	-1	-1	-1	-1	-1	-1	-1	-1	-1	1	-1	-1	-1
SNP1257	-1	1	-1	1	1	-1	-1	1	-1	-1	1	-1	-1	-1	-1	1	1	1	-1	-1	-1	1	-1	-1	1	1	-1	NA	-1	-1	1	1	1	1	1	-1	-1	1	-1	-1	-1	1	1	-1	-1	-1	-1	1	1
SNP1258	-1	-1	1	-1	1	1	-1	-1	1	-1	1	1	-1	-1	-1	1	-1	-1	-1	NA	0	-1	-1	-1	1	1	1	1	1	-1	1	-1	-1	-1	-1	-1	-1	-1	-1	-1	-1	-1	-1	-1	1	1	-1	-1	1
SNP1259	1	-1	-1	1	-1	NA	1	1	-1	-1	1	1	1	-1	-1	1	1	-1	-1	1	1	1	0	1	1	-1	-1	0	-1	NA	-1	-1	-1	0	-1	1	-1	-1	-1	-1	-1	-1	-1	1	1	-1	-1	-1	1
SNP1260	1	-1	1	-1	-1	-1	-1	-1	-1	-1	1	-1	-1	0	1	-1	-1	1	1	-1	1	-1	-1	-1	-1	-1	-1	-1	-1	-1	-1	-1	-1	1	-1	-1	-1	-1	-1	-1	-1	-1	1	-1	-1	-1	-1	-1	1
SNP1261	-1	-1	1	-1	-1	1	-1	-1	-1	-1	-1	-1	-1	1	1	-1	-1	-1	-1	NA	1	-1	1	1	1	1	-1	-1	-1	-1	1	-1	-1	-1	-1	-1	1	-1	1	-1	-1	-1	-1	1	-1	-1	-1	-1	1
SNP1262	-1	-1	-1	-1	-1	-1	1	-1	1	-1	-1	1	-1	-1	-1	-1	-1	-1	-1	-1	-1	-1	-1	-1	1	-1	1	1	1	1	-1	-1	-1	-1	-1	-1	-1	-1	-1	1	-1	-1	-1	-1	1	1	-1	-1	1
SNP1263	-1	-1	-1	-1	-1	-1	-1	-1	-1	-1	-1	-1	-1	-1	-1	-1	-1	-1	-1	-1	-1	-1	-1	-1	-1	-1	-1	-1	-1	-1	-1	-1	-1	-1	-1	-1	-1	-1	-1	-1	-1	-1	-1	1	-1	-1	1	1	-1
SNP1264	1	1	-1	-1	1	-1	-1	1	1	-1	-1	-1	-1	1	-1	-1	1	-1	-1	0	-1	-1	1	-1	-1	1	-1	-1	-1	0	1	1	-1	-1	-1	1	-1	-1	-1	-1	-1	-1	-1	-1	-1	1	1	1	-1
SNP1265	-1	1	-1	-1	-1	1	-1	-1	-1	1	-1	1	1	-1	-1	-1	-1	1	1	1	-1	-1	-1	-1	-1	-1	-1	-1	-1	-1	-1	NA	-1	-1	1	-1	-1	-1	1	-1	1	-1	1	-1	-1	-1	-1	-1	-1
SNP1266	-1	-1	1	1	1	-1	-1	-1	-1	1	-1	-1	-1	-1	1	1	-1	1	1	-1	1	1	1	1	1	-1	1	0	1	1	1	-1	-1	-1	1	-1	1	1	-1	-1	-1	-1	-1	1	-1	-1	-1	-1	-1
SNP1267	1	1	-1	-1	1	1	1	-1	-1	1	-1	-1	-1	-1	-1	-1	-1	-1	-1	-1	-1	-1	1	-1	-1	-1	-1	-1	-1	NA	1	1	1	-1	-1	-1	-1	-1	-1	-1	-1	-1	1	-1	-1	-1	-1	-1	-1
SNP1268	-1	-1	1	1	-1	-1	1	-1	1	-1	1	1	-1	-1	1	1	-1	-1	-1	1	1	-1	-1	0	1	-1	-1	1	0	1	-1	1	-1	1	-1	1	-1	-1	-1	1	-1	-1	-1	1	1	-1	1	-1	-1
SNP1269	-1	-1	-1	-1	-1	-1	-1	-1	1	-1	-1	-1	-1	-1	-1	-1	-1	-1	-1	-1	1	-1	-1	0	-1	-1	-1	-1	-1	1	-1	-1	-1	-1	-1	-1	-1	-1	-1	1	-1	-1	-1	-1	-1	-1	1	-1	-1
SNP1270	-1	-1	-1	-1	-1	-1	-1	-1	-1	-1	-1	1	-1	-1	-1	-1	-1	-1	-1	-1	-1	-1	-1	-1	-1	-1	-1	-1	-1	-1	-1	-1	-1	-1	-1	-1	-1	-1	-1	-1	-1	-1	-1	-1	-1	-1	-1	-1	-1
SNP1271	-1	-1	-1	1	1	-1	-1	-1	1	-1	-1	-1	-1	-1	-1	1	-1	1	-1	1	-1	1	1	1	1	-1	1	0	1	-1	1	1	-1	0	1	-1	-1	-1	-1	-1	-1	-1	-1	-1	-1	-1	-1	1	-1
SNP1272	-1	-1	-1	-1	-1	-1	-1	-1	1	1	-1	1	-1	-1	-1	1	-1	1	1	-1	-1	1	1	-1	NA	1	-1	-1	-1	-1	-1	-1	-1	1	-1	-1	1	-1	1	1	1	1	1	-1	1	1	1	1	1
SNP1273	-1	-1	-1	-1	-1	-1	1	-1	1	-1	-1	1	-1	-1	-1	-1	-1	-1	-1	-1	-1	-1	-1	-1	1	-1	1	NA	1	1	-1	-1	-1	-1	-1	-1	-1	-1	-1	1	-1	-1	-1	-1	1	1	-1	-1	1
SNP1274	-1	-1	-1	1	-1	-1	-1	-1	1	-1	-1	-1	-1	1	-1	1	1	-1	-1	1	1	-1	1	1	1	-1	-1	-1	-1	-1	-1	1	-1	-1	1	-1	-1	1	1	-1	-1	-1	-1	1	-1	-1	-1	-1	-1
SNP1275	-1	-1	1	-1	-1	-1	-1	1	1	-1	1	1	1	1	1	-1	-1	-1	-1	1	-1	-1	-1	-1	-1	1	-1	-1	-1	1	1	-1	1	1	-1	1	-1	-1	1	1	-1	-1	-1	-1	1	1	-1	-1	1
SNP1276	-1	-1	1	-1	-1	1	-1	1	-1	-1	-1	-1	1	-1	1	1	-1	-1	1	1	-1	-1	-1	-1	-1	-1	-1	-1	-1	-1	1	1	-1	-1	1	1	1	1	1	-1	-1	-1	-1	-1	-1	-1	1	1	-1
SNP1277	-1	1	1	1	1	-1	-1	-1	-1	1	-1	1	-1	-1	1	1	1	-1	1	-1	-1	-1	1	1	-1	-1	1	-1	1	-1	1	1	1	-1	1	-1	1	-1	1	-1	1	-1	-1	-1	-1	-1	1	1	-1
SNP1278	-1	-1	-1	1	-1	1	-1	1	1	-1	-1	-1	-1	-1	-1	1	-1	-1	-1	-1	-1	-1	1	-1	NA	-1	-1	-1	-1	-1	-1	-1	-1	-1	-1	1	-1	-1	-1	1	-1	-1	-1	1	1	-1	1	-1	-1
SNP1279	1	-1	-1	-1	1	-1	-1	1	-1	1	-1	-1	1	NA	-1	-1	1	1	-1	-1	-1	1	-1	-1	NA	-1	-1	-1	-1	1	1	-1	-1	-1	-1	1	-1	-1	-1	-1	-1	-1	-1	-1	-1	-1	1	-1	-1
SNP1280	-1	-1	-1	-1	-1	-1	-1	1	-1	1	-1	-1	1	-1	1	-1	-1	-1	1	-1	-1	-1	-1	-1	-1	-1	-1	-1	-1	-1	-1	-1	-1	-1	-1	1	-1	-1	-1	-1	-1	1	1	1	-1	-1	1	-1	-1
SNP1281	-1	-1	-1	-1	-1	1	-1	-1	1	-1	1	1	-1	-1	-1	-1	-1	1	1	-1	-1	1	1	1	1	-1	1	-1	NA	1	-1	-1	-1	-1	-1	-1	1	-1	-1	-1	-1	1	-1	1	1	1	-1	-1	-1
SNP1282	-1	-1	-1	-1	-1	-1	-1	-1	-1	-1	1	-1	-1	-1	-1	-1	-1	-1	-1	-1	1	-1	-1	-1	-1	-1	-1	-1	-1	-1	-1	-1	-1	-1	-1	-1	-1	-1	-1	-1	-1	-1	-1	-1	1	1	-1	-1	-1
SNP1283	1	1	-1	-1	1	-1	-1	-1	-1	-1	-1	-1	-1	-1	-1	-1	1	1	1	-1	-1	1	-1	-1	-1	-1	1	-1	1	-1	1	-1	-1	-1	-1	-1	-1	-1	1	1	-1	1	1	-1	-1	-1	-1	-1	1
SNP1284	-1	-1	-1	-1	-1	-1	-1	-1	-1	1	-1	-1	1	-1	-1	-1	-1	-1	-1	1	-1	-1	-1	-1	NA	-1	-1	-1	-1	-1	-1	-1	-1	-1	-1	-1	-1	-1	-1	-1	-1	-1	-1	-1	-1	-1	-1	-1	-1
SNP1285	-1	1	-1	-1	1	-1	-1	-1	1	-1	-1	-1	-1	-1	-1	1	-1	-1	-1	-1	-1	-1	-1	1	-1	1	-1	-1	-1	1	1	1	0	-1	0	-1	1	1	1	-1	-1	1	-1	-1	-1	-1	-1	-1	-1
SNP1286	-1	-1	-1	-1	1	-1	-1	-1	-1	-1	-1	-1	-1	-1	-1	-1	1	1	-1	-1	-1	-1	-1	-1	-1	1	1	1	1	-1	-1	-1	-1	-1	-1	-1	-1	-1	-1	-1	-1	-1	1	-1	-1	-1	-1	-1	-1
SNP1287	-1	-1	-1	-1	-1	-1	-1	-1	-1	-1	-1	-1	-1	-1	-1	-1	-1	1	1	-1	-1	0	-1	-1	1	-1	-1	-1	-1	-1	-1	-1	-1	-1	-1	-1	1	-1	-1	-1	-1	1	-1	-1	-1	-1	-1	-1	-1
SNP1288	-1	1	-1	-1	-1	-1	-1	-1	-1	-1	-1	-1	-1	-1	-1	-1	-1	-1	-1	-1	-1	-1	1	-1	-1	-1	-1	-1	-1	-1	-1	-1	-1	-1	-1	-1	-1	-1	-1	-1	-1	-1	-1	-1	-1	-1	-1	-1	-1
SNP1289	-1	-1	1	-1	-1	0	-1	-1	-1	1	-1	-1	-1	-1	-1	-1	-1	1	1	1	-1	-1	-1	-1	-1	-1	-1	-1	-1	-1	-1	1	-1	-1	1	-1	-1	-1	-1	-1	-1	-1	-1	-1	-1	-1	-1	-1	-1
SNP1290	-1	1	-1	1	-1	-1	-1	-1	-1	-1	-1	-1	-1	-1	-1	1	-1	1	0	-1	1	1	1	-1	1	-1	-1	-1	1	-1	-1	-1	-1	-1	-1	-1	-1	-1	-1	1	-1	-1	-1	-1	1	1	-1	-1	1
SNP1291	-1	1	-1	-1	1	1	-1	-1	1	1	-1	-1	1	1	-1	1	-1	-1	-1	1	-1	-1	-1	-1	1	-1	-1	1	-1	1	NA	1	-1	1	-1	NA	-1	-1	-1	-1	-1	1	1	1	-1	-1	-1	-1	-1
SNP1292	-1	1	1	-1	-1	1	-1	1	-1	1	-1	-1	1	-1	1	-1	-1	1	1	-1	-1	1	1	-1	0	-1	-1	-1	-1	-1	-1	-1	-1	-1	1	1	1	1	1	1	-1	1	1	-1	1	-1	1	-1	-1
SNP1293	-1	1	1	-1	-1	1	-1	1	1	1	1	-1	-1	-1	1	1	-1	-1	-1	-1	1	1	-1	1	-1	1	-1	-1	-1	1	-1	NA	1	-1	-1	0	1	-1	1	-1	-1	-1	1	-1	-1	-1	1	-1	-1
SNP1294	-1	-1	-1	1	-1	-1	-1	-1	-1	-1	-1	-1	-1	1	-1	-1	-1	1	-1	1	-1	-1	-1	1	-1	-1	-1	-1	-1	-1	-1	1	-1	-1	0	-1	-1	1	1	1	-1	-1	1	1	-1	-1	-1	1	-1
SNP1295	-1	-1	-1	1	-1	-1	-1	-1	1	1	-1	1	1	-1	-1	1	-1	1	1	1	-1	1	-1	-1	-1	0	-1	-1	-1	-1	-1	1	-1	1	1	-1	1	-1	-1	1	1	-1	1	-1	-1	1	-1	1	-1
SNP1296	-1	-1	-1	1	-1	1	-1	-1	1	-1	-1	-1	1	1	-1	1	-1	-1	1	1	1	-1	-1	-1	1	-1	1	1	1	-1	-1	0	-1	1	1	1	-1	1	1	1	1	-1	-1	1	-1	1	-1	-1	1
SNP1297	-1	-1	-1	-1	-1	-1	-1	-1	1	-1	-1	-1	-1	-1	-1	-1	-1	-1	-1	-1	1	-1	-1	0	-1	-1	-1	-1	-1	1	-1	-1	-1	-1	-1	-1	-1	-1	-1	1	-1	-1	-1	-1	-1	-1	1	-1	-1
SNP1298	-1	-1	-1	-1	-1	-1	-1	-1	-1	-1	-1	-1	-1	-1	-1	-1	-1	1	-1	-1	-1	-1	-1	-1	-1	-1	-1	-1	-1	-1	-1	-1	-1	-1	-1	-1	-1	-1	-1	-1	-1	-1	-1	-1	-1	-1	-1	-1	-1
SNP1299	-1	1	1	-1	-1	-1	-1	-1	1	1	-1	-1	-1	-1	1	-1	1	1	1	-1	1	-1	0	-1	-1	1	-1	-1	-1	NA	-1	0	-1	1	-1	-1	-1	1	1	1	1	1	1	-1	-1	-1	-1	-1	1
SNP1300	-1	1	1	1	-1	-1	1	1	-1	1	1	-1	1	0	1	1	-1	1	-1	-1	-1	-1	1	-1	-1	-1	-1	-1	-1	-1	-1	1	1	1	-1	-1	1	-1	1	1	1	1	-1	-1	-1	-1	-1	-1	-1
SNP1301	-1	1	-1	1	-1	-1	-1	-1	-1	-1	-1	-1	-1	-1	-1	-1	-1	-1	-1	-1	-1	-1	-1	1	-1	1	-1	-1	-1	-1	-1	-1	-1	-1	1	-1	-1	-1	-1	-1	-1	1	-1	1	-1	-1	-1	-1	-1
SNP1302	1	1	-1	1	1	-1	-1	1	1	-1	-1	1	-1	-1	-1	1	1	1	1	1	-1	1	-1	1	-1	-1	1	1	1	1	1	1	-1	1	1	1	-1	1	1	-1	-1	-1	1	-1	-1	-1	1	1	1
SNP1303	-1	-1	-1	-1	-1	-1	-1	-1	-1	-1	-1	-1	-1	-1	-1	-1	-1	1	-1	-1	-1	-1	-1	-1	-1	-1	-1	-1	-1	-1	-1	-1	-1	-1	-1	-1	-1	-1	-1	-1	-1	-1	1	-1	-1	-1	-1	-1	-1
SNP1304	-1	-1	-1	-1	-1	-1	-1	-1	-1	-1	-1	-1	1	-1	-1	-1	-1	1	1	-1	-1	-1	-1	-1	-1	-1	-1	-1	-1	-1	-1	1	-1	-1	-1	-1	-1	-1	-1	-1	-1	-1	1	-1	-1	-1	-1	-1	-1
SNP1305	-1	-1	-1	1	-1	-1	1	-1	-1	-1	1	-1	-1	1	-1	-1	-1	-1	-1	1	1	-1	-1	-1	-1	-1	1	1	-1	-1	-1	-1	0	-1	-1	-1	-1	-1	-1	1	1	-1	-1	-1	1	1	1	-1	1
SNP1306	-1	1	-1	-1	-1	-1	-1	-1	1	-1	-1	1	-1	-1	-1	-1	-1	-1	-1	-1	-1	-1	-1	1	1	-1	-1	-1	-1	-1	-1	-1	-1	-1	-1	-1	-1	-1	-1	-1	-1	-1	-1	-1	-1	-1	-1	-1	-1
SNP1307	-1	1	-1	-1	-1	1	-1	1	1	-1	-1	-1	-1	-1	-1	-1	1	-1	-1	-1	-1	-1	-1	1	-1	-1	-1	-1	-1	-1	-1	-1	-1	1	-1	-1	-1	-1	-1	1	-1	1	-1	-1	-1	1	1	1	-1
SNP1308	-1	1	-1	-1	-1	-1	-1	-1	-1	1	-1	-1	1	-1	-1	-1	-1	-1	-1	-1	-1	-1	-1	-1	-1	-1	-1	-1	-1	-1	-1	-1	-1	-1	-1	-1	-1	-1	-1	-1	1	-1	-1	-1	-1	1	1	-1	-1
SNP1309	-1	-1	-1	-1	-1	-1	-1	-1	-1	-1	-1	-1	-1	-1	-1	-1	-1	-1	-1	-1	-1	-1	-1	-1	-1	1	-1	-1	-1	-1	-1	-1	-1	-1	-1	-1	-1	-1	-1	-1	-1	1	-1	-1	-1	-1	-1	-1	-1
SNP1310	-1	1	1	-1	-1	1	-1	1	-1	1	-1	-1	1	1	1	-1	-1	1	1	-1	-1	1	-1	-1	-1	1	-1	-1	-1	-1	-1	-1	1	1	-1	1	1	-1	-1	1	-1	-1	1	-1	1	-1	1	1	-1
SNP1311	1	-1	-1	1	1	-1	1	-1	1	1	-1	-1	1	-1	-1	1	1	NA	-1	-1	1	1	-1	-1	-1	1	1	1	1	1	1	1	1	-1	-1	-1	-1	-1	1	-1	-1	-1	1	1	-1	1	1	1	-1
SNP1312	-1	-1	-1	1	-1	1	-1	-1	-1	-1	1	-1	-1	1	-1	-1	-1	-1	-1	-1	-1	-1	1	1	-1	-1	1	-1	1	-1	-1	-1	1	-1	-1	1	-1	-1	-1	1	1	-1	-1	-1	1	1	1	1	1
SNP1313	1	1	-1	-1	1	-1	-1	-1	-1	-1	-1	1	-1	-1	-1	-1	1	1	1	-1	-1	-1	-1	-1	-1	-1	-1	-1	-1	1	1	-1	-1	-1	-1	-1	1	-1	1	-1	-1	-1	-1	-1	-1	-1	-1	-1	-1
SNP1314	-1	1	-1	-1	-1	-1	-1	1	-1	1	1	-1	1	-1	-1	-1	-1	1	1	-1	-1	-1	1	-1	-1	-1	-1	-1	-1	-1	-1	-1	-1	-1	-1	1	-1	-1	-1	-1	-1	-1	-1	-1	-1	-1	-1	1	-1
SNP1315	-1	-1	-1	-1	-1	-1	-1	-1	-1	-1	-1	-1	-1	-1	-1	-1	-1	-1	-1	-1	-1	-1	-1	-1	-1	1	-1	-1	-1	-1	-1	-1	-1	1	-1	-1	-1	-1	-1	-1	1	-1	-1	-1	1	-1	-1	1	-1
SNP1316	-1	1	-1	-1	-1	-1	1	-1	1	-1	-1	1	-1	-1	-1	-1	-1	-1	-1	-1	1	-1	-1	0	-1	-1	1	1	1	-1	-1	-1	-1	-1	-1	-1	-1	-1	-1	1	-1	-1	-1	-1	1	1	-1	-1	1
SNP1317	1	1	1	1	1	1	1	1	1	1	1	1	1	1	1	1	1	1	1	1	1	1	1	1	1	1	1	1	1	1	1	1	1	1	1	1	1	1	1	-1	-1	-1	-1	-1	-1	-1	-1	-1	-1
SNP1318	-1	1	1	1	-1	1	1	-1	1	-1	-1	1	1	1	1	-1	-1	1	-1	-1	1	-1	1	-1	1	-1	1	-1	0	1	-1	NA	1	-1	-1	-1	-1	1	-1	-1	-1	-1	1	-1	1	-1	1	-1	-1
SNP1319	1	-1	1	-1	-1	1	1	1	-1	1	-1	-1	1	-1	-1	-1	-1	1	1	1	-1	-1	-1	-1	-1	-1	-1	-1	-1	1	-1	1	1	1	1	1	-1	1	1	-1	-1	-1	-1	-1	-1	-1	1	-1	-1
SNP1320	-1	-1	-1	1	-1	-1	1	-1	-1	-1	1	-1	-1	1	-1	-1	-1	-1	-1	1	1	-1	-1	0	-1	-1	1	1	-1	-1	-1	-1	NA	-1	-1	-1	-1	-1	-1	1	1	-1	-1	-1	1	1	1	1	1
SNP1321	-1	-1	-1	-1	-1	1	1	1	1	-1	1	1	1	-1	-1	-1	-1	-1	-1	1	-1	1	NA	-1	-1	1	-1	1	-1	-1	1	-1	-1	-1	1	-1	-1	-1	-1	-1	-1	-1	-1	-1	1	-1	1	-1	-1
SNP1322	-1	-1	-1	-1	-1	0	-1	-1	-1	-1	-1	-1	-1	-1	-1	-1	-1	-1	-1	-1	-1	-1	1	1	1	-1	-1	0	-1	-1	-1	-1	-1	-1	-1	-1	-1	-1	1	-1	-1	-1	-1	-1	-1	-1	-1	-1	-1
SNP1323	-1	-1	1	-1	-1	1	-1	-1	-1	-1	-1	1	-1	-1	1	-1	-1	-1	-1	-1	0	-1	NA	-1	1	-1	-1	-1	-1	-1	-1	1	-1	-1	-1	-1	1	-1	-1	1	-1	-1	-1	-1	-1	-1	-1	-1	-1
SNP1324	-1	-1	-1	-1	-1	-1	-1	1	-1	1	1	-1	1	1	-1	-1	-1	-1	-1	1	1	1	1	1	1	1	-1	1	-1	0	1	-1	-1	1	1	1	-1	1	1	1	-1	-1	-1	-1	-1	1	1	1	1
SNP1325	-1	1	-1	1	-1	-1	1	1	-1	1	1	-1	1	-1	-1	1	-1	-1	-1	1	1	0	-1	-1	-1	1	1	1	-1	-1	-1	-1	-1	-1	-1	1	-1	-1	-1	-1	-1	-1	-1	-1	1	-1	1	-1	1
SNP1326	-1	1	-1	-1	-1	-1	-1	-1	-1	-1	-1	-1	-1	1	-1	-1	-1	-1	-1	-1	-1	-1	-1	-1	1	-1	-1	-1	-1	-1	-1	-1	-1	-1	-1	-1	-1	-1	1	NA	-1	-1	-1	-1	-1	-1	1	-1	-1
SNP1327	-1	1	-1	-1	-1	-1	-1	-1	-1	-1	-1	-1	-1	-1	-1	-1	-1	-1	-1	-1	-1	-1	-1	-1	-1	-1	-1	-1	-1	-1	-1	1	-1	-1	NA	-1	-1	1	-1	-1	-1	-1	-1	-1	-1	-1	-1	-1	-1
SNP1328	-1	1	-1	-1	-1	-1	-1	-1	-1	-1	-1	-1	-1	-1	-1	-1	-1	-1	-1	-1	-1	-1	-1	-1	-1	-1	-1	-1	-1	-1	-1	-1	-1	-1	-1	-1	-1	-1	1	-1	-1	-1	-1	-1	-1	-1	-1	-1	-1
SNP1329	-1	1	1	-1	-1	1	1	1	-1	-1	-1	-1	-1	1	-1	-1	-1	-1	-1	-1	-1	-1	1	1	-1	-1	-1	1	-1	-1	1	-1	1	-1	-1	1	1	-1	-1	-1	1	1	1	-1	-1	1	1	-1	1
SNP1330	-1	1	-1	-1	-1	-1	1	1	-1	-1	-1	1	-1	1	-1	-1	-1	-1	1	-1	-1	1	-1	-1	1	1	-1	-1	-1	-1	-1	-1	1	-1	-1	1	-1	-1	1	-1	1	1	-1	-1	1	1	1	1	-1
SNP1331	1	-1	-1	1	-1	-1	-1	-1	-1	-1	-1	-1	-1	1	-1	1	1	-1	1	-1	1	-1	-1	-1	NA	-1	-1	-1	-1	-1	-1	-1	-1	-1	1	-1	-1	-1	-1	1	-1	-1	-1	-1	-1	-1	-1	-1	-1
SNP1332	-1	1	-1	1	-1	-1	-1	-1	-1	-1	-1	-1	-1	-1	-1	-1	-1	-1	-1	-1	-1	-1	-1	1	-1	1	-1	-1	-1	-1	-1	-1	-1	-1	1	-1	-1	1	-1	-1	-1	1	-1	1	-1	-1	-1	-1	-1
SNP1333	-1	-1	-1	-1	-1	-1	1	-1	-1	-1	1	-1	-1	-1	-1	-1	-1	-1	-1	-1	1	1	-1	1	-1	-1	-1	-1	-1	-1	-1	-1	1	-1	-1	-1	1	-1	-1	-1	1	1	-1	1	1	1	-1	-1	-1
SNP1334	-1	-1	-1	1	-1	-1	-1	1	-1	1	1	-1	1	1	-1	NA	-1	-1	-1	NA	-1	-1	-1	-1	-1	-1	-1	-1	-1	-1	-1	1	-1	-1	-1	-1	-1	1	-1	-1	-1	1	-1	1	-1	-1	1	1	-1
SNP1335	-1	-1	-1	-1	-1	-1	-1	-1	-1	-1	-1	1	-1	-1	-1	-1	-1	1	-1	-1	-1	-1	-1	-1	-1	-1	-1	-1	-1	-1	-1	-1	-1	-1	-1	-1	-1	-1	1	-1	-1	-1	-1	1	-1	-1	-1	-1	-1
SNP1336	-1	-1	-1	-1	-1	-1	-1	-1	-1	-1	-1	1	-1	-1	-1	-1	-1	-1	-1	-1	-1	-1	-1	-1	-1	1	-1	-1	-1	-1	-1	-1	-1	1	-1	-1	-1	-1	-1	1	-1	-1	-1	-1	1	-1	-1	-1	-1
SNP1337	-1	-1	-1	-1	-1	-1	-1	-1	-1	-1	-1	1	-1	-1	-1	-1	-1	-1	-1	-1	-1	-1	-1	-1	-1	1	-1	-1	-1	-1	-1	-1	-1	1	-1	-1	-1	-1	-1	1	-1	-1	-1	-1	1	-1	-1	-1	-1
SNP1338	-1	-1	1	1	-1	0	1	-1	1	-1	1	0	-1	-1	-1	1	-1	-1	-1	-1	1	0	1	1	1	1	1	1	-1	-1	-1	-1	1	-1	1	1	-1	1	1	1	-1	-1	-1	1	1	-1	-1	-1	1
SNP1339	-1	1	-1	-1	-1	1	-1	-1	-1	1	-1	-1	-1	-1	-1	-1	-1	1	-1	-1	-1	1	-1	NA	-1	-1	-1	-1	-1	-1	-1	-1	0	-1	-1	-1	-1	-1	-1	-1	-1	-1	1	-1	-1	-1	-1	-1	-1
SNP1340	-1	-1	-1	-1	-1	-1	-1	-1	-1	-1	-1	1	-1	-1	1	-1	-1	-1	-1	1	-1	-1	1	1	-1	1	-1	-1	-1	-1	-1	-1	-1	1	-1	-1	-1	-1	-1	1	-1	1	-1	1	1	-1	-1	1	-1
SNP1341	-1	1	-1	-1	-1	-1	1	1	-1	-1	-1	-1	-1	1	-1	-1	-1	1	1	-1	-1	1	1	1	-1	-1	-1	-1	-1	-1	-1	1	-1	-1	1	-1	1	-1	-1	-1	-1	1	-1	-1	1	-1	1	-1	1
SNP1342	1	-1	-1	1	-1	-1	1	-1	-1	-1	1	-1	-1	-1	-1	-1	1	-1	-1	-1	1	-1	-1	-1	-1	-1	1	1	1	-1	-1	-1	-1	-1	-1	-1	-1	-1	-1	1	1	-1	-1	-1	1	1	-1	-1	1
SNP1343	1	1	1	1	1	1	1	1	1	1	1	1	1	1	1	1	1	1	1	1	1	1	1	1	1	1	1	1	1	1	1	1	1	1	1	1	1	1	1	-1	-1	-1	-1	-1	-1	-1	-1	-1	-1
SNP1344	-1	-1	1	-1	-1	-1	1	1	-1	1	-1	1	1	-1	1	-1	-1	-1	-1	1	1	-1	-1	-1	-1	-1	-1	-1	-1	-1	-1	-1	-1	1	-1	1	-1	1	-1	1	-1	-1	-1	-1	-1	-1	-1	-1	-1
SNP1345	1	1	1	1	1	1	1	1	1	1	1	1	1	1	1	1	1	1	1	1	1	1	1	1	1	1	1	1	1	1	1	1	1	1	1	1	1	1	1	-1	NA	-1	-1	-1	-1	-1	-1	-1	-1
SNP1346	-1	-1	-1	-1	-1	1	1	1	-1	1	-1	-1	-1	-1	-1	-1	-1	1	1	-1	-1	-1	1	-1	-1	-1	-1	-1	-1	1	-1	1	-1	1	1	1	1	1	-1	1	-1	1	-1	-1	-1	-1	1	-1	-1
SNP1347	1	1	-1	1	1	1	1	-1	1	-1	-1	1	-1	-1	-1	1	0	-1	-1	-1	-1	-1	-1	1	1	-1	1	1	1	1	1	-1	-1	1	-1	-1	-1	1	1	1	-1	1	-1	-1	1	1	-1	-1	1
SNP1348	1	-1	1	-1	1	-1	-1	1	-1	1	1	-1	-1	-1	1	1	1	-1	-1	-1	1	1	-1	-1	-1	-1	1	1	1	1	-1	1	-1	-1	-1	-1	1	-1	1	-1	-1	-1	1	-1	-1	-1	-1	-1	-1
SNP1349	1	1	1	1	1	-1	-1	1	-1	-1	-1	-1	-1	1	1	1	1	-1	-1	-1	1	1	-1	-1	1	1	1	1	1	0	-1	1	-1	-1	-1	1	1	-1	-1	-1	1	1	1	1	-1	-1	1	1	-1
SNP1350	-1	-1	-1	-1	1	-1	-1	-1	-1	-1	-1	-1	-1	-1	-1	-1	1	1	-1	-1	-1	-1	-1	-1	-1	1	1	-1	1	-1	-1	-1	-1	-1	-1	-1	-1	-1	-1	-1	-1	-1	1	-1	-1	-1	-1	-1	-1
SNP1351	-1	1	-1	-1	-1	-1	-1	-1	-1	1	-1	-1	1	-1	-1	-1	-1	-1	-1	-1	-1	-1	-1	-1	-1	-1	-1	-1	-1	-1	-1	-1	-1	-1	-1	-1	-1	-1	-1	-1	1	-1	-1	-1	-1	1	1	-1	-1
SNP1352	1	1	-1	-1	1	0	-1	1	-1	1	-1	0	1	1	1	-1	1	-1	1	-1	-1	0	-1	-1	-1	-1	-1	-1	1	1	1	1	-1	1	-1	-1	1	-1	-1	-1	1	1	1	-1	-1	1	1	1	-1
SNP1353	-1	-1	-1	-1	-1	-1	-1	-1	-1	-1	-1	-1	-1	-1	-1	-1	-1	-1	-1	-1	-1	-1	-1	-1	-1	-1	-1	-1	-1	-1	-1	-1	-1	-1	-1	-1	-1	-1	-1	-1	-1	-1	-1	1	-1	-1	1	-1	-1
SNP1354	1	-1	1	-1	1	1	-1	1	1	1	-1	-1	1	-1	-1	0	1	1	1	-1	0	NA	1	-1	1	1	-1	-1	-1	1	-1	-1	1	-1	-1	1	1	-1	-1	1	1	1	-1	-1	1	1	-1	1	-1
SNP1355	-1	1	-1	-1	-1	-1	-1	1	-1	1	-1	-1	1	-1	-1	-1	-1	1	-1	-1	-1	-1	-1	-1	-1	-1	-1	-1	-1	1	-1	-1	-1	-1	-1	-1	-1	-1	-1	-1	1	-1	-1	-1	-1	1	1	-1	-1
SNP1356	-1	-1	1	1	-1	-1	-1	1	1	-1	1	-1	-1	1	1	NA	-1	-1	-1	-1	1	-1	-1	1	1	-1	-1	1	-1	-1	-1	1	-1	-1	-1	1	1	-1	-1	1	-1	-1	-1	-1	1	-1	-1	1	1
SNP1357	-1	-1	-1	-1	-1	-1	-1	-1	-1	1	-1	-1	1	-1	-1	-1	-1	-1	-1	-1	-1	-1	1	-1	-1	-1	-1	-1	-1	-1	-1	-1	-1	-1	-1	-1	-1	-1	-1	-1	-1	1	1	-1	1	-1	-1	-1	-1
SNP1358	1	1	-1	1	1	1	1	1	-1	1	1	-1	1	1	-1	-1	-1	-1	-1	1	1	-1	1	-1	-1	-1	-1	-1	-1	1	-1	-1	1	-1	-1	1	1	-1	-1	-1	-1	-1	1	1	-1	-1	1	-1	-1
SNP1359	-1	-1	-1	-1	-1	-1	-1	-1	-1	-1	-1	-1	-1	-1	-1	-1	-1	1	1	-1	-1	-1	-1	-1	-1	-1	-1	-1	-1	-1	-1	-1	-1	-1	-1	-1	-1	-1	-1	-1	-1	-1	-1	-1	-1	-1	-1	-1	-1
SNP1360	-1	-1	-1	-1	-1	-1	-1	-1	-1	-1	-1	-1	-1	-1	-1	-1	-1	-1	-1	-1	-1	-1	1	-1	-1	-1	-1	-1	-1	-1	-1	1	-1	-1	-1	-1	-1	-1	-1	-1	-1	-1	-1	-1	-1	-1	-1	1	-1
SNP1361	-1	-1	-1	-1	-1	-1	-1	-1	-1	-1	-1	-1	-1	-1	-1	-1	-1	-1	-1	-1	-1	-1	1	-1	-1	-1	-1	-1	-1	-1	-1	1	-1	-1	-1	-1	-1	-1	-1	-1	-1	-1	-1	-1	-1	-1	-1	1	-1
SNP1362	1	1	-1	1	1	-1	-1	-1	-1	-1	1	-1	1	-1	-1	-1	1	-1	-1	-1	1	-1	1	-1	-1	-1	-1	1	1	1	-1	-1	-1	-1	-1	-1	-1	-1	-1	-1	1	-1	-1	-1	-1	-1	-1	-1	-1
SNP1363	1	1	-1	1	1	-1	1	-1	1	-1	-1	1	-1	-1	-1	1	1	1	1	-1	-1	1	-1	-1	1	-1	1	1	1	1	1	-1	-1	1	-1	-1	-1	1	-1	1	-1	1	-1	-1	1	1	-1	-1	1
SNP1364	-1	-1	1	-1	-1	1	-1	-1	-1	-1	-1	-1	-1	-1	1	-1	1	-1	-1	-1	-1	-1	-1	-1	-1	-1	1	0	-1	-1	1	-1	-1	-1	1	-1	-1	-1	-1	-1	-1	-1	-1	-1	-1	-1	-1	-1	1
SNP1365	-1	-1	-1	-1	-1	-1	1	-1	-1	1	-1	-1	1	-1	-1	-1	-1	-1	-1	-1	-1	-1	-1	-1	-1	-1	-1	-1	-1	-1	-1	-1	-1	-1	-1	-1	-1	-1	-1	-1	1	-1	-1	-1	-1	-1	-1	-1	-1
SNP1366	-1	-1	-1	-1	-1	-1	-1	-1	1	1	-1	-1	-1	-1	-1	1	-1	0	-1	1	-1	1	-1	-1	1	-1	-1	1	-1	-1	-1	-1	-1	-1	-1	1	1	1	-1	-1	1	-1	-1	-1	1	-1	-1	-1	1
SNP1367	-1	-1	-1	-1	1	-1	-1	1	-1	-1	-1	1	-1	1	-1	1	1	-1	-1	1	-1	-1	1	-1	1	-1	1	1	1	-1	-1	-1	-1	-1	-1	1	-1	1	-1	1	-1	-1	-1	1	-1	-1	-1	-1	1
SNP1368	1	-1	-1	-1	1	-1	-1	-1	-1	-1	1	-1	-1	-1	-1	-1	1	-1	-1	-1	-1	-1	-1	-1	-1	1	-1	1	-1	-1	1	-1	-1	1	-1	-1	1	-1	-1	-1	1	-1	-1	-1	-1	1	-1	-1	1
SNP1369	-1	-1	-1	1	1	-1	-1	-1	-1	-1	-1	-1	-1	-1	-1	-1	1	-1	-1	-1	-1	-1	-1	-1	-1	-1	1	NA	-1	-1	1	-1	-1	-1	-1	-1	-1	-1	-1	-1	-1	-1	1	-1	-1	-1	-1	-1	-1
SNP1370	-1	-1	-1	-1	-1	-1	-1	-1	-1	1	-1	-1	1	-1	-1	-1	-1	-1	-1	-1	-1	-1	-1	-1	-1	0	-1	-1	-1	-1	-1	-1	1	1	-1	-1	-1	-1	-1	-1	1	-1	1	-1	1	-1	-1	1	-1
SNP1371	-1	-1	1	1	1	1	1	1	-1	1	-1	1	1	1	NA	1	1	-1	1	-1	1	-1	-1	-1	-1	-1	1	1	1	1	-1	1	1	-1	-1	1	-1	-1	-1	-1	1	-1	1	-1	-1	-1	1	1	-1
SNP1372	-1	-1	-1	-1	-1	-1	-1	-1	1	1	-1	1	1	-1	0	1	-1	-1	-1	1	-1	-1	-1	1	NA	1	-1	-1	-1	-1	-1	1	-1	-1	-1	1	-1	-1	-1	1	-1	-1	-1	1	-1	-1	-1	-1	-1
SNP1373	1	-1	1	-1	-1	-1	-1	1	1	-1	-1	-1	-1	1	1	-1	-1	-1	-1	-1	-1	-1	1	1	1	0	-1	-1	-1	-1	-1	-1	-1	-1	-1	-1	-1	1	-1	-1	-1	-1	-1	1	-1	-1	-1	-1	-1
SNP1374	-1	-1	-1	-1	-1	-1	-1	-1	-1	-1	1	-1	-1	-1	-1	-1	-1	1	1	-1	-1	-1	-1	-1	-1	-1	-1	-1	-1	-1	-1	1	-1	-1	-1	-1	1	-1	-1	-1	-1	-1	-1	-1	-1	-1	-1	-1	-1
SNP1375	1	-1	-1	1	-1	-1	-1	-1	-1	-1	-1	-1	-1	-1	-1	1	1	-1	-1	1	-1	1	-1	-1	-1	-1	-1	-1	-1	-1	-1	-1	-1	-1	-1	-1	-1	-1	-1	-1	-1	-1	-1	1	-1	-1	-1	-1	-1
SNP1376	-1	-1	1	-1	-1	1	-1	-1	-1	1	-1	-1	1	-1	1	-1	-1	-1	-1	-1	-1	-1	1	-1	-1	-1	-1	-1	-1	-1	-1	-1	-1	-1	-1	-1	-1	1	-1	-1	-1	1	1	-1	1	-1	-1	-1	-1
SNP1377	-1	-1	1	-1	-1	1	1	-1	1	1	-1	1	1	-1	1	1	-1	-1	-1	1	1	-1	-1	-1	-1	1	-1	-1	-1	-1	-1	-1	1	1	-1	-1	-1	1	-1	1	1	-1	-1	-1	-1	1	-1	1	-1
SNP1378	-1	-1	-1	-1	-1	-1	1	-1	-1	-1	1	-1	-1	1	-1	-1	-1	-1	-1	-1	-1	-1	-1	-1	1	-1	-1	-1	-1	-1	1	1	1	-1	1	-1	1	1	1	-1	-1	-1	-1	1	-1	-1	1	-1	-1
SNP1379	-1	-1	-1	-1	-1	-1	-1	-1	-1	-1	-1	-1	-1	-1	-1	-1	-1	-1	-1	-1	-1	-1	-1	-1	-1	-1	-1	-1	-1	-1	-1	-1	-1	-1	-1	-1	-1	-1	1	-1	1	-1	-1	1	-1	-1	-1	-1	-1
SNP1380	-1	-1	-1	-1	-1	-1	-1	-1	-1	-1	-1	-1	-1	-1	-1	-1	-1	-1	-1	-1	-1	-1	-1	-1	-1	-1	1	-1	1	-1	-1	1	-1	-1	-1	-1	-1	-1	-1	-1	-1	-1	-1	1	1	-1	-1	-1	-1
SNP1381	-1	1	-1	-1	1	-1	-1	-1	1	-1	-1	-1	-1	1	-1	1	1	-1	-1	-1	-1	-1	-1	-1	1	-1	0	-1	-1	1	-1	1	-1	1	1	-1	-1	1	1	1	-1	-1	-1	-1	-1	-1	-1	-1	-1
SNP1382	-1	-1	-1	-1	-1	-1	-1	-1	1	-1	-1	-1	-1	-1	-1	-1	-1	1	1	-1	-1	-1	1	1	1	-1	-1	-1	-1	-1	-1	-1	-1	-1	-1	-1	-1	-1	1	-1	-1	-1	1	1	-1	-1	-1	-1	-1
SNP1383	-1	-1	-1	-1	-1	-1	-1	-1	-1	-1	-1	-1	-1	-1	-1	-1	-1	-1	-1	-1	-1	-1	-1	1	-1	-1	-1	-1	-1	-1	-1	-1	-1	-1	-1	-1	-1	-1	-1	1	-1	1	1	-1	-1	-1	-1	1	-1
SNP1384	-1	-1	1	-1	-1	1	-1	1	1	1	-1	-1	-1	-1	1	-1	-1	-1	-1	-1	-1	-1	-1	1	-1	-1	-1	-1	-1	-1	-1	-1	1	-1	1	1	-1	-1	1	-1	-1	-1	1	-1	-1	-1	1	1	-1
SNP1385	1	1	1	1	1	1	1	1	1	1	1	1	1	1	1	1	1	1	1	1	1	1	1	1	1	1	1	1	1	1	1	1	1	1	1	1	1	1	1	-1	-1	-1	-1	-1	-1	-1	-1	-1	-1
SNP1386	-1	1	1	-1	1	-1	-1	-1	1	-1	-1	-1	-1	-1	-1	1	-1	1	1	-1	-1	1	1	-1	1	1	1	1	1	0	-1	-1	-1	-1	1	-1	-1	-1	0	1	-1	1	-1	-1	1	-1	-1	-1	1
SNP1387	-1	1	-1	-1	-1	-1	-1	1	-1	1	1	-1	1	-1	-1	-1	-1	1	1	-1	-1	-1	-1	-1	-1	-1	-1	-1	-1	-1	-1	-1	-1	-1	-1	1	-1	-1	-1	-1	-1	1	-1	-1	-1	-1	-1	1	-1
SNP1388	-1	-1	-1	1	-1	-1	-1	-1	-1	-1	1	-1	1	-1	-1	1	-1	-1	-1	-1	1	-1	-1	-1	-1	1	1	1	1	0	-1	-1	-1	-1	-1	-1	-1	-1	1	1	1	-1	-1	-1	1	-1	-1	-1	1
SNP1389	-1	-1	-1	-1	-1	-1	-1	-1	-1	-1	1	-1	-1	-1	-1	-1	-1	1	1	1	-1	1	1	1	1	-1	-1	-1	-1	-1	-1	-1	-1	-1	-1	-1	1	-1	-1	-1	-1	1	-1	1	-1	-1	-1	-1	-1
SNP1390	-1	-1	-1	-1	-1	-1	-1	-1	-1	-1	-1	-1	-1	-1	-1	-1	-1	-1	-1	-1	-1	-1	-1	-1	-1	-1	-1	-1	-1	-1	-1	-1	-1	-1	-1	-1	-1	-1	-1	-1	-1	-1	-1	1	-1	-1	1	-1	-1
SNP1391	-1	-1	-1	-1	-1	-1	1	-1	1	-1	1	-1	-1	-1	-1	-1	-1	1	-1	-1	-1	1	-1	1	1	-1	-1	1	-1	-1	-1	-1	-1	-1	-1	-1	-1	-1	1	-1	-1	-1	-1	-1	-1	-1	-1	-1	1
SNP1392	-1	1	-1	-1	-1	-1	-1	1	-1	1	1	-1	1	-1	-1	-1	-1	1	1	-1	-1	-1	-1	-1	-1	-1	-1	-1	-1	-1	-1	-1	-1	-1	-1	1	-1	-1	-1	-1	-1	1	-1	-1	-1	-1	-1	1	-1
SNP1393	-1	-1	-1	-1	-1	-1	1	-1	-1	-1	-1	-1	-1	-1	-1	-1	-1	-1	-1	-1	-1	-1	-1	-1	1	-1	-1	-1	-1	-1	-1	-1	-1	-1	-1	-1	-1	-1	-1	-1	-1	-1	-1	1	-1	-1	-1	-1	-1
SNP1394	-1	-1	-1	-1	1	1	1	1	-1	1	-1	-1	1	1	-1	1	1	-1	-1	1	-1	-1	-1	1	-1	-1	-1	-1	-1	-1	1	1	1	-1	1	1	-1	1	-1	-1	1	-1	-1	1	-1	-1	-1	-1	-1
SNP1395	-1	1	-1	-1	1	-1	-1	-1	-1	-1	-1	-1	-1	-1	-1	-1	1	-1	-1	-1	-1	-1	-1	-1	-1	-1	1	-1	1	-1	1	-1	-1	-1	-1	-1	-1	-1	1	-1	-1	-1	-1	-1	-1	-1	-1	-1	-1
SNP1396	1	-1	1	1	1	1	-1	-1	-1	-1	-1	-1	-1	1	1	-1	1	-1	1	-1	1	-1	1	1	-1	-1	1	1	1	-1	-1	-1	-1	1	-1	-1	-1	-1	-1	-1	-1	-1	-1	1	-1	-1	-1	-1	-1
SNP1397	-1	-1	-1	-1	-1	-1	-1	-1	-1	-1	-1	-1	1	-1	-1	-1	-1	1	1	-1	-1	1	-1	-1	0	-1	-1	-1	-1	-1	-1	1	-1	-1	-1	-1	1	-1	1	-1	-1	-1	1	-1	-1	-1	-1	-1	-1
SNP1398	-1	1	1	1	1	1	-1	1	-1	-1	-1	1	-1	-1	-1	-1	1	-1	-1	-1	1	-1	-1	-1	-1	-1	1	-1	1	1	1	-1	-1	-1	-1	-1	-1	-1	-1	1	-1	-1	-1	-1	-1	-1	1	-1	-1
SNP1399	1	1	-1	1	1	-1	-1	-1	-1	-1	-1	-1	-1	-1	-1	1	1	-1	-1	-1	1	1	-1	-1	1	-1	1	1	1	0	-1	-1	-1	-1	-1	-1	-1	-1	-1	-1	1	-1	1	1	-1	-1	-1	1	-1
SNP1400	1	-1	1	-1	-1	-1	1	1	-1	1	-1	-1	1	-1	-1	-1	-1	1	1	1	-1	-1	1	-1	-1	-1	-1	-1	-1	-1	-1	1	1	1	1	1	-1	-1	1	-1	-1	-1	-1	-1	-1	-1	1	-1	-1
SNP1401	1	-1	1	-1	-1	-1	-1	1	-1	-1	-1	1	-1	-1	1	-1	NA	1	1	-1	1	-1	1	-1	1	-1	-1	-1	-1	-1	-1	-1	-1	-1	1	-1	1	1	1	1	-1	-1	-1	-1	-1	-1	1	-1	-1
SNP1402	1	1	1	1	1	1	1	1	1	1	1	1	1	1	1	1	1	1	1	1	1	1	1	1	1	1	1	1	1	1	1	1	1	1	1	1	1	1	1	-1	NA	-1	-1	-1	-1	-1	-1	-1	-1
SNP1403	-1	-1	-1	1	1	-1	-1	-1	1	-1	-1	-1	-1	-1	-1	1	-1	1	-1	1	-1	1	1	1	1	-1	1	0	1	-1	1	1	-1	0	1	-1	-1	-1	-1	-1	-1	-1	-1	-1	-1	-1	-1	1	-1
SNP1404	-1	-1	-1	1	-1	-1	1	-1	1	-1	1	-1	-1	-1	-1	1	-1	-1	-1	-1	-1	-1	1	1	-1	1	-1	-1	-1	1	-1	-1	1	1	-1	-1	-1	-1	-1	-1	-1	-1	-1	-1	-1	-1	-1	-1	-1
SNP1405	-1	-1	-1	-1	-1	-1	-1	-1	-1	-1	-1	-1	-1	-1	-1	-1	-1	-1	-1	-1	-1	-1	-1	-1	1	-1	-1	-1	-1	-1	-1	-1	-1	-1	-1	-1	-1	-1	-1	-1	-1	-1	-1	-1	-1	-1	-1	-1	1
SNP1406	-1	-1	-1	1	-1	-1	-1	1	1	1	1	1	1	-1	-1	-1	-1	1	1	1	1	1	-1	-1	1	-1	-1	1	-1	-1	-1	-1	-1	-1	1	1	-1	-1	1	-1	-1	1	-1	-1	-1	-1	-1	-1	1
SNP1407	1	1	1	1	1	1	1	-1	-1	-1	-1	-1	-1	-1	1	-1	1	1	1	-1	1	1	-1	1	-1	1	1	1	1	1	1	-1	1	-1	-1	-1	-1	-1	-1	-1	-1	1	-1	-1	-1	-1	-1	-1	1
SNP1408	-1	-1	-1	1	-1	-1	1	-1	-1	-1	1	-1	-1	1	-1	-1	-1	-1	-1	1	1	-1	-1	NA	-1	-1	1	1	-1	-1	-1	-1	0	-1	-1	-1	-1	-1	-1	1	1	-1	-1	-1	1	1	1	-1	1
SNP1409	-1	1	1	-1	-1	-1	1	1	-1	1	1	-1	-1	-1	-1	-1	-1	-1	-1	-1	-1	-1	1	1	-1	-1	-1	-1	-1	-1	-1	-1	1	1	-1	-1	1	-1	1	-1	1	-1	-1	-1	-1	-1	1	-1	-1
SNP1410	-1	1	1	-1	-1	1	1	1	-1	1	-1	-1	-1	1	1	-1	-1	-1	-1	-1	-1	-1	1	1	-1	1	-1	-1	-1	-1	-1	1	-1	-1	1	1	1	-1	-1	-1	1	1	1	-1	-1	-1	1	1	-1
SNP1411	-1	-1	-1	1	-1	-1	-1	-1	-1	-1	-1	1	-1	-1	-1	1	-1	-1	-1	-1	-1	-1	-1	-1	-1	-1	-1	-1	-1	-1	-1	-1	-1	-1	-1	-1	-1	-1	-1	-1	-1	-1	-1	-1	-1	-1	-1	-1	-1
SNP1412	-1	-1	-1	-1	-1	-1	-1	-1	-1	-1	-1	-1	-1	-1	-1	-1	-1	-1	-1	-1	-1	-1	-1	-1	-1	-1	-1	-1	-1	-1	-1	-1	1	-1	-1	-1	-1	-1	1	-1	-1	-1	-1	-1	-1	-1	1	-1	-1
SNP1413	-1	-1	-1	-1	-1	-1	-1	-1	-1	-1	-1	-1	-1	-1	-1	-1	-1	-1	-1	-1	-1	-1	-1	-1	-1	-1	-1	-1	-1	-1	-1	-1	1	-1	-1	-1	-1	-1	1	-1	-1	-1	-1	-1	-1	-1	1	-1	-1
SNP1414	-1	1	-1	-1	-1	-1	1	1	-1	-1	-1	-1	-1	1	-1	-1	-1	1	1	-1	-1	1	1	1	-1	-1	-1	-1	-1	-1	-1	1	-1	-1	1	-1	1	-1	-1	-1	-1	1	-1	-1	1	-1	1	-1	1
SNP1415	-1	-1	-1	-1	-1	-1	-1	-1	-1	-1	-1	-1	-1	-1	-1	-1	-1	-1	-1	-1	-1	-1	-1	-1	-1	-1	-1	-1	-1	-1	-1	-1	-1	-1	-1	-1	1	1	-1	-1	-1	1	-1	-1	-1	-1	-1	-1	1
SNP1416	-1	1	-1	-1	-1	-1	-1	-1	-1	-1	-1	-1	-1	-1	-1	-1	-1	1	1	-1	-1	1	-1	-1	1	-1	-1	-1	-1	-1	-1	-1	-1	-1	-1	-1	-1	-1	-1	-1	-1	-1	-1	-1	-1	-1	-1	-1	-1
SNP1417	-1	-1	1	-1	-1	1	-1	1	-1	-1	-1	NA	1	-1	1	-1	-1	-1	-1	-1	-1	-1	-1	1	1	-1	1	1	1	-1	-1	1	-1	-1	1	1	1	1	-1	-1	-1	-1	1	-1	1	-1	1	1	1
SNP1418	-1	-1	-1	-1	-1	-1	-1	-1	-1	1	-1	-1	1	-1	-1	-1	-1	-1	-1	-1	-1	-1	1	-1	-1	-1	-1	-1	-1	-1	-1	-1	-1	-1	-1	-1	-1	-1	-1	-1	-1	1	1	-1	1	-1	-1	-1	-1
SNP1419	-1	-1	-1	-1	-1	-1	-1	-1	1	1	1	-1	1	1	-1	1	-1	-1	-1	1	-1	-1	1	0	1	-1	-1	-1	-1	-1	1	1	-1	-1	-1	0	-1	-1	-1	-1	1	-1	-1	1	-1	-1	-1	-1	1
SNP1420	-1	1	1	-1	-1	-1	1	1	-1	1	1	-1	-1	-1	-1	-1	-1	-1	-1	-1	-1	-1	1	1	1	-1	-1	-1	-1	-1	-1	-1	1	1	-1	-1	1	-1	1	-1	1	-1	-1	-1	-1	-1	1	-1	-1
SNP1421	1	-1	-1	1	1	-1	-1	1	-1	-1	1	1	-1	-1	-1	1	-1	-1	-1	-1	-1	1	-1	-1	-1	-1	-1	-1	-1	1	1	-1	-1	1	-1	1	-1	-1	-1	1	-1	-1	-1	-1	-1	-1	-1	-1	-1
SNP1422	-1	1	-1	-1	1	1	-1	-1	1	1	-1	-1	-1	1	1	-1	-1	1	1	-1	-1	-1	0	-1	-1	-1	1	0	1	NA	1	1	1	0	1	-1	1	1	1	1	-1	1	1	-1	-1	-1	1	1	1
SNP1423	-1	1	-1	-1	-1	1	-1	-1	1	1	-1	-1	-1	-1	-1	-1	-1	-1	1	-1	-1	-1	-1	-1	-1	-1	-1	-1	-1	-1	-1	-1	-1	1	-1	-1	1	1	-1	-1	1	-1	-1	1	-1	-1	-1	-1	-1
SNP1424	-1	-1	-1	-1	-1	-1	-1	-1	1	-1	-1	NA	-1	-1	-1	-1	-1	-1	-1	-1	-1	-1	1	1	-1	-1	-1	-1	-1	-1	-1	-1	-1	-1	-1	-1	-1	-1	-1	-1	-1	1	1	1	-1	-1	-1	-1	-1
SNP1425	-1	-1	-1	-1	-1	-1	-1	-1	1	1	-1	-1	1	-1	-1	NA	-1	1	-1	-1	-1	-1	-1	1	-1	1	-1	-1	-1	-1	-1	-1	-1	1	1	1	-1	-1	1	-1	-1	-1	1	1	-1	-1	-1	1	-1
SNP1426	-1	-1	-1	-1	-1	-1	-1	-1	1	1	-1	-1	-1	-1	-1	1	-1	-1	-1	-1	-1	-1	-1	-1	1	-1	1	1	-1	-1	-1	-1	-1	-1	-1	1	-1	-1	-1	-1	NA	-1	-1	-1	-1	-1	-1	-1	1
SNP1427	-1	1	-1	-1	-1	-1	1	1	-1	-1	-1	-1	-1	1	-1	-1	-1	1	1	-1	-1	-1	-1	1	1	1	-1	1	-1	-1	-1	-1	1	-1	-1	1	-1	1	1	-1	1	-1	1	-1	-1	1	1	1	1
SNP1428	-1	-1	-1	-1	-1	-1	-1	-1	-1	-1	-1	-1	-1	1	-1	-1	-1	1	1	0	-1	1	-1	0	-1	-1	-1	-1	-1	-1	1	-1	-1	-1	1	-1	1	-1	-1	-1	-1	-1	1	-1	-1	-1	1	-1	-1
SNP1429	-1	1	-1	-1	-1	-1	-1	-1	-1	-1	-1	1	-1	-1	-1	-1	-1	1	-1	-1	-1	1	-1	-1	-1	1	-1	-1	-1	-1	-1	-1	-1	-1	-1	-1	-1	-1	-1	-1	1	-1	1	-1	-1	-1	-1	-1	-1
SNP1430	-1	-1	-1	-1	-1	-1	-1	-1	-1	-1	-1	-1	-1	-1	-1	-1	-1	-1	1	-1	-1	1	1	-1	-1	-1	-1	-1	-1	-1	-1	0	-1	-1	-1	-1	1	-1	-1	-1	1	-1	-1	-1	-1	-1	-1	-1	-1
SNP1431	1	-1	1	-1	-1	-1	1	1	-1	1	-1	-1	1	-1	1	-1	0	1	1	-1	1	-1	1	-1	1	-1	-1	-1	-1	-1	-1	-1	1	-1	1	-1	1	1	1	1	-1	-1	-1	-1	-1	-1	1	-1	-1
SNP1432	-1	1	-1	-1	-1	-1	-1	-1	-1	1	-1	-1	1	-1	-1	-1	-1	-1	-1	-1	-1	-1	-1	-1	-1	-1	-1	-1	-1	-1	-1	-1	-1	-1	-1	-1	-1	-1	-1	-1	1	-1	-1	-1	-1	1	1	-1	-1
SNP1433	-1	-1	-1	-1	-1	-1	-1	-1	-1	-1	-1	-1	-1	-1	-1	-1	-1	-1	-1	-1	-1	-1	-1	-1	-1	-1	-1	-1	-1	-1	-1	-1	-1	-1	-1	-1	-1	1	-1	-1	-1	-1	-1	-1	-1	-1	-1	-1	-1
SNP1434	-1	-1	1	1	-1	1	1	1	-1	-1	1	-1	-1	0	1	1	-1	1	-1	-1	-1	-1	1	-1	-1	-1	-1	-1	-1	-1	-1	1	1	1	1	-1	1	1	1	1	-1	1	-1	-1	-1	-1	1	-1	1
SNP1435	-1	-1	-1	1	-1	-1	1	-1	-1	-1	1	-1	-1	-1	-1	1	-1	-1	-1	-1	1	-1	-1	-1	-1	1	1	1	1	0	-1	-1	1	-1	-1	-1	-1	-1	-1	1	-1	-1	-1	-1	1	-1	-1	-1	1
SNP1436	-1	-1	-1	1	-1	-1	-1	1	-1	-1	-1	-1	-1	1	-1	-1	-1	-1	-1	-1	-1	-1	-1	-1	-1	-1	-1	-1	-1	-1	-1	-1	-1	-1	-1	-1	1	-1	-1	-1	-1	1	-1	-1	-1	1	-1	-1	1
SNP1437	-1	-1	-1	-1	-1	1	-1	-1	1	-1	-1	-1	1	1	-1	NA	-1	-1	-1	1	-1	1	-1	-1	-1	-1	-1	-1	-1	-1	1	-1	-1	-1	-1	1	-1	1	-1	-1	-1	-1	1	1	-1	-1	-1	1	-1
SNP1438	-1	1	-1	-1	-1	-1	-1	-1	1	-1	-1	1	-1	-1	-1	-1	-1	-1	-1	-1	-1	-1	-1	1	1	-1	-1	-1	-1	-1	-1	-1	-1	-1	-1	-1	-1	-1	-1	-1	-1	-1	-1	-1	-1	-1	-1	-1	-1
SNP1439	-1	1	1	-1	1	-1	-1	1	-1	-1	-1	-1	-1	NA	1	-1	-1	-1	-1	-1	1	-1	-1	-1	1	-1	1	1	1	1	1	-1	1	1	1	-1	1	-1	1	0	1	-1	1	-1	-1	-1	1	1	1
SNP1440	-1	1	-1	-1	-1	-1	1	1	-1	-1	-1	1	-1	-1	1	-1	-1	-1	-1	1	-1	-1	-1	-1	-1	1	-1	-1	-1	-1	-1	1	1	-1	-1	-1	1	-1	-1	1	1	-1	1	-1	1	1	-1	1	-1
SNP1441	-1	1	-1	-1	-1	-1	-1	1	-1	1	1	-1	1	-1	-1	-1	-1	1	1	-1	-1	-1	-1	-1	-1	-1	-1	-1	-1	-1	-1	-1	-1	-1	-1	1	-1	-1	-1	-1	-1	1	-1	-1	-1	-1	-1	1	-1
SNP1442	1	-1	-1	-1	1	-1	-1	-1	1	-1	-1	-1	-1	-1	-1	1	1	-1	-1	-1	-1	-1	1	-1	-1	-1	-1	0	-1	1	1	-1	-1	-1	-1	-1	-1	-1	1	-1	1	1	-1	-1	-1	-1	-1	-1	-1
SNP1443	1	1	-1	-1	1	-1	1	1	-1	1	-1	1	-1	-1	-1	-1	-1	1	1	-1	-1	1	1	-1	1	-1	1	1	1	-1	NA	1	1	-1	-1	1	1	1	1	-1	-1	-1	1	-1	1	-1	-1	-1	-1
SNP1444	-1	-1	-1	1	-1	-1	1	-1	1	-1	-1	-1	-1	1	-1	1	-1	-1	-1	-1	0	1	1	1	1	1	-1	1	-1	-1	-1	-1	1	-1	1	-1	-1	-1	1	1	-1	1	1	1	1	1	1	1	1
SNP1445	-1	1	-1	-1	-1	-1	1	-1	-1	-1	-1	-1	-1	1	-1	-1	-1	-1	1	-1	-1	0	-1	-1	1	0	-1	-1	-1	-1	-1	-1	1	-1	-1	-1	-1	-1	1	-1	1	-1	-1	-1	1	1	1	1	-1
SNP1446	-1	-1	1	-1	-1	1	-1	-1	-1	-1	1	1	1	-1	1	0	1	1	-1	1	-1	1	-1	-1	1	1	1	1	1	1	-1	1	-1	1	1	1	1	-1	1	1	1	-1	-1	-1	1	1	-1	-1	1
SNP1447	-1	-1	1	1	-1	-1	1	-1	1	-1	-1	-1	-1	-1	1	1	-1	1	1	-1	-1	-1	-1	1	1	-1	-1	1	-1	-1	-1	1	1	-1	-1	-1	1	-1	-1	1	-1	-1	-1	-1	-1	-1	-1	1	1
SNP1448	-1	-1	1	-1	-1	-1	1	1	-1	1	-1	1	1	-1	1	-1	-1	-1	-1	1	1	-1	-1	-1	-1	-1	-1	-1	-1	-1	-1	-1	-1	1	-1	1	-1	1	-1	1	-1	-1	-1	-1	-1	-1	-1	-1	-1
SNP1449	-1	1	-1	-1	-1	-1	-1	-1	-1	-1	-1	-1	-1	1	-1	-1	-1	-1	-1	1	-1	-1	-1	-1	-1	-1	-1	-1	-1	1	-1	-1	-1	-1	-1	-1	-1	-1	-1	-1	-1	-1	-1	-1	-1	-1	1	-1	-1
SNP1450	-1	1	-1	-1	-1	-1	-1	-1	-1	-1	-1	-1	-1	-1	-1	-1	-1	-1	-1	-1	-1	-1	-1	-1	-1	-1	-1	-1	-1	-1	-1	-1	-1	-1	-1	-1	-1	-1	-1	-1	-1	1	1	-1	-1	-1	-1	-1	-1
SNP1451	-1	-1	-1	-1	-1	-1	-1	-1	-1	-1	-1	-1	-1	1	-1	-1	-1	-1	-1	1	-1	-1	-1	-1	-1	-1	-1	-1	-1	-1	1	-1	-1	-1	-1	-1	-1	-1	-1	-1	-1	1	-1	-1	-1	-1	-1	-1	-1
SNP1452	-1	-1	-1	1	-1	1	-1	-1	-1	-1	1	1	-1	-1	-1	-1	1	1	1	-1	-1	1	-1	1	1	1	1	1	-1	-1	-1	-1	-1	-1	-1	-1	-1	-1	1	-1	1	1	-1	-1	1	1	-1	1	1
SNP1453	-1	-1	1	-1	-1	1	-1	-1	1	-1	-1	1	-1	-1	-1	-1	-1	1	1	-1	1	1	1	1	1	-1	-1	1	-1	-1	-1	-1	-1	-1	1	-1	-1	-1	-1	1	-1	1	-1	1	1	-1	-1	-1	1
SNP1454	-1	1	-1	-1	-1	-1	-1	-1	1	-1	1	-1	1	-1	-1	-1	-1	-1	-1	-1	1	1	-1	-1	1	0	1	-1	1	-1	-1	-1	-1	-1	-1	-1	-1	-1	1	-1	-1	-1	-1	1	-1	1	-1	1	-1
SNP1455	-1	1	1	-1	-1	-1	1	-1	-1	1	-1	-1	1	NA	-1	-1	-1	-1	-1	-1	NA	-1	-1	-1	-1	1	-1	-1	-1	-1	-1	1	-1	-1	-1	1	-1	-1	-1	-1	-1	1	1	1	-1	-1	-1	-1	-1
SNP1456	-1	1	-1	-1	-1	-1	-1	-1	1	-1	-1	-1	-1	-1	-1	-1	-1	1	1	-1	-1	-1	-1	-1	1	-1	-1	-1	-1	-1	-1	1	-1	1	0	-1	1	1	-1	-1	-1	1	-1	-1	-1	-1	-1	-1	-1
SNP1457	-1	1	1	1	-1	-1	1	1	-1	-1	-1	-1	-1	1	1	-1	-1	-1	-1	1	1	1	-1	-1	-1	1	-1	-1	-1	-1	-1	-1	1	-1	1	1	1	-1	-1	1	-1	-1	-1	1	1	1	-1	-1	1
SNP1458	1	-1	1	-1	-1	-1	1	-1	-1	-1	-1	-1	-1	-1	-1	-1	1	-1	1	-1	-1	-1	1	-1	-1	-1	-1	-1	-1	1	-1	1	1	-1	-1	-1	-1	-1	1	1	-1	-1	-1	-1	-1	-1	-1	-1	-1
SNP1459	-1	-1	-1	-1	-1	-1	-1	-1	-1	1	-1	-1	1	-1	-1	-1	-1	-1	-1	-1	-1	-1	1	-1	-1	-1	-1	-1	-1	-1	-1	-1	-1	-1	-1	-1	-1	-1	-1	-1	-1	1	1	-1	1	-1	-1	-1	-1
SNP1460	1	-1	1	-1	-1	1	1	1	-1	1	-1	-1	1	-1	-1	-1	-1	1	1	1	-1	-1	-1	-1	-1	-1	-1	-1	-1	1	-1	1	1	1	1	1	-1	1	1	-1	-1	-1	-1	-1	-1	-1	1	-1	-1
SNP1461	-1	-1	-1	-1	-1	-1	-1	-1	-1	-1	-1	-1	-1	-1	-1	-1	1	-1	-1	-1	-1	-1	-1	-1	-1	-1	-1	-1	-1	-1	-1	-1	-1	-1	-1	-1	-1	-1	1	-1	1	-1	-1	-1	-1	-1	-1	-1	-1
SNP1462	1	1	1	-1	1	NA	-1	-1	-1	-1	-1	-1	-1	-1	-1	-1	1	1	1	-1	-1	-1	-1	-1	-1	-1	-1	-1	-1	1	1	1	-1	-1	-1	-1	-1	-1	1	-1	-1	-1	-1	-1	-1	-1	-1	-1	-1
SNP1463	-1	-1	-1	-1	-1	-1	-1	-1	1	-1	-1	-1	1	-1	-1	1	-1	-1	-1	1	-1	-1	-1	-1	-1	1	-1	-1	-1	-1	-1	-1	-1	-1	-1	-1	-1	-1	-1	1	-1	-1	-1	-1	1	-1	-1	-1	1
SNP1464	-1	-1	1	1	-1	1	-1	1	-1	-1	1	1	-1	-1	1	-1	-1	1	1	-1	1	-1	-1	-1	-1	-1	-1	-1	-1	-1	-1	-1	-1	-1	-1	1	1	1	-1	-1	-1	-1	-1	-1	-1	-1	-1	1	-1
SNP1465	1	-1	1	-1	-1	-1	1	1	-1	1	-1	-1	1	-1	-1	-1	-1	1	1	1	-1	-1	1	-1	-1	-1	-1	-1	-1	-1	-1	1	1	1	1	1	-1	-1	1	-1	-1	-1	-1	-1	-1	-1	1	-1	-1
SNP1466	-1	1	-1	1	-1	-1	-1	-1	-1	-1	-1	-1	-1	-1	-1	-1	-1	-1	-1	-1	-1	-1	-1	1	-1	1	-1	-1	-1	-1	-1	-1	-1	-1	1	-1	-1	-1	-1	-1	-1	1	-1	1	-1	-1	-1	-1	-1
SNP1467	-1	1	-1	-1	-1	-1	-1	-1	-1	1	-1	-1	1	-1	-1	-1	-1	-1	-1	-1	-1	-1	-1	-1	-1	-1	-1	-1	-1	-1	-1	-1	-1	-1	-1	-1	-1	-1	-1	-1	1	-1	-1	-1	-1	1	1	-1	-1
SNP1468	-1	-1	-1	-1	-1	1	-1	1	-1	1	-1	-1	1	0	-1	-1	-1	-1	1	-1	-1	-1	-1	-1	-1	-1	-1	-1	-1	-1	-1	-1	-1	-1	-1	-1	-1	-1	-1	-1	-1	1	-1	-1	-1	-1	1	-1	-1
SNP1469	-1	-1	-1	1	-1	1	-1	-1	-1	-1	1	1	1	-1	-1	-1	1	0	1	1	-1	1	-1	1	1	-1	-1	1	-1	-1	-1	-1	-1	-1	1	1	-1	-1	1	-1	1	1	-1	-1	1	1	-1	1	1
SNP1470	-1	-1	-1	-1	-1	-1	-1	1	-1	-1	-1	-1	-1	-1	-1	-1	-1	-1	-1	-1	-1	-1	1	-1	-1	-1	-1	-1	-1	-1	-1	0	-1	-1	0	-1	-1	-1	-1	1	1	-1	-1	-1	-1	-1	-1	1	1
SNP1471	-1	-1	-1	1	-1	-1	1	-1	-1	-1	1	-1	-1	1	-1	-1	-1	-1	-1	1	1	-1	-1	0	-1	-1	1	1	-1	-1	-1	-1	0	-1	-1	-1	-1	-1	-1	1	1	-1	-1	-1	1	1	1	-1	1
SNP1472	-1	-1	1	-1	-1	1	-1	-1	-1	-1	-1	-1	-1	-1	1	0	-1	-1	-1	-1	1	-1	-1	1	-1	1	-1	-1	-1	-1	-1	-1	-1	1	-1	-1	-1	-1	-1	NA	-1	-1	-1	-1	-1	-1	-1	-1	-1
SNP1473	-1	-1	-1	-1	0	1	1	-1	-1	-1	1	-1	1	-1	-1	-1	-1	-1	-1	-1	-1	1	-1	-1	1	-1	-1	-1	-1	NA	-1	1	-1	-1	1	1	-1	1	1	-1	-1	-1	-1	-1	1	-1	-1	-1	-1
SNP1474	-1	-1	1	-1	-1	1	-1	-1	1	1	-1	-1	1	1	1	1	-1	-1	-1	-1	1	-1	-1	-1	-1	1	-1	1	-1	-1	1	-1	-1	-1	-1	1	-1	-1	-1	-1	-1	-1	-1	-1	-1	-1	-1	-1	-1
SNP1475	-1	-1	1	-1	-1	1	-1	-1	-1	1	1	-1	1	-1	-1	-1	1	-1	-1	-1	1	-1	-1	-1	-1	-1	-1	-1	-1	-1	-1	1	-1	-1	-1	1	-1	-1	0	-1	-1	-1	1	1	-1	-1	1	-1	-1
SNP1476	1	-1	-1	-1	1	-1	-1	-1	-1	-1	-1	-1	-1	-1	-1	-1	1	-1	-1	-1	-1	-1	-1	-1	-1	-1	-1	1	-1	-1	1	1	-1	-1	-1	-1	-1	-1	-1	-1	-1	-1	-1	-1	-1	-1	-1	1	-1
SNP1477	-1	-1	-1	1	-1	1	-1	-1	1	-1	1	-1	-1	-1	-1	1	-1	-1	-1	-1	-1	-1	1	1	1	-1	-1	1	-1	-1	-1	-1	-1	-1	-1	1	1	-1	-1	-1	-1	-1	-1	-1	-1	-1	-1	-1	1
SNP1478	1	1	-1	-1	1	-1	-1	-1	-1	-1	-1	-1	-1	-1	-1	-1	1	1	0	-1	-1	-1	1	-1	-1	-1	1	1	1	1	1	-1	-1	-1	-1	-1	-1	-1	-1	-1	-1	-1	-1	-1	-1	-1	1	-1	-1
SNP1479	-1	1	-1	-1	-1	1	-1	-1	1	1	-1	-1	1	-1	-1	1	-1	1	1	1	1	-1	-1	-1	1	-1	-1	1	-1	-1	1	-1	-1	-1	-1	-1	1	-1	-1	-1	1	-1	1	1	1	-1	-1	-1	1
SNP1480	1	-1	-1	-1	1	0	-1	-1	1	1	-1	1	1	-1	1	-1	1	-1	1	-1	-1	0	1	-1	1	-1	-1	-1	1	-1	1	1	1	-1	1	-1	-1	1	1	-1	1	-1	-1	1	1	1	-1	-1	-1
SNP1481	1	-1	-1	1	1	-1	-1	-1	1	1	1	-1	-1	-1	-1	1	1	-1	1	1	NA	1	1	1	1	-1	1	1	1	1	-1	-1	-1	1	-1	-1	1	-1	1	1	-1	-1	-1	-1	1	-1	1	-1	1
SNP1482	-1	1	-1	-1	-1	-1	-1	-1	1	-1	-1	-1	-1	-1	-1	-1	-1	-1	-1	1	-1	-1	-1	-1	-1	1	-1	-1	-1	-1	-1	-1	-1	1	-1	-1	-1	-1	-1	-1	-1	1	1	-1	-1	-1	-1	-1	-1
SNP1483	-1	-1	1	-1	1	1	-1	-1	1	-1	-1	-1	-1	-1	1	1	-1	-1	1	-1	-1	1	1	1	-1	1	-1	-1	-1	1	1	1	-1	-1	-1	-1	1	1	-1	-1	-1	1	-1	-1	-1	-1	-1	-1	-1
SNP1484	-1	-1	-1	-1	-1	-1	-1	-1	-1	1	-1	-1	1	-1	-1	-1	-1	-1	-1	-1	-1	-1	-1	-1	-1	0	-1	-1	-1	-1	-1	1	-1	1	-1	NA	-1	-1	-1	-1	-1	-1	1	-1	1	-1	-1	1	-1
SNP1485	-1	1	-1	1	-1	-1	-1	-1	-1	-1	-1	1	-1	-1	-1	1	1	-1	1	1	1	1	-1	-1	0	-1	-1	-1	-1	-1	-1	1	-1	1	-1	-1	1	-1	-1	1	-1	1	-1	-1	-1	-1	1	1	-1
SNP1486	-1	1	-1	1	-1	-1	-1	-1	-1	1	-1	-1	-1	-1	-1	1	-1	-1	-1	-1	-1	-1	1	NA	-1	-1	-1	-1	-1	-1	-1	-1	-1	-1	-1	-1	-1	-1	-1	-1	-1	-1	-1	-1	-1	-1	-1	-1	-1
SNP1487	-1	-1	-1	-1	-1	-1	-1	-1	-1	-1	-1	-1	-1	-1	-1	-1	-1	-1	-1	-1	-1	-1	-1	-1	-1	-1	-1	-1	-1	-1	-1	-1	-1	-1	-1	-1	-1	-1	-1	-1	1	-1	-1	-1	-1	1	-1	1	-1
SNP1488	-1	-1	-1	-1	-1	-1	-1	-1	-1	-1	-1	-1	-1	-1	-1	-1	-1	-1	-1	-1	-1	-1	1	-1	-1	-1	-1	-1	-1	-1	-1	1	-1	-1	-1	-1	-1	-1	-1	-1	-1	-1	-1	-1	-1	-1	-1	1	-1
SNP1489	-1	-1	-1	-1	-1	-1	1	-1	-1	1	-1	-1	-1	-1	-1	-1	-1	-1	-1	1	-1	-1	-1	-1	-1	-1	-1	-1	-1	-1	-1	-1	1	-1	1	-1	-1	-1	-1	-1	-1	-1	-1	-1	-1	-1	-1	-1	-1
SNP1490	-1	-1	1	-1	-1	-1	-1	1	1	-1	1	-1	-1	-1	-1	-1	-1	1	1	-1	1	1	-1	-1	1	-1	-1	1	-1	1	-1	1	-1	1	-1	1	1	-1	1	-1	-1	-1	-1	-1	-1	-1	-1	-1	1
SNP1491	-1	-1	-1	1	-1	1	-1	1	1	-1	-1	-1	-1	-1	-1	1	-1	-1	-1	-1	-1	-1	1	-1	NA	-1	-1	-1	-1	-1	-1	-1	-1	-1	-1	1	-1	-1	-1	1	-1	-1	1	1	1	-1	1	-1	-1
SNP1492	-1	1	-1	-1	-1	-1	-1	-1	-1	-1	-1	1	-1	-1	-1	-1	-1	-1	-1	-1	-1	-1	-1	-1	-1	-1	-1	-1	-1	-1	-1	-1	-1	-1	-1	-1	-1	1	-1	-1	-1	-1	1	-1	-1	-1	-1	-1	-1
SNP1493	-1	-1	1	-1	-1	1	-1	1	-1	-1	-1	0	1	-1	1	-1	-1	-1	-1	1	-1	-1	-1	1	1	-1	1	1	1	-1	1	0	-1	-1	0	1	-1	1	-1	-1	-1	-1	1	1	1	-1	1	1	1
SNP1494	-1	1	1	-1	-1	-1	-1	-1	-1	1	-1	-1	-1	-1	1	-1	-1	-1	-1	-1	1	-1	-1	-1	-1	-1	-1	-1	-1	-1	-1	-1	-1	1	-1	-1	1	-1	-1	1	-1	1	1	1	-1	-1	-1	-1	-1
SNP1495	-1	-1	-1	-1	-1	-1	-1	-1	1	-1	-1	-1	1	-1	-1	1	-1	-1	-1	1	-1	-1	-1	-1	-1	1	-1	-1	-1	-1	-1	-1	1	1	-1	-1	-1	-1	1	1	-1	-1	-1	-1	1	-1	-1	-1	1
SNP1496	-1	-1	1	-1	-1	0	1	1	1	1	-1	-1	-1	-1	-1	-1	-1	0	-1	1	1	-1	1	1	-1	-1	-1	-1	-1	-1	1	1	1	1	1	1	1	1	1	-1	1	1	-1	-1	-1	-1	-1	1	-1
SNP1497	1	-1	1	-1	1	1	-1	-1	1	-1	-1	-1	-1	-1	1	1	1	-1	1	-1	NA	1	1	-1	-1	1	1	1	1	0	-1	-1	1	1	1	-1	-1	-1	1	1	-1	-1	-1	-1	1	1	-1	-1	-1
SNP1498	1	-1	-1	-1	1	-1	1	-1	-1	-1	-1	-1	-1	-1	-1	-1	1	1	1	1	-1	-1	1	-1	-1	-1	1	-1	1	-1	1	-1	1	-1	-1	-1	-1	-1	-1	-1	1	-1	-1	1	-1	-1	-1	-1	-1
SNP1499	-1	-1	1	-1	-1	1	-1	1	1	1	-1	-1	-1	-1	1	-1	-1	-1	-1	-1	-1	-1	-1	1	-1	-1	-1	-1	-1	-1	-1	-1	1	-1	1	1	-1	-1	1	-1	-1	-1	1	-1	-1	-1	1	1	-1
SNP1500	1	-1	-1	-1	-1	-1	1	-1	-1	-1	1	-1	-1	-1	-1	-1	1	-1	-1	-1	1	-1	1	-1	-1	1	-1	-1	-1	NA	-1	-1	1	-1	-1	-1	-1	-1	-1	-1	-1	-1	-1	-1	-1	-1	1	-1	-1
SNP1501	-1	1	1	-1	-1	1	1	1	-1	1	-1	-1	1	1	-1	-1	-1	-1	-1	-1	-1	-1	1	1	-1	-1	-1	1	-1	-1	1	-1	1	-1	-1	1	1	-1	-1	-1	1	1	1	1	-1	1	1	-1	1
SNP1502	-1	1	1	-1	-1	-1	-1	-1	-1	1	-1	1	-1	-1	1	-1	-1	-1	-1	-1	-1	-1	NA	-1	-1	-1	-1	-1	-1	1	-1	NA	-1	-1	1	-1	1	-1	-1	-1	1	-1	-1	-1	-1	-1	-1	1	-1
SNP1503	-1	-1	-1	-1	-1	-1	-1	-1	-1	-1	-1	-1	-1	-1	-1	-1	-1	-1	-1	1	-1	-1	-1	-1	1	-1	1	-1	0	-1	-1	-1	-1	1	-1	-1	1	-1	-1	1	-1	1	-1	-1	1	1	-1	-1	1
SNP1504	1	1	1	1	-1	1	-1	-1	1	-1	-1	-1	-1	1	1	1	-1	1	-1	1	1	1	-1	-1	1	1	-1	-1	-1	-1	-1	-1	-1	-1	1	1	1	1	1	-1	-1	-1	-1	-1	-1	1	-1	-1	-1
SNP1505	-1	1	1	-1	-1	-1	-1	1	1	-1	1	1	1	-1	1	1	-1	-1	-1	1	-1	-1	-1	1	-1	1	-1	-1	-1	1	1	-1	1	-1	-1	1	-1	-1	1	-1	-1	-1	1	-1	1	1	-1	1	1
SNP1506	-1	-1	1	-1	-1	-1	-1	-1	-1	-1	-1	-1	-1	-1	1	-1	-1	-1	1	-1	1	-1	-1	1	-1	-1	-1	-1	-1	-1	-1	-1	1	1	-1	-1	-1	1	-1	1	-1	1	-1	1	-1	-1	-1	-1	-1
SNP1507	-1	-1	-1	-1	-1	-1	1	1	1	1	-1	-1	1	-1	1	-1	-1	-1	-1	-1	-1	-1	-1	-1	1	-1	-1	1	1	-1	-1	-1	-1	-1	-1	0	-1	-1	1	-1	-1	-1	-1	-1	1	-1	-1	-1	1
SNP1508	1	1	-1	-1	-1	-1	-1	-1	-1	-1	-1	1	-1	-1	-1	-1	-1	-1	-1	-1	-1	-1	1	-1	-1	-1	-1	-1	-1	-1	-1	1	-1	-1	-1	-1	-1	1	-1	1	-1	-1	-1	-1	-1	-1	-1	-1	-1
SNP1509	-1	1	1	-1	-1	1	-1	1	-1	1	-1	-1	1	-1	1	1	0	-1	-1	-1	-1	-1	1	0	NA	-1	1	1	1	-1	-1	1	-1	-1	-1	1	-1	1	-1	-1	-1	-1	-1	1	-1	-1	-1	1	1
SNP1510	-1	-1	-1	-1	-1	-1	-1	-1	1	-1	-1	-1	-1	-1	-1	-1	-1	-1	-1	-1	1	-1	-1	0	-1	-1	-1	-1	-1	1	-1	-1	-1	-1	-1	-1	-1	-1	-1	1	-1	-1	-1	-1	-1	-1	1	-1	-1
SNP1511	-1	-1	1	1	-1	1	1	-1	1	-1	1	1	-1	-1	1	1	-1	-1	-1	-1	1	-1	-1	1	1	1	1	-1	1	-1	-1	1	1	1	-1	-1	-1	-1	1	-1	-1	1	-1	1	-1	-1	1	-1	1
SNP1512	-1	1	-1	1	-1	-1	-1	-1	-1	-1	-1	-1	-1	-1	-1	1	-1	1	-1	-1	1	1	1	-1	1	-1	-1	-1	-1	-1	-1	1	-1	-1	1	-1	-1	1	1	1	-1	-1	1	-1	1	1	-1	-1	1
SNP1513	1	-1	-1	-1	1	-1	-1	-1	1	-1	1	-1	-1	-1	-1	1	1	1	1	-1	-1	-1	1	-1	-1	-1	1	1	1	1	-1	-1	-1	-1	-1	-1	-1	-1	-1	-1	-1	-1	-1	1	-1	-1	1	-1	-1
SNP1514	-1	-1	-1	-1	-1	-1	-1	1	-1	-1	1	-1	-1	-1	-1	-1	-1	1	-1	-1	-1	-1	-1	-1	1	-1	-1	-1	-1	-1	-1	-1	1	-1	-1	-1	-1	-1	-1	-1	1	-1	-1	-1	-1	1	-1	-1	-1
SNP1515	1	1	1	1	1	1	1	1	1	1	1	1	1	1	1	1	1	1	1	1	1	1	1	1	1	1	1	1	1	1	1	1	1	1	1	1	1	1	1	-1	-1	-1	-1	-1	-1	-1	-1	-1	-1
SNP1516	-1	1	-1	1	-1	-1	-1	1	-1	-1	1	1	-1	-1	1	-1	-1	-1	-1	-1	0	-1	-1	1	-1	1	-1	-1	-1	-1	1	-1	-1	1	-1	-1	1	1	1	-1	1	1	-1	-1	-1	-1	-1	-1	-1
SNP1517	-1	-1	-1	1	-1	-1	1	-1	-1	-1	-1	-1	-1	1	-1	-1	-1	-1	-1	-1	1	-1	-1	-1	-1	-1	1	1	-1	-1	-1	-1	1	-1	-1	-1	-1	-1	1	1	1	-1	-1	-1	1	-1	-1	-1	1
SNP1518	1	-1	1	1	1	1	-1	1	-1	-1	1	1	-1	1	1	-1	1	-1	-1	-1	1	-1	1	1	-1	1	1	-1	1	1	0	1	-1	1	1	-1	-1	-1	-1	1	-1	1	-1	1	-1	1	1	1	-1
SNP1519	-1	-1	-1	-1	-1	-1	-1	1	-1	-1	-1	-1	-1	NA	-1	-1	-1	0	-1	0	-1	-1	-1	-1	-1	1	-1	-1	-1	-1	-1	-1	-1	-1	-1	1	-1	-1	-1	-1	-1	-1	1	-1	-1	-1	1	1	-1
SNP1520	-1	1	-1	-1	-1	-1	-1	-1	1	-1	-1	-1	-1	-1	-1	-1	-1	-1	-1	-1	1	-1	-1	1	-1	-1	1	1	1	1	-1	-1	1	-1	-1	-1	-1	-1	1	1	-1	-1	-1	-1	-1	-1	1	-1	1
SNP1521	-1	1	-1	-1	-1	-1	1	1	-1	-1	-1	1	-1	1	-1	-1	-1	-1	1	-1	-1	1	-1	-1	1	-1	-1	-1	-1	-1	-1	-1	1	-1	-1	1	-1	-1	1	-1	1	1	-1	-1	1	1	-1	1	-1
SNP1522	-1	-1	-1	-1	-1	1	-1	-1	-1	-1	-1	-1	-1	-1	-1	-1	-1	-1	-1	-1	-1	-1	-1	-1	-1	-1	-1	-1	-1	-1	1	-1	-1	-1	-1	-1	-1	-1	-1	-1	-1	-1	-1	-1	-1	-1	-1	-1	-1
SNP1523	-1	-1	1	-1	-1	-1	-1	-1	-1	1	-1	-1	-1	1	NA	-1	-1	-1	-1	1	1	-1	-1	1	-1	-1	-1	-1	-1	-1	-1	-1	-1	-1	-1	-1	-1	-1	-1	-1	-1	-1	-1	-1	-1	-1	-1	-1	-1
SNP1524	-1	-1	-1	1	-1	1	-1	-1	-1	-1	1	1	-1	-1	-1	-1	1	1	1	-1	-1	1	-1	1	1	1	1	1	-1	-1	-1	-1	-1	-1	-1	-1	-1	-1	1	-1	1	1	-1	-1	1	1	-1	1	1
SNP1525	1	-1	1	-1	-1	-1	1	1	-1	-1	-1	1	-1	-1	1	-1	NA	1	1	-1	1	-1	1	1	1	-1	-1	-1	-1	-1	-1	-1	1	-1	1	-1	1	1	1	1	-1	1	1	1	-1	-1	1	-1	-1
SNP1526	-1	1	-1	-1	-1	-1	-1	-1	1	-1	-1	-1	-1	-1	-1	-1	-1	-1	-1	1	-1	-1	-1	-1	-1	1	-1	-1	-1	-1	-1	-1	-1	1	-1	-1	-1	-1	-1	-1	-1	1	1	-1	-1	-1	-1	-1	-1
SNP1527	1	-1	1	-1	-1	-1	1	1	-1	1	-1	-1	1	-1	-1	-1	-1	1	1	1	-1	-1	1	-1	-1	-1	-1	-1	-1	-1	-1	1	1	1	1	1	-1	-1	1	-1	-1	-1	-1	-1	-1	-1	1	-1	-1
SNP1528	-1	-1	1	-1	-1	-1	1	1	-1	1	-1	1	1	-1	1	-1	-1	-1	-1	1	1	-1	-1	-1	-1	-1	-1	-1	-1	-1	-1	-1	-1	1	-1	1	-1	1	-1	1	-1	-1	-1	-1	-1	-1	-1	-1	-1
SNP1529	-1	-1	-1	-1	-1	-1	-1	-1	-1	-1	-1	1	-1	-1	-1	-1	-1	0	1	-1	-1	-1	-1	-1	-1	-1	-1	-1	-1	-1	-1	-1	-1	-1	-1	-1	-1	-1	-1	-1	-1	-1	-1	-1	-1	-1	-1	-1	-1
SNP1530	-1	1	-1	1	-1	-1	-1	-1	-1	-1	1	-1	-1	1	-1	1	-1	-1	-1	1	-1	-1	-1	-1	1	-1	1	-1	0	-1	-1	NA	-1	1	-1	-1	1	1	1	1	1	1	1	1	1	1	1	1	1
SNP1531	-1	-1	-1	-1	-1	1	-1	1	-1	-1	-1	-1	-1	-1	-1	-1	1	0	1	-1	-1	1	-1	-1	-1	-1	-1	-1	-1	-1	-1	-1	-1	-1	-1	-1	-1	-1	1	-1	1	1	-1	-1	-1	-1	-1	-1	1
SNP1532	-1	-1	-1	-1	-1	-1	-1	-1	1	1	-1	-1	1	-1	-1	0	-1	1	-1	-1	-1	-1	-1	1	-1	1	-1	-1	-1	-1	-1	-1	-1	1	1	1	-1	-1	1	-1	-1	-1	1	1	-1	-1	-1	1	-1
SNP1533	1	-1	-1	-1	1	-1	-1	-1	-1	-1	-1	1	-1	-1	-1	-1	1	-1	1	-1	-1	1	1	1	-1	-1	1	-1	1	-1	1	-1	-1	1	1	-1	1	1	1	1	-1	-1	-1	-1	-1	-1	-1	-1	1
SNP1534	-1	-1	1	-1	-1	1	1	1	1	1	-1	-1	-1	-1	1	1	-1	-1	-1	-1	-1	-1	-1	1	-1	-1	-1	-1	-1	-1	1	-1	1	-1	1	1	-1	-1	1	-1	-1	-1	1	1	-1	-1	1	1	-1
SNP1535	-1	-1	1	1	-1	-1	-1	-1	1	-1	1	-1	-1	-1	1	1	-1	-1	-1	-1	-1	-1	-1	1	1	-1	-1	1	-1	-1	-1	1	-1	-1	-1	1	1	-1	-1	1	-1	-1	-1	-1	-1	-1	-1	1	1
SNP1536	-1	-1	1	1	-1	-1	-1	1	-1	-1	-1	1	-1	-1	1	-1	-1	-1	-1	-1	1	-1	-1	1	-1	1	-1	-1	-1	-1	-1	-1	-1	1	-1	1	-1	-1	-1	1	-1	-1	-1	-1	-1	1	-1	1	-1
SNP1537	-1	1	-1	-1	-1	-1	-1	-1	-1	-1	-1	-1	-1	-1	-1	1	-1	-1	1	-1	-1	-1	-1	-1	-1	-1	-1	-1	-1	-1	1	-1	-1	-1	-1	-1	1	-1	-1	-1	-1	-1	1	-1	1	-1	-1	-1	-1
SNP1538	-1	-1	-1	-1	-1	-1	0	-1	-1	1	-1	-1	1	-1	-1	-1	-1	-1	-1	-1	-1	-1	-1	1	-1	-1	-1	-1	-1	-1	-1	-1	-1	-1	1	-1	-1	-1	-1	-1	1	-1	-1	-1	-1	-1	-1	-1	-1
SNP1539	1	-1	1	-1	1	-1	-1	1	-1	-1	-1	-1	-1	-1	1	-1	1	1	1	-1	-1	1	1	-1	-1	-1	1	-1	1	1	1	1	-1	-1	1	1	1	-1	1	1	-1	-1	1	-1	-1	-1	1	1	-1
SNP1540	-1	-1	-1	-1	-1	-1	-1	-1	1	-1	1	-1	-1	-1	1	-1	-1	-1	-1	0	-1	-1	-1	-1	-1	1	-1	-1	-1	1	-1	-1	-1	-1	-1	-1	-1	-1	-1	-1	-1	-1	-1	1	-1	1	-1	-1	-1
SNP1541	-1	-1	-1	1	-1	-1	1	-1	-1	-1	-1	-1	-1	-1	-1	1	-1	-1	-1	-1	1	1	-1	-1	1	-1	-1	-1	-1	-1	-1	-1	1	-1	-1	-1	-1	-1	-1	1	-1	-1	-1	-1	1	-1	-1	-1	1
SNP1542	1	1	1	1	1	1	1	1	1	1	1	1	1	1	1	1	1	1	1	1	1	1	1	1	1	1	1	1	1	1	1	1	1	1	1	1	1	1	1	-1	-1	-1	-1	-1	-1	-1	-1	-1	-1
SNP1543	1	1	-1	1	-1	-1	1	-1	-1	1	-1	-1	1	-1	1	1	-1	-1	-1	-1	-1	-1	-1	-1	-1	-1	-1	-1	-1	-1	-1	-1	1	-1	-1	-1	1	1	1	1	-1	1	-1	-1	-1	-1	-1	1	-1
SNP1544	1	-1	-1	1	1	-1	1	-1	-1	-1	1	1	-1	1	1	-1	1	1	1	1	1	1	1	1	-1	1	1	1	1	0	-1	-1	1	-1	0	1	1	-1	1	-1	-1	1	-1	-1	1	1	-1	-1	1
SNP1545	-1	1	1	-1	-1	0	1	1	-1	1	-1	1	1	1	1	-1	-1	-1	1	1	1	-1	-1	1	1	-1	-1	-1	-1	1	-1	1	-1	-1	1	1	-1	1	1	-1	-1	-1	1	-1	-1	-1	1	-1	-1
SNP1546	1	-1	1	-1	1	-1	-1	-1	-1	-1	1	-1	-1	-1	1	-1	1	1	1	-1	1	1	1	-1	-1	-1	1	1	1	1	-1	1	-1	1	1	-1	-1	-1	-1	-1	1	-1	1	-1	-1	-1	-1	1	-1
SNP1547	-1	-1	1	-1	-1	-1	-1	-1	-1	-1	-1	-1	-1	-1	-1	-1	NA	-1	-1	-1	1	-1	-1	1	-1	-1	-1	-1	-1	-1	-1	-1	-1	-1	-1	-1	-1	-1	-1	1	-1	-1	-1	-1	-1	-1	-1	-1	-1
SNP1548	-1	1	-1	1	1	-1	-1	-1	-1	-1	-1	-1	-1	-1	-1	-1	0	-1	-1	-1	-1	-1	-1	-1	1	-1	1	-1	1	1	1	-1	-1	-1	-1	-1	1	-1	1	-1	-1	-1	-1	-1	-1	-1	-1	-1	-1
SNP1549	-1	1	1	-1	-1	1	-1	1	-1	1	-1	-1	1	-1	1	-1	-1	1	1	-1	-1	1	1	-1	NA	-1	-1	-1	-1	-1	-1	-1	-1	-1	1	1	1	1	1	-1	-1	1	1	-1	1	-1	1	-1	-1
SNP1550	-1	-1	-1	-1	-1	-1	-1	-1	-1	-1	-1	1	-1	1	-1	-1	-1	1	1	1	-1	1	-1	-1	1	1	1	-1	-1	-1	-1	1	-1	1	-1	-1	1	1	1	1	-1	1	-1	-1	1	1	-1	-1	1
SNP1551	-1	1	-1	1	-1	-1	-1	1	-1	-1	1	-1	-1	-1	-1	1	-1	1	-1	-1	-1	1	-1	-1	1	-1	-1	1	1	1	-1	-1	-1	-1	-1	1	1	-1	-1	-1	-1	1	-1	1	1	1	-1	-1	1
SNP1552	-1	-1	1	-1	-1	1	-1	-1	-1	-1	1	-1	-1	-1	1	-1	-1	-1	-1	-1	-1	-1	1	-1	-1	-1	-1	-1	-1	-1	-1	-1	-1	-1	-1	-1	-1	-1	-1	-1	-1	-1	-1	-1	-1	-1	-1	-1	-1
SNP1553	-1	-1	-1	-1	-1	-1	-1	-1	-1	-1	-1	-1	-1	1	-1	-1	-1	-1	-1	1	-1	-1	-1	-1	-1	-1	-1	-1	-1	-1	-1	1	-1	-1	-1	-1	-1	-1	-1	-1	-1	-1	-1	-1	-1	-1	-1	-1	-1
SNP1554	-1	1	-1	-1	-1	-1	-1	-1	-1	-1	-1	-1	-1	-1	-1	-1	-1	-1	-1	1	-1	-1	-1	-1	1	-1	-1	-1	-1	-1	-1	-1	-1	1	-1	-1	1	-1	-1	-1	1	-1	1	-1	1	1	-1	1	-1
SNP1555	-1	1	-1	1	-1	0	-1	1	1	-1	-1	1	-1	-1	-1	1	-1	-1	-1	1	-1	1	1	1	-1	-1	1	1	1	-1	-1	-1	-1	1	1	1	-1	1	1	-1	-1	-1	1	-1	-1	-1	-1	1	1
SNP1556	1	-1	1	-1	1	1	-1	-1	1	-1	1	-1	-1	-1	-1	-1	1	-1	-1	-1	1	0	1	1	1	1	1	1	1	1	1	1	-1	-1	-1	-1	-1	-1	-1	1	-1	-1	-1	1	1	-1	1	1	1
SNP1557	-1	-1	-1	-1	-1	-1	-1	-1	1	-1	-1	1	-1	-1	-1	-1	-1	1	-1	-1	-1	-1	1	-1	1	-1	-1	-1	-1	1	-1	-1	-1	-1	-1	-1	-1	1	1	-1	-1	-1	-1	1	-1	-1	-1	-1	-1
SNP1558	-1	-1	-1	-1	-1	-1	-1	1	-1	-1	-1	-1	-1	-1	-1	-1	-1	-1	-1	-1	-1	-1	-1	-1	-1	-1	-1	-1	-1	-1	-1	1	-1	-1	-1	-1	-1	-1	-1	-1	-1	1	-1	1	-1	-1	-1	1	-1
SNP1559	-1	-1	-1	-1	-1	-1	-1	-1	1	-1	-1	-1	1	-1	-1	1	-1	-1	-1	1	-1	-1	-1	-1	-1	1	-1	-1	-1	-1	-1	-1	-1	-1	-1	-1	-1	-1	-1	1	-1	-1	-1	-1	1	-1	-1	-1	1
SNP1560	1	1	-1	-1	1	-1	-1	-1	-1	-1	-1	1	-1	-1	-1	-1	1	1	1	-1	-1	-1	-1	-1	-1	-1	-1	-1	-1	1	1	-1	-1	-1	-1	-1	1	-1	1	-1	-1	-1	-1	-1	-1	-1	-1	-1	-1
SNP1561	-1	1	-1	-1	-1	-1	-1	-1	-1	1	-1	-1	-1	-1	-1	-1	-1	-1	-1	1	-1	1	-1	-1	0	-1	-1	-1	-1	-1	-1	-1	-1	-1	-1	1	1	1	1	-1	-1	-1	-1	-1	-1	-1	-1	-1	-1
SNP1562	-1	-1	-1	1	-1	1	-1	-1	-1	-1	1	1	-1	-1	-1	-1	1	0	1	-1	-1	1	-1	-1	1	1	-1	1	-1	-1	-1	-1	-1	-1	-1	-1	-1	-1	1	-1	1	1	-1	-1	1	1	-1	-1	1
SNP1563	-1	1	-1	1	-1	-1	-1	-1	-1	-1	1	-1	-1	1	-1	-1	-1	-1	-1	1	-1	-1	-1	-1	-1	-1	-1	-1	-1	-1	-1	NA	-1	1	-1	-1	1	1	1	1	-1	-1	1	1	-1	1	-1	1	1
SNP1564	1	1	1	-1	1	0	-1	1	-1	-1	-1	-1	1	-1	-1	1	1	-1	-1	-1	1	-1	-1	-1	1	-1	1	1	1	1	1	0	-1	1	-1	-1	1	-1	-1	-1	-1	-1	-1	-1	1	-1	-1	1	-1
SNP1565	1	1	1	-1	1	-1	-1	1	-1	1	1	-1	1	0	1	-1	1	1	-1	-1	1	1	-1	-1	1	-1	1	1	1	1	1	-1	1	-1	-1	1	1	1	1	-1	-1	1	-1	-1	-1	-1	1	1	-1
SNP1566	-1	-1	-1	-1	1	-1	-1	-1	1	-1	-1	NA	-1	-1	-1	-1	1	1	-1	-1	-1	-1	-1	-1	-1	1	1	1	1	-1	1	-1	-1	-1	-1	-1	-1	-1	-1	-1	-1	-1	1	1	-1	-1	-1	-1	-1
SNP1567	-1	1	-1	-1	1	1	-1	1	1	-1	-1	1	-1	-1	-1	1	NA	-1	-1	-1	-1	-1	-1	-1	1	-1	1	-1	1	1	1	1	-1	-1	-1	-1	1	1	1	-1	1	1	-1	1	-1	-1	1	-1	-1
SNP1568	-1	-1	-1	1	-1	-1	-1	-1	1	1	-1	1	1	-1	-1	1	-1	1	1	1	-1	1	-1	-1	-1	NA	-1	-1	-1	-1	-1	-1	-1	1	1	-1	1	-1	-1	1	1	-1	1	-1	-1	1	-1	1	-1
SNP1569	-1	-1	1	-1	1	1	-1	-1	1	-1	-1	-1	-1	-1	1	1	-1	-1	1	-1	-1	1	1	1	-1	1	-1	-1	-1	1	1	1	-1	-1	-1	-1	1	1	-1	-1	-1	1	-1	-1	-1	-1	-1	-1	-1
SNP1570	-1	1	-1	1	-1	-1	-1	-1	-1	-1	-1	-1	-1	-1	-1	1	-1	-1	-1	-1	-1	-1	-1	1	-1	-1	-1	-1	-1	-1	1	1	-1	-1	-1	-1	-1	-1	-1	-1	1	-1	-1	-1	-1	-1	-1	-1	-1
SNP1571	-1	-1	-1	-1	-1	-1	-1	1	-1	-1	-1	-1	-1	-1	-1	1	-1	-1	-1	-1	-1	-1	-1	-1	-1	-1	-1	-1	-1	-1	-1	-1	-1	-1	-1	-1	-1	-1	-1	-1	-1	1	-1	-1	-1	-1	-1	-1	-1
SNP1572	1	1	-1	1	1	1	1	1	-1	1	1	-1	-1	1	-1	-1	-1	-1	-1	-1	1	-1	-1	-1	-1	-1	-1	-1	-1	1	-1	-1	1	-1	-1	-1	-1	-1	-1	-1	1	-1	1	1	-1	-1	-1	-1	-1
SNP1573	-1	-1	-1	-1	-1	-1	-1	-1	-1	-1	-1	1	-1	-1	-1	-1	-1	NA	1	-1	-1	-1	-1	-1	-1	-1	-1	-1	-1	-1	-1	-1	-1	-1	-1	-1	-1	-1	-1	-1	-1	-1	-1	-1	-1	-1	-1	-1	-1
SNP1574	-1	1	1	-1	-1	-1	-1	-1	1	1	-1	-1	-1	-1	1	-1	1	1	1	-1	1	-1	0	-1	-1	1	-1	-1	-1	-1	-1	1	-1	0	-1	-1	-1	1	1	1	1	1	1	-1	-1	-1	-1	-1	1
SNP1575	-1	-1	-1	1	-1	-1	1	-1	-1	-1	1	-1	-1	1	-1	-1	-1	-1	-1	1	1	-1	-1	-1	-1	-1	1	1	-1	-1	-1	-1	0	-1	-1	-1	-1	-1	-1	1	1	-1	-1	-1	1	1	1	-1	1
SNP1576	1	1	-1	1	1	-1	-1	-1	-1	-1	-1	-1	-1	-1	-1	1	1	-1	-1	-1	1	1	-1	-1	1	-1	1	1	1	0	-1	-1	-1	-1	-1	-1	-1	-1	-1	-1	1	-1	1	1	-1	-1	-1	1	-1
SNP1577	-1	-1	-1	-1	-1	-1	-1	-1	-1	-1	-1	-1	-1	-1	-1	-1	-1	-1	-1	-1	-1	-1	-1	-1	-1	-1	-1	-1	-1	-1	-1	-1	-1	-1	-1	-1	-1	-1	-1	-1	1	-1	-1	-1	-1	-1	1	-1	-1
SNP1578	1	1	-1	1	1	-1	-1	-1	-1	-1	-1	-1	-1	-1	-1	1	1	-1	-1	-1	1	1	-1	-1	1	-1	1	1	1	-1	-1	-1	-1	-1	-1	-1	-1	-1	-1	-1	1	-1	1	1	-1	-1	-1	1	-1
SNP1579	-1	-1	-1	1	-1	-1	1	NA	-1	-1	-1	NA	-1	-1	-1	0	-1	0	-1	-1	-1	1	NA	NA	-1	-1	-1	-1	-1	-1	-1	1	-1	-1	-1	NA	-1	-1	-1	-1	-1	-1	1	-1	-1	1	-1	NA	-1
SNP1580	-1	-1	-1	-1	-1	-1	1	-1	-1	-1	-1	-1	-1	1	-1	-1	-1	-1	-1	1	-1	1	-1	-1	-1	-1	-1	-1	-1	-1	-1	-1	-1	-1	1	-1	-1	-1	1	-1	-1	1	-1	-1	-1	-1	-1	1	-1
SNP1581	-1	-1	-1	-1	-1	-1	-1	-1	-1	-1	-1	-1	-1	-1	-1	-1	-1	-1	-1	-1	-1	-1	-1	-1	-1	-1	-1	-1	-1	-1	-1	-1	-1	-1	-1	-1	-1	-1	-1	-1	1	-1	-1	-1	-1	-1	-1	-1	-1
SNP1582	-1	-1	1	-1	-1	1	-1	-1	1	1	-1	-1	1	-1	1	1	-1	-1	-1	-1	1	-1	-1	-1	-1	-1	-1	-1	-1	-1	-1	-1	-1	1	-1	-1	-1	-1	-1	1	1	-1	-1	-1	-1	1	-1	1	-1
SNP1583	-1	1	-1	-1	-1	-1	-1	-1	-1	-1	-1	-1	-1	0	-1	-1	-1	-1	-1	-1	-1	-1	-1	-1	-1	-1	-1	-1	-1	-1	-1	-1	-1	-1	-1	-1	-1	-1	-1	-1	-1	-1	-1	1	-1	-1	-1	-1	-1
SNP1584	-1	-1	1	-1	-1	-1	1	1	-1	1	-1	1	1	-1	1	-1	-1	-1	-1	1	1	-1	-1	-1	-1	1	-1	-1	-1	1	-1	1	-1	-1	1	1	-1	1	-1	-1	-1	1	-1	-1	-1	-1	-1	-1	-1
SNP1585	-1	-1	1	-1	-1	1	1	-1	1	1	-1	1	1	-1	1	-1	-1	1	1	-1	1	-1	-1	-1	-1	-1	-1	-1	-1	-1	-1	-1	1	1	1	-1	1	1	1	1	-1	-1	-1	1	-1	-1	1	-1	-1
SNP1586	-1	-1	-1	-1	1	-1	-1	1	-1	-1	-1	1	-1	1	-1	1	1	-1	-1	1	-1	-1	1	-1	1	-1	1	1	1	-1	-1	-1	-1	-1	-1	1	-1	1	-1	1	-1	-1	-1	1	-1	-1	-1	-1	1
SNP1587	1	1	1	-1	1	-1	-1	1	-1	1	1	-1	1	NA	1	-1	1	1	1	-1	1	1	-1	-1	1	-1	1	1	1	1	1	-1	1	-1	-1	1	1	1	1	-1	-1	1	1	-1	-1	-1	1	1	-1
SNP1588	-1	-1	1	-1	-1	-1	1	1	-1	1	-1	1	1	-1	1	-1	-1	-1	-1	1	1	-1	-1	-1	-1	1	-1	-1	-1	1	-1	1	-1	-1	1	1	-1	1	-1	-1	-1	1	-1	-1	-1	-1	-1	-1	-1
SNP1589	-1	-1	-1	-1	1	-1	-1	1	-1	-1	-1	1	-1	-1	-1	-1	-1	1	1	-1	-1	1	1	-1	-1	-1	NA	-1	-1	1	-1	-1	-1	-1	-1	1	-1	-1	-1	-1	-1	-1	1	-1	-1	-1	-1	-1	-1
SNP1590	1	1	1	-1	1	0	-1	-1	-1	-1	-1	-1	-1	-1	-1	-1	1	1	1	-1	-1	-1	-1	-1	-1	-1	-1	-1	-1	1	1	1	-1	-1	-1	-1	-1	-1	1	-1	-1	-1	-1	-1	-1	-1	-1	-1	-1
SNP1591	-1	-1	-1	-1	-1	-1	-1	-1	-1	-1	1	-1	-1	-1	-1	-1	-1	1	1	-1	-1	-1	-1	-1	-1	-1	-1	-1	-1	-1	-1	-1	-1	-1	-1	-1	1	-1	-1	-1	-1	-1	-1	-1	-1	-1	-1	-1	-1
SNP1592	-1	-1	-1	1	-1	-1	-1	-1	1	-1	1	-1	-1	-1	-1	1	-1	-1	-1	-1	-1	-1	1	1	1	-1	-1	1	-1	-1	-1	-1	-1	-1	-1	1	1	-1	-1	-1	-1	-1	-1	-1	-1	-1	-1	-1	1
SNP1593	-1	-1	1	1	1	-1	1	-1	1	-1	-1	-1	-1	-1	-1	1	-1	-1	-1	-1	-1	-1	1	1	-1	-1	1	0	1	-1	1	-1	1	1	1	-1	-1	-1	-1	-1	-1	-1	-1	-1	-1	-1	1	1	-1
SNP1594	-1	-1	1	-1	-1	-1	-1	-1	-1	-1	-1	-1	-1	1	1	-1	-1	1	1	-1	-1	-1	-1	-1	-1	1	-1	-1	-1	-1	-1	1	-1	-1	-1	-1	1	-1	1	1	-1	-1	1	-1	-1	-1	-1	1	-1
SNP1595	-1	1	-1	-1	-1	-1	-1	-1	-1	-1	-1	-1	-1	-1	-1	-1	-1	-1	-1	-1	-1	-1	-1	-1	-1	-1	-1	-1	-1	-1	-1	-1	-1	-1	-1	-1	-1	-1	1	-1	-1	-1	-1	-1	-1	-1	-1	-1	-1
SNP1596	-1	-1	1	-1	-1	1	NA	-1	-1	1	1	-1	1	-1	1	-1	-1	-1	1	-1	-1	-1	-1	1	-1	1	-1	-1	-1	-1	-1	1	NA	1	0	-1	1	-1	1	1	1	1	1	-1	-1	-1	1	-1	-1
SNP1597	1	-1	1	-1	-1	-1	1	1	-1	1	-1	-1	1	-1	-1	-1	-1	1	1	1	-1	-1	1	-1	-1	-1	-1	-1	-1	-1	-1	1	1	1	1	1	-1	-1	1	-1	-1	-1	-1	-1	-1	-1	1	-1	-1
SNP1598	-1	-1	-1	-1	-1	-1	-1	1	-1	-1	-1	1	-1	-1	-1	-1	-1	-1	-1	-1	-1	-1	-1	-1	-1	-1	-1	-1	-1	-1	-1	-1	-1	-1	-1	1	-1	-1	-1	-1	1	1	-1	-1	-1	-1	-1	1	-1
SNP1599	-1	-1	-1	-1	-1	-1	-1	1	-1	-1	1	1	-1	-1	-1	-1	-1	-1	-1	NA	-1	1	-1	1	1	-1	0	1	0	1	-1	-1	-1	-1	-1	-1	-1	1	-1	0	-1	-1	-1	-1	1	-1	1	-1	1
SNP1600	1	-1	1	-1	-1	-1	1	1	-1	1	-1	-1	1	-1	-1	-1	-1	1	1	1	-1	-1	1	-1	-1	-1	-1	-1	-1	-1	-1	1	1	1	1	1	-1	-1	1	-1	-1	-1	-1	-1	-1	-1	1	-1	-1
SNP1601	-1	1	-1	1	-1	-1	1	-1	-1	-1	1	-1	-1	-1	-1	1	-1	1	-1	1	-1	1	-1	-1	-1	0	-1	-1	-1	-1	-1	-1	1	1	1	1	-1	1	-1	1	-1	-1	-1	-1	-1	-1	-1	-1	-1
SNP1602	-1	-1	-1	-1	-1	1	-1	-1	-1	-1	-1	-1	-1	-1	-1	-1	-1	-1	-1	-1	-1	-1	-1	-1	1	-1	-1	-1	-1	-1	-1	-1	-1	-1	-1	-1	-1	-1	-1	-1	-1	-1	-1	-1	1	1	-1	-1	1
SNP1603	-1	-1	1	1	1	1	-1	-1	-1	-1	-1	-1	-1	-1	1	NA	1	-1	-1	-1	1	1	-1	-1	-1	-1	1	-1	1	1	1	1	-1	-1	-1	-1	1	-1	-1	-1	-1	-1	-1	-1	-1	-1	-1	-1	-1
SNP1604	-1	1	-1	-1	-1	-1	1	1	-1	-1	-1	1	-1	1	-1	-1	-1	-1	1	-1	-1	1	-1	-1	1	1	-1	-1	-1	-1	-1	0	1	-1	-1	1	-1	-1	1	-1	1	0	-1	-1	1	1	1	1	-1
SNP1605	-1	-1	-1	1	NA	-1	-1	1	1	-1	-1	-1	-1	-1	-1	1	-1	-1	-1	-1	1	-1	-1	-1	-1	1	-1	1	1	-1	1	-1	-1	-1	-1	-1	-1	-1	-1	-1	-1	-1	-1	1	-1	-1	1	1	-1
SNP1606	-1	1	-1	-1	-1	-1	-1	-1	-1	-1	-1	1	-1	1	1	-1	-1	-1	-1	1	1	-1	-1	-1	-1	1	-1	-1	-1	-1	-1	-1	-1	1	1	-1	1	1	1	1	-1	1	-1	1	-1	1	1	-1	1
SNP1607	1	-1	1	-1	-1	-1	1	1	-1	1	-1	-1	1	-1	1	-1	0	1	1	-1	1	-1	1	-1	1	-1	-1	-1	-1	-1	-1	-1	1	-1	1	-1	1	1	1	1	-1	-1	-1	-1	-1	-1	1	-1	-1
SNP1608	1	1	-1	1	1	1	-1	1	1	1	-1	1	1	-1	-1	1	1	1	1	1	-1	-1	1	-1	1	-1	1	1	1	1	1	0	-1	1	1	1	-1	1	1	-1	-1	-1	1	-1	-1	-1	1	-1	1
SNP1609	-1	-1	-1	-1	-1	-1	-1	-1	-1	-1	-1	-1	-1	-1	-1	-1	-1	1	-1	-1	-1	-1	-1	-1	1	-1	-1	-1	-1	-1	-1	NA	-1	-1	1	-1	-1	-1	-1	-1	-1	-1	-1	-1	-1	-1	-1	-1	-1
SNP1610	-1	-1	-1	-1	-1	-1	-1	-1	-1	1	-1	-1	1	-1	-1	-1	-1	1	1	-1	-1	-1	-1	-1	-1	0	-1	-1	-1	-1	-1	-1	-1	-1	-1	-1	-1	1	-1	-1	1	1	-1	-1	1	1	1	1	-1
SNP1611	-1	-1	-1	-1	-1	-1	-1	-1	-1	-1	-1	-1	-1	-1	-1	1	-1	-1	-1	-1	-1	-1	-1	-1	-1	-1	-1	-1	-1	-1	1	-1	-1	-1	-1	-1	1	-1	-1	-1	-1	-1	1	-1	1	-1	-1	-1	-1
SNP1612	-1	-1	-1	1	-1	-1	-1	-1	-1	-1	-1	-1	-1	-1	-1	-1	-1	-1	-1	-1	-1	-1	-1	-1	-1	-1	-1	-1	-1	-1	1	-1	-1	-1	1	-1	-1	-1	-1	-1	-1	-1	-1	1	-1	-1	-1	-1	-1
SNP1613	-1	-1	-1	1	-1	-1	-1	-1	-1	-1	-1	-1	-1	-1	-1	NA	-1	-1	-1	-1	1	1	-1	-1	1	1	-1	0	1	-1	-1	-1	-1	-1	-1	-1	-1	-1	-1	1	-1	-1	-1	-1	1	1	-1	-1	1
SNP1614	-1	-1	-1	-1	-1	-1	1	-1	1	-1	-1	1	-1	1	-1	-1	-1	-1	-1	-1	-1	-1	-1	-1	-1	1	1	0	1	1	-1	NA	1	-1	-1	-1	-1	-1	-1	1	-1	1	-1	1	1	1	-1	-1	-1
SNP1615	1	1	-1	-1	1	1	-1	1	-1	-1	-1	1	-1	-1	-1	-1	1	1	1	-1	1	-1	1	-1	-1	0	-1	-1	-1	1	1	-1	-1	-1	-1	1	-1	1	1	-1	-1	1	1	-1	-1	-1	-1	-1	-1
SNP1616	1	1	-1	-1	1	1	-1	1	-1	-1	-1	1	-1	-1	-1	-1	1	1	1	-1	1	-1	1	-1	-1	0	-1	-1	-1	1	1	-1	-1	-1	-1	1	-1	1	1	-1	-1	1	1	-1	-1	-1	-1	-1	-1
SNP1617	-1	-1	-1	-1	1	-1	-1	-1	-1	-1	-1	-1	-1	-1	-1	-1	-1	-1	-1	-1	-1	-1	-1	-1	-1	-1	-1	-1	-1	-1	1	-1	-1	-1	-1	-1	1	-1	-1	-1	1	1	-1	-1	-1	-1	1	-1	-1
SNP1618	-1	1	-1	-1	-1	-1	-1	-1	1	-1	-1	-1	-1	-1	-1	-1	-1	-1	-1	-1	1	-1	-1	0	-1	-1	1	1	1	1	-1	-1	-1	-1	-1	-1	-1	-1	-1	1	-1	-1	-1	-1	-1	-1	1	-1	1
SNP1619	-1	1	-1	-1	-1	-1	-1	-1	1	-1	-1	-1	-1	-1	-1	-1	-1	-1	-1	-1	1	-1	-1	0	-1	-1	1	1	1	1	-1	-1	-1	-1	-1	-1	-1	-1	-1	1	-1	-1	-1	-1	-1	-1	1	-1	1
SNP1620	-1	-1	1	-1	-1	1	1	1	1	-1	1	-1	1	0	1	-1	-1	-1	1	1	1	-1	1	-1	-1	-1	-1	-1	-1	-1	-1	-1	1	-1	-1	1	1	1	1	-1	-1	0	-1	1	-1	-1	1	-1	-1
SNP1621	-1	-1	-1	-1	-1	-1	-1	-1	1	-1	1	-1	-1	-1	-1	-1	-1	-1	-1	-1	1	-1	-1	-1	-1	1	-1	-1	-1	-1	-1	-1	-1	-1	-1	-1	-1	-1	-1	-1	-1	-1	-1	-1	-1	-1	1	1	-1
SNP1622	1	1	-1	-1	1	-1	-1	-1	-1	1	-1	-1	1	-1	-1	-1	1	1	1	-1	-1	-1	-1	-1	-1	-1	-1	-1	-1	0	1	1	-1	-1	1	-1	-1	1	-1	-1	-1	-1	-1	-1	-1	-1	-1	-1	-1
SNP1623	1	-1	-1	1	-1	-1	-1	1	-1	-1	1	-1	-1	-1	-1	1	1	1	-1	-1	-1	1	-1	-1	-1	-1	-1	-1	-1	-1	-1	-1	-1	-1	-1	-1	-1	-1	-1	-1	-1	-1	-1	-1	-1	1	-1	-1	-1
SNP1624	-1	-1	-1	-1	-1	-1	-1	-1	-1	-1	-1	-1	-1	-1	-1	-1	-1	-1	-1	1	-1	-1	-1	-1	1	-1	1	-1	0	-1	-1	-1	-1	1	-1	-1	1	-1	-1	1	-1	1	-1	-1	1	1	-1	-1	1
SNP1625	-1	-1	-1	-1	-1	-1	-1	-1	-1	-1	-1	-1	-1	-1	-1	-1	-1	-1	-1	-1	-1	-1	-1	-1	-1	-1	1	-1	1	-1	-1	NA	-1	-1	-1	-1	-1	-1	0	-1	-1	-1	-1	1	1	-1	-1	-1	-1
SNP1626	-1	-1	-1	-1	-1	-1	-1	1	-1	-1	-1	-1	-1	1	-1	-1	-1	-1	-1	1	-1	-1	-1	-1	-1	-1	-1	-1	-1	-1	1	-1	-1	-1	-1	-1	-1	-1	-1	-1	-1	-1	-1	-1	-1	-1	-1	-1	-1
SNP1627	1	1	1	1	1	1	1	1	1	1	1	1	1	1	1	1	1	1	1	1	1	1	1	1	1	1	1	1	1	1	1	1	1	1	1	1	1	1	1	-1	-1	-1	-1	-1	-1	-1	-1	-1	-1
SNP1628	1	1	1	1	1	-1	-1	1	-1	-1	-1	-1	-1	1	1	1	1	-1	-1	-1	1	1	-1	-1	1	1	1	1	1	0	-1	1	-1	-1	-1	1	1	-1	-1	-1	1	1	1	1	-1	-1	1	1	-1
SNP1629	-1	1	1	-1	-1	-1	-1	1	-1	-1	-1	-1	-1	-1	1	-1	-1	-1	-1	-1	-1	-1	-1	1	-1	1	-1	-1	-1	1	-1	-1	-1	-1	-1	1	-1	-1	-1	-1	-1	-1	1	-1	-1	-1	-1	1	-1
SNP1630	-1	1	-1	-1	-1	-1	-1	-1	-1	-1	-1	-1	-1	-1	-1	-1	-1	-1	-1	-1	-1	-1	-1	-1	-1	-1	-1	-1	-1	-1	-1	-1	-1	-1	-1	-1	-1	-1	-1	-1	-1	-1	-1	-1	-1	-1	-1	-1	-1
SNP1631	-1	-1	-1	-1	-1	-1	-1	1	-1	-1	-1	-1	-1	-1	-1	-1	-1	-1	-1	-1	-1	-1	-1	-1	1	-1	-1	-1	-1	-1	-1	-1	-1	-1	-1	1	-1	-1	-1	-1	-1	1	-1	1	-1	-1	-1	-1	-1
SNP1632	-1	-1	-1	-1	-1	-1	1	-1	-1	-1	-1	-1	-1	-1	-1	-1	-1	-1	-1	-1	-1	-1	1	-1	-1	-1	-1	-1	-1	-1	-1	-1	-1	-1	-1	-1	1	1	-1	-1	-1	-1	-1	-1	-1	-1	-1	-1	-1
SNP1633	-1	-1	-1	1	-1	-1	1	-1	-1	-1	-1	1	-1	-1	-1	-1	-1	NA	-1	-1	-1	1	1	1	-1	-1	-1	-1	-1	1	-1	NA	1	-1	-1	-1	-1	-1	-1	-1	-1	-1	-1	-1	1	1	-1	-1	-1
SNP1634	-1	-1	-1	-1	-1	-1	1	-1	-1	1	-1	-1	-1	-1	-1	1	-1	-1	-1	-1	-1	-1	-1	-1	-1	-1	-1	-1	-1	-1	-1	-1	1	-1	1	1	-1	-1	-1	-1	-1	-1	1	1	-1	-1	-1	-1	-1
SNP1635	-1	1	-1	-1	-1	-1	-1	-1	-1	1	-1	-1	1	-1	-1	-1	-1	-1	-1	-1	-1	-1	-1	-1	-1	-1	-1	-1	-1	-1	-1	-1	-1	-1	-1	-1	-1	-1	-1	-1	1	-1	-1	-1	-1	1	1	-1	-1
SNP1636	-1	-1	-1	-1	-1	-1	-1	-1	-1	-1	-1	1	-1	-1	-1	-1	-1	0	1	-1	-1	-1	-1	-1	-1	-1	-1	-1	-1	-1	-1	-1	-1	-1	-1	-1	-1	-1	-1	-1	-1	-1	-1	-1	-1	-1	-1	-1	-1
SNP1637	-1	-1	1	-1	-1	-1	1	1	-1	1	-1	1	1	-1	1	-1	-1	-1	-1	1	1	-1	-1	-1	-1	-1	-1	-1	-1	1	-1	-1	-1	1	-1	1	-1	1	-1	1	-1	-1	-1	-1	-1	-1	-1	-1	-1
SNP1638	-1	1	-1	-1	-1	-1	-1	1	-1	1	-1	-1	-1	1	-1	-1	-1	1	1	-1	-1	-1	1	NA	1	-1	-1	-1	-1	-1	-1	-1	-1	-1	-1	-1	1	-1	1	-1	-1	1	1	1	-1	-1	-1	1	-1
SNP1639	-1	-1	-1	1	-1	-1	-1	-1	-1	-1	-1	1	-1	-1	-1	-1	-1	-1	-1	-1	-1	-1	-1	-1	1	-1	0	1	-1	-1	-1	-1	-1	1	-1	-1	-1	-1	-1	1	-1	-1	-1	-1	1	1	-1	-1	-1
SNP1640	-1	-1	-1	-1	-1	-1	-1	1	-1	-1	-1	-1	-1	-1	NA	-1	-1	1	-1	-1	-1	-1	-1	-1	-1	-1	-1	-1	-1	-1	-1	-1	1	1	-1	0	-1	-1	-1	1	1	-1	-1	-1	-1	1	-1	1	-1
SNP1641	-1	-1	1	-1	-1	1	-1	-1	-1	-1	-1	-1	-1	-1	1	-1	-1	-1	1	-1	1	-1	-1	-1	-1	-1	-1	-1	-1	-1	-1	-1	-1	-1	-1	-1	-1	-1	-1	-1	-1	-1	-1	-1	-1	-1	-1	-1	-1
SNP1642	-1	1	-1	-1	-1	-1	1	-1	-1	-1	-1	-1	-1	-1	-1	-1	-1	-1	-1	-1	-1	-1	-1	-1	-1	-1	1	-1	1	-1	-1	-1	-1	-1	-1	-1	-1	-1	0	-1	-1	-1	-1	1	1	-1	-1	-1	-1
SNP1643	1	-1	-1	1	1	-1	-1	1	1	-1	1	-1	-1	-1	-1	1	1	1	1	1	1	1	1	0	-1	1	1	1	1	1	-1	-1	-1	-1	-1	-1	-1	-1	-1	-1	1	-1	-1	-1	-1	-1	-1	-1	-1
SNP1644	-1	1	-1	-1	-1	-1	-1	-1	-1	-1	-1	1	-1	-1	-1	-1	-1	-1	-1	-1	-1	-1	-1	-1	-1	-1	-1	-1	-1	-1	-1	-1	-1	-1	-1	-1	-1	-1	1	-1	-1	-1	1	-1	-1	-1	-1	-1	-1
SNP1645	-1	-1	-1	-1	-1	-1	1	-1	-1	-1	-1	-1	-1	-1	-1	-1	-1	-1	-1	-1	-1	-1	-1	-1	-1	-1	-1	-1	-1	-1	-1	-1	1	-1	-1	-1	1	1	-1	-1	-1	-1	-1	-1	-1	-1	-1	-1	-1
SNP1646	-1	-1	1	-1	-1	-1	-1	-1	1	-1	1	-1	-1	-1	0	-1	-1	-1	-1	-1	-1	-1	1	0	-1	-1	-1	-1	-1	-1	-1	-1	-1	-1	-1	-1	1	1	-1	-1	1	-1	-1	1	1	-1	1	1	-1
SNP1647	-1	-1	-1	1	-1	-1	-1	1	1	1	1	1	1	-1	-1	-1	-1	1	1	1	1	1	1	-1	1	-1	-1	1	-1	-1	-1	-1	-1	-1	1	1	-1	-1	1	-1	-1	1	-1	-1	-1	-1	-1	-1	1
SNP1648	-1	-1	-1	1	-1	-1	1	-1	-1	-1	1	-1	-1	1	-1	-1	-1	-1	-1	1	1	-1	-1	NA	-1	-1	1	1	-1	-1	-1	-1	NA	-1	-1	-1	-1	-1	-1	1	1	-1	-1	-1	1	1	1	1	1
SNP1649	-1	-1	-1	1	-1	-1	1	-1	-1	-1	1	-1	-1	NA	-1	-1	-1	-1	-1	1	1	-1	-1	0	-1	-1	1	1	-1	0	-1	NA	1	-1	-1	-1	-1	-1	-1	1	1	-1	-1	-1	1	1	1	1	1
SNP1650	-1	1	-1	-1	-1	-1	-1	-1	-1	-1	-1	1	-1	-1	-1	-1	-1	1	-1	-1	-1	-1	-1	-1	0	-1	-1	-1	-1	-1	-1	-1	-1	-1	-1	-1	1	-1	-1	1	-1	-1	1	-1	-1	-1	-1	1	-1
SNP1651	1	-1	1	-1	1	1	-1	1	1	1	-1	1	-1	-1	1	-1	1	-1	1	-1	-1	1	1	-1	1	1	-1	-1	-1	1	NA	-1	-1	1	-1	1	-1	1	-1	-1	-1	-1	1	1	-1	-1	-1	-1	-1
SNP1652	-1	-1	-1	1	-1	-1	1	-1	-1	-1	1	-1	-1	1	-1	-1	-1	-1	-1	1	1	-1	-1	0	-1	-1	1	1	-1	-1	-1	-1	0	-1	-1	-1	-1	-1	-1	1	1	-1	-1	-1	1	1	1	-1	1
SNP1653	1	-1	-1	-1	1	1	1	-1	-1	-1	-1	-1	-1	-1	-1	-1	1	1	1	-1	-1	1	-1	-1	-1	-1	-1	-1	1	1	1	-1	-1	-1	-1	-1	-1	-1	-1	-1	1	-1	-1	-1	-1	-1	-1	-1	1
SNP1654	-1	-1	-1	1	-1	-1	1	-1	-1	-1	1	-1	-1	1	-1	-1	-1	-1	-1	1	1	-1	-1	0	-1	-1	1	1	-1	-1	-1	NA	0	-1	-1	-1	-1	-1	-1	1	1	-1	-1	-1	1	1	1	1	1
SNP1655	-1	-1	-1	-1	-1	-1	-1	-1	1	-1	-1	-1	-1	-1	-1	1	-1	-1	-1	-1	-1	-1	-1	-1	-1	1	-1	-1	-1	-1	-1	-1	-1	-1	-1	-1	-1	-1	-1	-1	-1	1	-1	-1	-1	-1	-1	-1	-1
SNP1656	-1	-1	-1	-1	1	-1	-1	1	1	1	-1	-1	1	-1	-1	-1	1	1	1	-1	-1	-1	1	1	-1	-1	-1	1	NA	-1	-1	-1	-1	-1	-1	1	1	-1	-1	-1	-1	1	-1	1	-1	-1	-1	-1	-1
SNP1657	-1	-1	-1	-1	-1	-1	-1	-1	-1	-1	-1	-1	-1	-1	-1	-1	-1	-1	-1	-1	-1	-1	1	-1	-1	-1	-1	-1	-1	-1	-1	NA	-1	-1	-1	-1	-1	-1	-1	-1	-1	-1	-1	-1	-1	-1	-1	1	-1
SNP1658	-1	1	1	1	-1	-1	-1	1	-1	1	-1	-1	1	1	1	1	-1	-1	-1	1	1	-1	-1	1	-1	1	-1	-1	-1	-1	-1	NA	-1	1	1	1	-1	-1	0	1	-1	1	-1	-1	-1	-1	1	1	1
SNP1659	-1	-1	-1	-1	-1	-1	-1	-1	-1	1	-1	-1	1	-1	-1	-1	-1	-1	-1	-1	-1	-1	-1	-1	-1	-1	-1	-1	-1	-1	-1	-1	-1	-1	-1	1	-1	-1	NA	-1	-1	-1	-1	-1	-1	-1	-1	-1	-1
SNP1660	-1	-1	-1	-1	-1	1	1	1	-1	1	-1	-1	1	-1	-1	-1	-1	1	1	-1	1	-1	-1	-1	1	1	0	1	1	-1	-1	-1	1	-1	-1	1	1	1	1	-1	1	1	1	-1	1	-1	-1	1	1
SNP1661	1	1	1	-1	1	1	-1	1	-1	-1	-1	1	-1	1	1	-1	1	1	1	1	-1	1	1	1	1	-1	-1	-1	-1	0	-1	-1	-1	-1	-1	-1	1	-1	-1	-1	-1	-1	-1	-1	-1	-1	-1	-1	-1
SNP1662	-1	-1	-1	-1	-1	-1	-1	-1	-1	-1	-1	-1	-1	-1	-1	-1	-1	-1	-1	-1	-1	-1	-1	-1	-1	-1	-1	-1	-1	-1	-1	-1	-1	-1	-1	-1	-1	1	-1	-1	-1	-1	-1	-1	-1	-1	-1	-1	-1
SNP1663	-1	-1	-1	1	-1	-1	-1	1	1	-1	1	-1	-1	-1	-1	1	-1	-1	-1	-1	1	1	-1	-1	-1	1	-1	-1	-1	0	-1	-1	-1	-1	-1	1	-1	-1	-1	-1	-1	-1	-1	1	-1	-1	-1	1	-1
SNP1664	-1	-1	-1	-1	-1	-1	-1	-1	-1	-1	-1	-1	-1	-1	-1	-1	-1	-1	-1	1	-1	-1	-1	-1	-1	-1	-1	-1	-1	-1	-1	-1	1	-1	-1	-1	-1	1	-1	-1	-1	-1	-1	1	-1	-1	1	1	-1
SNP1665	-1	1	1	1	-1	-1	-1	1	-1	1	-1	-1	1	1	1	1	-1	-1	-1	1	1	-1	-1	1	-1	1	-1	-1	-1	-1	-1	-1	-1	1	1	1	-1	-1	0	1	-1	1	-1	-1	-1	-1	1	1	1
SNP1666	-1	-1	1	-1	-1	-1	1	1	-1	1	-1	1	1	-1	1	-1	-1	-1	-1	1	1	-1	-1	-1	-1	1	-1	-1	-1	1	-1	1	-1	-1	1	1	-1	1	-1	-1	-1	1	-1	-1	-1	-1	-1	-1	-1
SNP1667	1	1	1	-1	-1	1	1	1	-1	-1	1	-1	-1	1	-1	-1	-1	-1	-1	-1	1	1	-1	1	1	1	-1	1	-1	1	-1	-1	1	-1	-1	1	1	1	1	-1	-1	1	-1	-1	-1	-1	-1	-1	-1
SNP1668	1	-1	-1	-1	1	-1	-1	-1	-1	-1	-1	-1	-1	-1	-1	-1	1	1	-1	-1	-1	1	-1	-1	0	-1	-1	-1	-1	1	1	-1	-1	-1	-1	-1	-1	-1	-1	-1	-1	-1	1	1	-1	-1	-1	-1	-1
SNP1669	-1	-1	-1	1	-1	-1	-1	-1	-1	-1	-1	-1	-1	-1	-1	0	-1	-1	-1	-1	1	1	-1	-1	1	-1	-1	0	1	-1	-1	-1	-1	-1	-1	-1	-1	-1	-1	1	-1	-1	-1	-1	1	1	-1	-1	1
SNP1670	-1	-1	-1	1	-1	-1	-1	1	-1	-1	-1	1	-1	-1	-1	1	-1	1	1	-1	1	-1	-1	-1	-1	-1	-1	-1	-1	-1	-1	-1	-1	-1	-1	1	-1	-1	-1	-1	-1	-1	1	-1	1	-1	-1	-1	1
SNP1671	-1	1	1	1	-1	1	1	-1	-1	-1	-1	-1	-1	-1	-1	-1	-1	1	1	1	1	1	1	-1	1	1	-1	-1	-1	-1	-1	-1	-1	1	1	1	1	-1	1	1	-1	-1	1	-1	-1	1	-1	1	-1
SNP1672	-1	-1	-1	-1	-1	-1	1	-1	-1	-1	-1	-1	-1	-1	-1	-1	-1	-1	-1	-1	-1	-1	-1	-1	-1	-1	-1	-1	-1	-1	-1	-1	-1	1	-1	-1	-1	-1	-1	-1	-1	-1	-1	-1	-1	-1	-1	-1	-1
SNP1673	-1	1	-1	-1	-1	-1	-1	-1	-1	1	-1	-1	1	-1	-1	-1	-1	-1	-1	-1	-1	-1	-1	-1	-1	-1	-1	-1	-1	-1	-1	1	1	-1	-1	-1	1	1	-1	-1	-1	-1	-1	-1	-1	-1	-1	-1	-1
SNP1674	-1	-1	1	-1	-1	-1	1	1	-1	-1	1	1	1	1	-1	-1	-1	-1	-1	1	1	-1	1	1	-1	-1	-1	-1	-1	0	-1	-1	-1	-1	-1	1	-1	-1	-1	-1	-1	-1	1	-1	-1	1	-1	-1	-1
SNP1675	-1	-1	-1	1	-1	1	-1	-1	-1	-1	1	1	1	-1	-1	-1	1	0	1	1	-1	1	-1	-1	1	-1	-1	1	-1	-1	-1	-1	-1	-1	1	1	-1	-1	1	-1	1	1	-1	-1	1	1	-1	-1	1
SNP1676	-1	-1	-1	-1	-1	-1	-1	-1	-1	1	-1	-1	1	-1	-1	-1	-1	-1	-1	-1	-1	-1	-1	-1	-1	0	-1	-1	-1	-1	-1	NA	-1	1	-1	-1	-1	-1	-1	-1	-1	-1	1	-1	1	-1	-1	1	-1
SNP1677	-1	-1	-1	1	1	-1	-1	-1	1	-1	-1	-1	-1	-1	-1	1	-1	1	-1	1	-1	1	1	1	1	-1	1	NA	1	-1	1	1	-1	0	1	-1	-1	-1	-1	-1	-1	-1	-1	-1	-1	-1	-1	1	-1
SNP1678	1	-1	-1	-1	1	-1	1	-1	-1	-1	-1	-1	-1	-1	-1	0	1	1	1	-1	-1	1	NA	-1	-1	1	1	1	1	1	-1	-1	1	-1	-1	1	1	-1	-1	-1	-1	-1	1	-1	-1	1	-1	-1	-1
SNP1679	-1	-1	-1	-1	-1	-1	-1	-1	1	-1	-1	-1	-1	-1	-1	-1	-1	1	1	-1	-1	-1	1	1	-1	-1	-1	-1	-1	-1	-1	-1	-1	-1	-1	-1	1	-1	-1	-1	-1	1	-1	1	-1	-1	-1	-1	-1
SNP1680	1	-1	1	-1	-1	-1	-1	1	-1	-1	-1	1	-1	-1	1	-1	NA	1	1	-1	1	-1	1	-1	1	-1	-1	-1	-1	-1	-1	-1	-1	-1	1	-1	1	1	1	1	-1	-1	-1	-1	-1	-1	1	-1	-1
SNP1681	-1	-1	1	1	-1	1	1	1	-1	-1	-1	1	-1	1	1	1	-1	-1	-1	-1	-1	-1	-1	1	-1	-1	1	-1	-1	-1	-1	NA	-1	1	-1	-1	NA	-1	1	-1	1	-1	-1	-1	1	-1	-1	-1	1
SNP1682	-1	-1	-1	1	-1	-1	1	-1	-1	-1	-1	-1	-1	-1	-1	-1	-1	-1	-1	-1	-1	1	-1	-1	-1	-1	-1	-1	-1	-1	-1	NA	-1	-1	-1	-1	-1	-1	-1	-1	-1	-1	-1	-1	-1	1	-1	-1	-1
SNP1683	-1	-1	-1	1	-1	-1	1	-1	-1	-1	-1	-1	-1	-1	-1	-1	-1	-1	-1	-1	-1	1	-1	-1	-1	-1	-1	-1	-1	-1	-1	0	-1	-1	-1	-1	-1	-1	-1	-1	-1	-1	-1	-1	-1	1	-1	-1	-1
SNP1684	-1	1	-1	1	-1	0	-1	1	1	-1	-1	1	-1	-1	-1	1	-1	-1	-1	1	-1	1	1	1	-1	-1	1	1	1	-1	-1	-1	-1	1	1	1	-1	1	1	-1	-1	-1	1	-1	-1	-1	-1	1	1
SNP1685	-1	-1	-1	-1	-1	-1	1	-1	1	-1	-1	1	-1	-1	-1	-1	-1	-1	-1	-1	-1	-1	-1	-1	1	-1	1	NA	1	1	-1	-1	-1	-1	-1	-1	-1	-1	-1	1	-1	-1	-1	-1	1	1	-1	-1	1
SNP1686	-1	-1	1	-1	1	1	-1	1	-1	-1	1	1	1	-1	1	1	1	-1	-1	-1	-1	-1	1	0	1	1	1	1	1	-1	1	1	-1	-1	1	1	-1	1	-1	-1	-1	-1	-1	1	1	-1	-1	1	1
SNP1687	1	1	-1	-1	1	1	-1	1	-1	-1	-1	1	-1	-1	-1	-1	1	1	1	-1	1	-1	1	-1	-1	0	-1	-1	-1	1	1	-1	-1	-1	-1	1	-1	1	1	-1	-1	1	1	-1	-1	-1	-1	-1	-1
SNP1688	-1	-1	1	-1	-1	0	-1	-1	1	-1	-1	-1	-1	-1	0	-1	-1	-1	-1	1	1	-1	-1	-1	-1	-1	-1	-1	-1	-1	1	1	-1	1	1	-1	-1	-1	-1	-1	-1	-1	-1	-1	-1	-1	-1	-1	-1
SNP1689	1	-1	1	-1	0	1	-1	-1	-1	-1	-1	-1	-1	-1	-1	-1	1	-1	-1	-1	1	-1	1	-1	-1	-1	-1	1	-1	-1	1	-1	-1	-1	-1	-1	-1	-1	-1	-1	-1	-1	-1	-1	-1	-1	-1	-1	-1
SNP1690	-1	1	0	-1	-1	-1	-1	-1	1	-1	-1	1	-1	-1	-1	-1	-1	-1	-1	-1	-1	-1	-1	-1	-1	-1	-1	-1	-1	-1	-1	-1	-1	-1	-1	-1	-1	-1	-1	-1	-1	-1	-1	-1	-1	-1	-1	-1	-1
SNP1691	-1	1	-1	-1	-1	-1	-1	-1	-1	-1	-1	-1	-1	-1	-1	-1	-1	-1	1	-1	-1	-1	-1	-1	-1	-1	-1	-1	-1	-1	-1	-1	-1	-1	-1	-1	-1	-1	-1	-1	-1	-1	-1	-1	-1	-1	-1	-1	-1
SNP1692	-1	-1	1	-1	-1	-1	-1	-1	-1	-1	-1	-1	-1	-1	-1	0	-1	1	1	-1	1	-1	-1	-1	-1	-1	-1	-1	-1	-1	-1	-1	-1	-1	-1	-1	-1	-1	-1	-1	-1	-1	1	-1	-1	-1	-1	-1	-1
SNP1693	-1	1	-1	-1	-1	-1	-1	-1	-1	1	-1	-1	1	-1	-1	-1	-1	-1	-1	-1	-1	-1	-1	-1	-1	-1	-1	-1	-1	-1	-1	-1	-1	-1	-1	-1	-1	-1	-1	-1	1	-1	-1	-1	-1	1	1	-1	-1
SNP1694	-1	-1	-1	-1	-1	-1	-1	-1	-1	1	-1	-1	-1	-1	-1	-1	-1	-1	-1	-1	-1	-1	-1	-1	-1	-1	-1	-1	-1	-1	-1	-1	-1	-1	-1	-1	1	-1	-1	-1	-1	-1	-1	-1	-1	-1	-1	-1	-1
SNP1695	-1	-1	-1	-1	-1	-1	-1	-1	-1	-1	-1	-1	-1	-1	-1	-1	-1	1	1	-1	-1	1	-1	1	-1	-1	-1	-1	-1	-1	-1	-1	-1	-1	-1	-1	-1	-1	1	-1	-1	-1	1	-1	1	-1	-1	1	1
SNP1696	1	1	1	1	1	1	1	1	1	1	1	1	1	1	1	1	1	1	1	1	1	1	1	1	1	1	1	1	1	1	1	1	1	1	1	1	1	1	1	-1	-1	-1	-1	-1	-1	-1	-1	-1	-1
SNP1697	-1	-1	-1	-1	-1	-1	-1	-1	-1	1	-1	-1	1	-1	-1	-1	-1	-1	-1	1	-1	-1	-1	-1	-1	-1	-1	-1	-1	-1	-1	1	-1	-1	-1	-1	1	-1	1	-1	-1	1	-1	-1	-1	-1	-1	-1	-1
SNP1698	-1	-1	-1	-1	-1	-1	-1	-1	-1	-1	-1	-1	-1	-1	-1	-1	-1	1	-1	-1	-1	-1	-1	-1	-1	-1	-1	-1	-1	-1	-1	-1	-1	-1	-1	-1	-1	-1	-1	-1	-1	-1	1	-1	-1	-1	-1	-1	-1
SNP1699	-1	-1	1	-1	-1	1	1	-1	-1	-1	1	-1	-1	1	-1	-1	-1	-1	-1	-1	1	-1	1	1	-1	-1	-1	-1	-1	-1	-1	-1	-1	-1	-1	-1	-1	-1	1	-1	1	-1	-1	1	-1	-1	-1	-1	-1
SNP1700	-1	1	-1	-1	-1	-1	1	1	-1	-1	-1	1	-1	1	-1	-1	-1	-1	1	-1	-1	0	-1	-1	1	0	-1	-1	-1	-1	-1	-1	1	-1	-1	1	-1	-1	1	-1	1	1	-1	-1	1	1	1	1	-1
SNP1701	-1	-1	-1	-1	-1	1	1	1	-1	1	-1	-1	-1	-1	-1	-1	-1	1	1	-1	-1	-1	1	-1	-1	-1	-1	-1	-1	1	-1	1	-1	1	1	1	1	1	-1	1	-1	1	-1	-1	-1	-1	1	-1	-1
SNP1702	-1	1	-1	-1	-1	-1	-1	-1	-1	-1	-1	-1	1	1	-1	-1	-1	-1	-1	1	-1	-1	1	1	1	-1	-1	-1	-1	-1	-1	-1	1	-1	-1	0	-1	-1	1	-1	1	1	-1	-1	1	1	-1	-1	1
SNP1703	-1	-1	-1	-1	-1	-1	1	-1	-1	-1	-1	-1	1	1	-1	-1	-1	1	1	1	-1	-1	1	-1	-1	-1	-1	-1	-1	-1	-1	NA	-1	1	-1	1	-1	1	-1	1	1	1	-1	-1	1	1	-1	1	1
SNP1704	1	-1	-1	-1	1	-1	-1	-1	-1	1	-1	-1	1	-1	-1	-1	1	1	1	-1	-1	-1	-1	1	-1	-1	-1	-1	-1	1	1	-1	-1	-1	-1	-1	-1	-1	-1	1	-1	1	1	-1	-1	-1	-1	-1	-1
SNP1705	-1	1	-1	-1	-1	-1	-1	-1	-1	-1	-1	1	-1	-1	-1	-1	-1	1	1	-1	-1	1	-1	-1	-1	-1	-1	-1	-1	-1	-1	-1	1	-1	-1	-1	-1	1	1	-1	-1	-1	1	-1	-1	-1	-1	-1	-1
SNP1706	-1	-1	-1	-1	-1	-1	-1	-1	-1	-1	-1	-1	-1	1	-1	-1	-1	-1	-1	-1	-1	-1	-1	-1	-1	1	-1	-1	-1	-1	-1	-1	-1	NA	-1	-1	1	-1	-1	-1	-1	-1	-1	-1	-1	-1	-1	-1	-1
SNP1707	-1	-1	-1	-1	-1	-1	-1	-1	-1	-1	-1	-1	-1	1	-1	-1	-1	-1	-1	-1	-1	-1	-1	-1	-1	1	-1	-1	-1	-1	-1	-1	-1	NA	-1	-1	1	-1	-1	-1	-1	-1	-1	-1	-1	-1	-1	-1	-1
SNP1708	-1	-1	-1	-1	-1	1	1	1	-1	1	-1	1	-1	1	-1	-1	-1	1	1	-1	-1	1	-1	-1	1	-1	-1	-1	-1	1	-1	1	-1	1	1	1	1	1	-1	-1	1	1	-1	-1	-1	-1	1	1	-1
SNP1709	1	-1	-1	1	-1	-1	1	1	-1	-1	-1	1	1	-1	-1	-1	-1	-1	1	-1	-1	1	-1	-1	-1	-1	-1	-1	-1	-1	-1	NA	0	-1	-1	1	-1	-1	-1	-1	-1	-1	-1	-1	-1	-1	-1	1	-1
SNP1710	-1	-1	-1	-1	-1	-1	-1	1	1	1	-1	-1	1	-1	1	-1	-1	-1	-1	-1	-1	1	-1	-1	1	-1	-1	1	-1	-1	-1	1	-1	-1	-1	0	-1	-1	-1	-1	-1	1	-1	-1	1	-1	-1	-1	1
SNP1711	-1	-1	1	-1	-1	1	-1	1	1	1	-1	1	1	-1	1	-1	-1	1	1	-1	1	1	1	1	1	-1	-1	1	NA	-1	-1	1	-1	-1	1	0	-1	-1	-1	1	-1	1	-1	1	1	-1	-1	-1	1
SNP1712	-1	-1	-1	1	-1	1	-1	-1	1	-1	1	-1	-1	-1	-1	1	-1	-1	-1	-1	-1	-1	1	1	1	-1	-1	1	-1	-1	-1	NA	-1	-1	-1	1	1	-1	-1	-1	-1	-1	-1	-1	-1	-1	-1	-1	1
SNP1713	-1	-1	-1	-1	-1	-1	-1	-1	-1	-1	-1	-1	-1	-1	-1	-1	-1	-1	-1	-1	-1	-1	-1	-1	-1	-1	-1	-1	-1	-1	-1	-1	-1	-1	-1	-1	1	1	-1	-1	-1	1	-1	-1	-1	-1	-1	-1	1
SNP1714	1	-1	-1	-1	-1	-1	-1	1	-1	-1	-1	-1	-1	-1	-1	-1	-1	1	-1	-1	-1	-1	1	-1	1	-1	-1	-1	-1	-1	-1	-1	-1	-1	-1	-1	1	1	-1	1	-1	-1	-1	-1	-1	-1	1	-1	-1
SNP1715	-1	-1	-1	-1	1	-1	-1	-1	-1	1	-1	1	-1	-1	1	-1	1	-1	1	-1	-1	-1	1	1	-1	-1	1	-1	1	-1	1	1	1	-1	1	-1	1	-1	1	-1	-1	-1	-1	-1	-1	-1	-1	1	-1
SNP1716	1	1	-1	-1	-1	-1	1	1	-1	1	1	1	-1	-1	-1	-1	1	-1	-1	-1	-1	-1	1	1	NA	-1	-1	1	-1	-1	-1	-1	1	-1	-1	-1	1	-1	-1	-1	1	-1	-1	-1	1	1	1	-1	1
SNP1717	-1	-1	-1	-1	-1	-1	-1	-1	-1	-1	-1	-1	-1	-1	-1	-1	-1	-1	-1	-1	-1	-1	-1	-1	1	-1	-1	-1	-1	-1	1	-1	-1	-1	-1	-1	1	-1	1	-1	-1	-1	-1	1	-1	-1	-1	-1	1
SNP1718	-1	-1	-1	1	-1	-1	1	-1	-1	-1	1	-1	-1	-1	-1	1	-1	-1	-1	-1	-1	1	-1	-1	1	-1	1	1	1	-1	-1	-1	1	-1	1	-1	-1	-1	-1	-1	-1	-1	-1	-1	1	-1	-1	-1	-1
SNP1719	-1	-1	-1	-1	-1	-1	-1	-1	-1	1	-1	-1	1	-1	-1	-1	-1	-1	-1	-1	-1	-1	-1	-1	-1	0	-1	-1	-1	-1	-1	1	-1	1	-1	-1	-1	-1	-1	-1	-1	-1	1	-1	1	-1	-1	1	-1
SNP1720	-1	1	-1	1	-1	-1	-1	-1	-1	1	-1	-1	1	-1	-1	1	-1	1	1	1	-1	-1	-1	-1	-1	-1	-1	-1	-1	-1	-1	1	1	1	1	0	1	-1	-1	-1	-1	-1	1	-1	-1	-1	1	1	-1
SNP1721	-1	-1	1	-1	-1	1	-1	1	-1	-1	-1	-1	-1	-1	1	1	-1	-1	-1	-1	-1	-1	-1	-1	-1	-1	-1	-1	-1	-1	-1	-1	-1	-1	-1	-1	-1	-1	1	-1	-1	-1	-1	-1	-1	-1	-1	-1	-1
SNP1722	1	-1	-1	1	1	1	-1	-1	1	-1	1	-1	-1	-1	1	1	1	-1	-1	1	0	1	1	1	1	-1	1	1	1	1	1	-1	-1	1	-1	1	-1	-1	-1	-1	-1	1	1	-1	1	-1	-1	-1	1
SNP1723	-1	-1	-1	1	-1	-1	1	-1	1	1	-1	-1	1	-1	-1	1	-1	1	1	-1	-1	1	-1	-1	1	-1	NA	1	-1	-1	0	-1	1	1	1	1	1	1	1	1	-1	-1	-1	-1	-1	-1	-1	-1	1
SNP1724	-1	1	1	-1	-1	-1	-1	-1	-1	1	-1	-1	-1	-1	1	-1	-1	-1	-1	-1	1	-1	-1	-1	-1	-1	-1	-1	-1	-1	-1	-1	-1	1	-1	-1	-1	-1	-1	1	-1	1	1	1	-1	-1	-1	-1	-1
SNP1725	-1	-1	-1	-1	-1	-1	-1	-1	1	-1	-1	-1	-1	-1	-1	-1	-1	0	-1	-1	1	-1	-1	-1	1	-1	-1	1	-1	1	-1	-1	-1	-1	-1	-1	-1	-1	-1	-1	-1	-1	1	-1	-1	-1	1	-1	-1
SNP1726	-1	-1	-1	1	1	-1	-1	1	-1	-1	-1	1	-1	-1	-1	1	-1	1	1	-1	1	-1	-1	-1	-1	-1	1	1	1	1	-1	-1	-1	-1	-1	1	-1	-1	-1	-1	-1	-1	1	-1	1	-1	-1	-1	-1
SNP1727	-1	-1	-1	-1	-1	-1	-1	-1	-1	-1	-1	-1	-1	-1	-1	-1	-1	-1	-1	-1	-1	-1	-1	-1	-1	-1	-1	-1	-1	-1	-1	-1	-1	-1	-1	-1	1	1	-1	-1	-1	1	-1	-1	-1	-1	-1	-1	1
SNP1728	-1	-1	1	-1	-1	-1	-1	1	-1	-1	1	-1	-1	-1	-1	-1	-1	-1	-1	-1	1	-1	-1	-1	-1	-1	-1	-1	-1	-1	-1	-1	1	-1	-1	-1	-1	-1	-1	-1	1	-1	-1	-1	-1	1	-1	1	-1
SNP1729	-1	-1	1	1	1	1	-1	-1	-1	-1	-1	-1	-1	-1	1	NA	1	-1	-1	-1	1	1	-1	-1	-1	-1	1	-1	1	1	1	1	-1	-1	-1	-1	1	-1	-1	-1	-1	-1	-1	-1	-1	-1	-1	-1	-1
SNP1730	-1	-1	1	-1	-1	1	-1	1	-1	-1	-1	0	1	-1	1	-1	-1	-1	-1	-1	-1	-1	-1	1	1	-1	1	1	1	-1	-1	0	-1	-1	0	-1	-1	-1	-1	-1	1	-1	-1	-1	1	-1	-1	1	1
SNP1731	-1	-1	-1	-1	-1	-1	1	-1	-1	1	-1	-1	1	-1	0	-1	-1	-1	-1	-1	1	1	-1	-1	1	-1	1	0	1	-1	-1	-1	1	1	-1	NA	1	-1	-1	-1	1	-1	-1	1	1	1	1	1	1
SNP1732	1	-1	-1	-1	1	-1	-1	-1	-1	-1	-1	-1	-1	-1	-1	-1	1	1	-1	-1	-1	1	-1	NA	NA	-1	-1	-1	-1	1	1	-1	-1	-1	-1	-1	-1	-1	-1	-1	-1	-1	1	1	1	-1	-1	-1	-1
SNP1733	-1	-1	-1	-1	-1	1	-1	1	-1	1	-1	-1	1	-1	-1	-1	-1	-1	-1	1	-1	-1	-1	-1	-1	-1	-1	-1	-1	-1	-1	-1	-1	1	1	1	-1	1	-1	-1	-1	-1	-1	-1	-1	-1	-1	-1	-1
SNP1734	-1	-1	-1	-1	-1	-1	-1	-1	1	-1	-1	-1	-1	-1	-1	-1	-1	-1	-1	-1	-1	-1	-1	-1	1	-1	-1	1	1	-1	-1	-1	-1	-1	-1	-1	-1	-1	-1	-1	-1	-1	-1	-1	1	-1	-1	-1	1
SNP1735	-1	1	-1	-1	-1	-1	-1	1	-1	-1	-1	1	-1	1	-1	-1	-1	-1	-1	-1	-1	-1	-1	-1	1	-1	-1	-1	-1	-1	-1	-1	-1	-1	-1	1	-1	-1	1	-1	1	1	-1	-1	-1	-1	1	1	-1
SNP1736	-1	1	1	-1	-1	1	-1	-1	-1	1	-1	-1	1	1	1	-1	-1	1	1	-1	-1	1	-1	-1	-1	0	-1	-1	-1	-1	-1	-1	-1	1	-1	-1	1	-1	-1	-1	1	-1	1	-1	-1	-1	-1	1	-1
SNP1737	-1	-1	1	-1	-1	-1	-1	1	1	-1	1	1	1	1	1	-1	-1	-1	-1	1	-1	-1	-1	-1	-1	1	-1	-1	-1	1	1	-1	1	1	-1	1	-1	-1	1	1	-1	-1	-1	-1	1	1	-1	-1	1
SNP1738	-1	-1	1	1	-1	-1	1	-1	1	1	1	-1	1	1	1	1	-1	-1	-1	1	-1	1	-1	1	1	0	1	1	1	-1	-1	1	1	1	1	-1	-1	-1	-1	1	-1	-1	-1	1	1	1	-1	1	1
SNP1739	-1	-1	1	-1	-1	1	-1	-1	-1	-1	-1	-1	-1	-1	1	-1	-1	-1	-1	-1	-1	-1	-1	-1	-1	-1	-1	-1	-1	-1	-1	-1	-1	-1	-1	-1	-1	-1	-1	-1	-1	-1	-1	-1	-1	-1	-1	-1	-1
SNP1740	-1	-1	1	-1	-1	1	-1	-1	-1	-1	1	-1	-1	-1	1	-1	-1	-1	-1	-1	-1	-1	1	-1	-1	-1	-1	-1	-1	-1	-1	-1	-1	-1	-1	-1	-1	-1	-1	-1	-1	-1	-1	-1	-1	-1	-1	-1	-1
SNP1741	-1	-1	-1	-1	-1	-1	-1	1	1	1	-1	-1	1	-1	1	-1	-1	-1	-1	-1	-1	1	-1	-1	1	-1	-1	1	-1	-1	-1	1	-1	-1	-1	0	-1	-1	-1	-1	-1	1	-1	-1	1	-1	-1	-1	1
SNP1742	-1	-1	1	1	1	1	1	1	-1	-1	-1	-1	1	-1	1	1	1	-1	-1	-1	-1	-1	-1	1	-1	1	1	-1	1	-1	-1	1	-1	-1	-1	1	-1	1	-1	1	1	-1	-1	1	1	-1	-1	1	1
SNP1743	-1	-1	1	1	-1	1	1	1	-1	-1	-1	1	-1	1	1	1	-1	-1	-1	-1	-1	-1	-1	-1	-1	-1	1	-1	-1	-1	-1	1	-1	1	-1	-1	NA	-1	1	1	1	-1	-1	-1	1	-1	-1	-1	1
SNP1744	1	-1	-1	1	1	-1	-1	-1	-1	-1	-1	-1	-1	-1	-1	1	1	-1	-1	-1	1	1	-1	-1	1	-1	1	1	1	-1	-1	-1	-1	-1	-1	-1	-1	-1	-1	-1	1	-1	-1	1	-1	-1	-1	-1	-1
SNP1745	-1	1	1	1	-1	1	1	-1	1	-1	-1	1	1	1	1	-1	-1	1	-1	-1	1	-1	1	-1	1	-1	1	-1	0	1	-1	NA	1	-1	-1	-1	-1	1	-1	-1	-1	-1	1	-1	1	-1	1	-1	-1
SNP1746	1	-1	1	1	1	1	-1	1	-1	-1	1	1	-1	1	1	-1	1	-1	-1	-1	1	-1	1	1	-1	1	1	-1	1	1	0	1	-1	1	1	-1	-1	-1	-1	1	-1	1	-1	1	-1	1	1	1	-1
SNP1747	-1	-1	-1	-1	-1	-1	-1	-1	-1	1	-1	-1	1	-1	-1	-1	-1	-1	-1	-1	-1	-1	1	-1	1	-1	-1	-1	-1	-1	-1	-1	-1	1	1	1	-1	1	1	-1	-1	-1	-1	1	-1	-1	1	-1	-1
SNP1748	1	-1	1	1	1	1	-1	1	1	-1	1	1	-1	1	1	-1	1	-1	-1	1	1	-1	1	1	1	-1	1	1	1	1	-1	NA	-1	-1	-1	1	-1	-1	-1	-1	-1	-1	-1	-1	-1	-1	-1	-1	1
SNP1749	-1	-1	-1	-1	-1	-1	-1	-1	-1	-1	-1	-1	-1	-1	-1	-1	-1	-1	-1	-1	-1	-1	-1	-1	-1	-1	-1	-1	-1	-1	-1	-1	-1	-1	-1	-1	1	-1	-1	-1	-1	-1	-1	-1	-1	-1	-1	1	-1
SNP1750	-1	1	1	-1	0	-1	1	-1	1	1	-1	-1	1	-1	-1	1	1	-1	-1	-1	1	-1	-1	1	-1	1	-1	-1	-1	-1	1	-1	1	1	1	-1	-1	1	1	1	-1	-1	-1	-1	-1	1	1	-1	-1
SNP1751	-1	-1	1	-1	-1	1	-1	-1	-1	1	1	-1	1	-1	1	-1	-1	-1	-1	-1	1	-1	-1	-1	-1	-1	-1	-1	-1	0	-1	-1	-1	-1	-1	-1	-1	-1	1	-1	-1	1	-1	-1	1	-1	1	1	-1
SNP1752	-1	1	-1	-1	-1	-1	1	1	-1	-1	-1	1	-1	1	-1	-1	-1	-1	1	-1	-1	0	-1	-1	1	-1	-1	-1	-1	-1	-1	-1	1	-1	-1	1	-1	-1	1	-1	1	1	-1	1	1	1	1	1	-1
SNP1753	-1	-1	-1	-1	-1	-1	-1	1	-1	-1	-1	-1	-1	1	-1	-1	-1	-1	-1	1	-1	-1	-1	-1	-1	-1	-1	-1	-1	-1	1	-1	-1	-1	-1	-1	-1	-1	-1	-1	-1	-1	-1	-1	-1	-1	-1	-1	-1
SNP1754	-1	1	-1	1	1	-1	-1	1	-1	-1	-1	1	-1	-1	-1	-1	0	-1	-1	-1	-1	-1	-1	-1	1	-1	1	-1	1	1	1	-1	-1	-1	-1	-1	1	-1	-1	-1	-1	-1	-1	-1	-1	-1	1	-1	-1
SNP1755	1	1	1	-1	-1	1	1	1	-1	-1	1	-1	-1	1	-1	-1	-1	-1	-1	-1	1	1	-1	1	1	1	-1	1	-1	1	-1	-1	1	-1	-1	1	1	1	1	-1	-1	1	-1	-1	-1	-1	-1	-1	-1
SNP1756	-1	1	1	-1	-1	1	-1	-1	-1	-1	-1	-1	-1	1	0	-1	-1	-1	-1	1	-1	-1	1	0	1	-1	-1	-1	-1	-1	1	-1	-1	1	-1	-1	1	-1	-1	1	-1	1	-1	1	1	-1	-1	1	1
SNP1757	-1	-1	-1	-1	-1	-1	-1	-1	-1	-1	-1	-1	-1	-1	-1	-1	-1	-1	-1	-1	-1	-1	-1	-1	-1	-1	-1	-1	-1	-1	-1	-1	-1	-1	-1	-1	-1	-1	-1	-1	-1	-1	-1	-1	-1	-1	-1	-1	-1
SNP1758	-1	-1	1	-1	-1	1	-1	-1	-1	-1	1	-1	-1	-1	1	-1	-1	-1	-1	-1	-1	-1	1	-1	-1	-1	-1	-1	-1	-1	-1	-1	-1	-1	-1	-1	-1	-1	-1	-1	-1	-1	-1	-1	-1	-1	-1	-1	-1
SNP1759	-1	1	-1	1	1	1	-1	1	-1	-1	-1	1	-1	-1	-1	1	1	1	-1	-1	1	1	1	0	1	1	1	-1	-1	1	1	NA	-1	-1	1	-1	1	-1	1	-1	-1	-1	-1	-1	-1	-1	-1	-1	-1
SNP1760	1	1	-1	-1	-1	-1	-1	-1	1	-1	-1	-1	1	0	-1	-1	-1	-1	1	0	-1	-1	-1	-1	-1	-1	-1	-1	-1	-1	-1	-1	-1	-1	-1	1	-1	1	-1	-1	-1	-1	-1	1	-1	-1	-1	-1	-1
SNP1761	1	1	-1	-1	-1	-1	-1	-1	1	-1	-1	-1	1	0	-1	-1	-1	-1	1	0	-1	-1	-1	-1	-1	-1	-1	-1	-1	-1	-1	-1	-1	-1	-1	1	-1	1	-1	-1	-1	-1	-1	1	-1	-1	-1	-1	-1
SNP1762	-1	-1	-1	-1	-1	-1	-1	-1	-1	1	-1	-1	-1	-1	-1	-1	1	-1	-1	1	-1	-1	-1	-1	1	1	0	1	-1	-1	0	-1	1	1	1	1	-1	-1	1	1	1	1	-1	-1	-1	-1	-1	-1	1
SNP1763	-1	-1	-1	1	-1	-1	1	-1	-1	-1	1	-1	1	-1	-1	1	-1	1	1	-1	1	-1	-1	-1	-1	-1	1	1	1	NA	-1	-1	1	-1	-1	-1	-1	-1	1	1	-1	-1	-1	-1	1	-1	-1	-1	1
SNP1764	-1	1	1	-1	-1	1	-1	1	-1	1	1	1	1	1	-1	-1	-1	-1	-1	-1	1	-1	1	1	-1	-1	-1	1	-1	-1	-1	-1	-1	1	-1	1	-1	1	1	1	1	1	-1	-1	1	-1	-1	1	1
SNP1765	-1	1	-1	-1	-1	-1	-1	-1	-1	-1	-1	-1	-1	-1	-1	-1	-1	-1	-1	-1	-1	-1	-1	1	-1	-1	-1	-1	-1	-1	-1	-1	-1	-1	-1	-1	-1	-1	-1	-1	-1	-1	-1	1	-1	-1	-1	-1	-1
SNP1766	-1	-1	-1	-1	-1	-1	-1	-1	-1	-1	-1	-1	-1	-1	-1	-1	-1	-1	-1	-1	-1	-1	-1	-1	0	-1	-1	-1	-1	-1	-1	-1	-1	-1	-1	-1	1	-1	-1	1	-1	-1	-1	-1	-1	-1	-1	1	-1
SNP1767	-1	-1	-1	-1	-1	-1	-1	-1	1	-1	-1	-1	-1	-1	-1	-1	-1	-1	-1	-1	-1	-1	-1	-1	-1	1	-1	-1	-1	-1	-1	-1	-1	-1	-1	-1	-1	-1	-1	-1	-1	-1	-1	-1	-1	-1	-1	-1	-1
SNP1768	1	-1	-1	-1	-1	-1	-1	1	-1	1	-1	1	1	-1	-1	-1	-1	1	-1	1	-1	-1	1	-1	-1	1	-1	-1	-1	-1	-1	-1	-1	-1	-1	1	-1	-1	1	-1	-1	-1	1	1	-1	1	-1	-1	-1
SNP1769	-1	-1	-1	-1	-1	-1	-1	-1	-1	-1	-1	1	-1	-1	-1	-1	-1	0	1	-1	-1	-1	-1	-1	-1	-1	-1	-1	-1	-1	-1	-1	-1	-1	-1	-1	-1	-1	-1	-1	-1	-1	-1	-1	-1	-1	-1	-1	-1
SNP1770	-1	-1	-1	1	-1	-1	1	-1	-1	-1	1	-1	1	-1	-1	1	-1	1	1	-1	1	1	-1	-1	-1	1	1	1	1	0	-1	-1	1	-1	-1	-1	1	-1	1	1	-1	-1	-1	-1	1	-1	-1	-1	1
SNP1771	-1	-1	1	-1	-1	1	-1	-1	-1	-1	-1	-1	-1	0	1	-1	-1	-1	-1	-1	1	-1	-1	-1	-1	1	-1	-1	-1	-1	-1	0	-1	-1	-1	-1	-1	-1	-1	-1	-1	-1	-1	-1	-1	-1	1	-1	-1
SNP1772	-1	-1	-1	1	-1	-1	-1	1	1	1	1	1	1	-1	-1	1	-1	-1	1	-1	1	-1	-1	-1	-1	1	-1	0	-1	-1	-1	1	-1	-1	-1	1	-1	-1	-1	-1	-1	-1	-1	-1	1	-1	1	1	-1
SNP1773	-1	-1	-1	1	-1	-1	-1	1	1	1	1	1	1	-1	-1	1	NA	-1	1	-1	1	-1	-1	-1	-1	1	-1	0	-1	-1	-1	1	-1	1	-1	1	-1	-1	-1	-1	-1	-1	-1	-1	1	-1	1	1	-1
SNP1774	-1	-1	1	1	-1	1	-1	1	-1	1	-1	1	1	1	1	1	-1	-1	-1	1	1	-1	-1	-1	-1	-1	-1	-1	-1	-1	-1	-1	1	-1	-1	1	-1	-1	1	-1	1	1	-1	1	-1	1	1	1	-1
SNP1775	-1	1	-1	-1	-1	-1	1	-1	1	1	1	-1	1	1	-1	-1	-1	-1	-1	1	-1	-1	0	1	1	-1	-1	-1	-1	-1	-1	1	-1	-1	1	-1	-1	-1	1	-1	1	-1	1	-1	1	1	-1	1	-1
SNP1776	1	1	1	1	0	-1	1	1	1	1	1	-1	1	-1	-1	-1	1	-1	1	-1	1	1	1	1	1	-1	1	1	1	1	1	-1	-1	-1	-1	-1	-1	-1	-1	-1	1	-1	1	-1	1	-1	-1	-1	-1
SNP1777	-1	-1	-1	-1	-1	-1	-1	-1	-1	-1	-1	-1	1	-1	-1	-1	-1	1	1	-1	-1	1	-1	-1	0	-1	-1	-1	-1	-1	-1	1	-1	-1	-1	-1	1	-1	1	-1	-1	-1	1	-1	-1	-1	-1	-1	-1
SNP1778	-1	-1	-1	-1	-1	-1	-1	-1	-1	-1	-1	-1	-1	-1	-1	-1	-1	1	1	-1	-1	-1	-1	-1	-1	-1	-1	-1	-1	-1	-1	1	-1	-1	-1	-1	-1	-1	1	-1	-1	-1	1	-1	-1	-1	-1	1	-1
SNP1779	-1	-1	-1	-1	-1	-1	1	-1	1	-1	-1	1	-1	-1	-1	-1	-1	-1	-1	-1	-1	-1	-1	-1	-1	-1	1	1	1	1	-1	-1	-1	-1	-1	-1	-1	-1	-1	1	-1	-1	-1	-1	1	1	-1	-1	1
SNP1780	-1	-1	-1	-1	-1	-1	-1	-1	-1	-1	-1	-1	-1	-1	-1	-1	-1	-1	-1	-1	-1	-1	-1	-1	-1	-1	-1	-1	-1	-1	-1	-1	-1	1	-1	-1	-1	-1	-1	1	-1	-1	-1	-1	-1	-1	-1	-1	-1
SNP1781	-1	-1	-1	-1	-1	-1	-1	-1	-1	1	-1	-1	1	-1	1	-1	-1	1	0	-1	-1	-1	-1	1	-1	-1	-1	-1	-1	-1	-1	-1	-1	-1	1	1	1	1	-1	-1	1	1	1	1	-1	-1	1	-1	-1
SNP1782	1	1	1	1	1	1	1	1	1	1	1	1	1	1	1	1	1	1	1	1	1	1	1	1	1	1	1	1	1	1	1	1	1	1	1	1	1	1	1	-1	-1	-1	-1	NA	-1	-1	NA	-1	-1
SNP1783	-1	-1	-1	-1	-1	-1	1	1	-1	-1	-1	-1	-1	-1	-1	-1	-1	-1	-1	-1	-1	-1	-1	-1	-1	-1	-1	-1	-1	-1	-1	-1	-1	-1	-1	-1	-1	-1	-1	-1	-1	1	-1	-1	-1	-1	-1	1	1
SNP1784	-1	-1	-1	-1	-1	1	-1	-1	1	-1	-1	1	-1	-1	-1	-1	-1	-1	-1	1	-1	1	1	-1	-1	-1	-1	1	-1	-1	1	-1	-1	-1	-1	-1	-1	-1	-1	-1	1	-1	-1	-1	1	1	1	-1	-1
SNP1785	-1	-1	1	-1	-1	-1	-1	-1	-1	-1	-1	-1	-1	-1	1	-1	-1	-1	-1	-1	1	-1	-1	-1	-1	-1	-1	-1	-1	-1	NA	-1	-1	1	-1	-1	-1	-1	-1	1	-1	1	-1	1	-1	-1	-1	-1	-1
SNP1786	1	1	1	1	1	-1	-1	1	-1	-1	-1	-1	-1	1	1	1	1	-1	-1	-1	1	1	-1	-1	1	1	1	1	1	0	-1	1	-1	-1	-1	1	1	-1	-1	-1	1	1	1	1	-1	-1	1	1	-1
SNP1787	-1	-1	-1	-1	-1	-1	-1	-1	-1	-1	-1	-1	-1	-1	-1	-1	-1	-1	-1	-1	-1	-1	-1	-1	-1	-1	-1	-1	-1	-1	-1	-1	-1	-1	-1	-1	-1	1	-1	-1	-1	-1	-1	-1	1	-1	-1	-1	-1
SNP1788	-1	-1	-1	-1	-1	-1	-1	0	1	1	1	-1	1	1	-1	-1	-1	-1	-1	1	0	-1	1	-1	1	-1	-1	1	-1	-1	-1	-1	-1	1	-1	1	1	1	1	1	-1	1	-1	-1	1	-1	1	1	1
SNP1789	-1	-1	1	-1	-1	-1	-1	1	-1	1	-1	1	1	-1	1	-1	-1	-1	-1	1	1	-1	-1	-1	-1	-1	-1	-1	-1	NA	-1	1	-1	-1	1	1	-1	-1	-1	-1	-1	-1	-1	-1	-1	-1	-1	-1	-1
SNP1790	-1	-1	1	-1	-1	1	1	-1	1	-1	1	-1	-1	-1	-1	-1	-1	1	-1	1	1	-1	1	-1	1	-1	NA	-1	1	-1	1	NA	1	1	-1	-1	-1	1	-1	-1	-1	1	1	1	1	-1	-1	-1	1
SNP1791	-1	-1	-1	-1	-1	-1	-1	-1	1	-1	-1	1	-1	-1	-1	-1	-1	1	-1	-1	-1	-1	1	-1	1	-1	-1	-1	-1	1	-1	-1	-1	-1	-1	-1	-1	1	1	-1	-1	-1	-1	1	-1	-1	-1	-1	-1
SNP1792	-1	1	1	-1	-1	-1	-1	1	-1	1	-1	-1	-1	-1	1	1	-1	1	1	-1	1	-1	-1	-1	-1	-1	-1	-1	-1	-1	-1	-1	-1	-1	1	-1	-1	-1	-1	-1	-1	-1	1	-1	-1	-1	1	1	1
SNP1793	-1	-1	-1	-1	-1	-1	-1	-1	-1	-1	-1	-1	-1	-1	-1	-1	-1	-1	-1	-1	-1	-1	-1	-1	-1	-1	-1	-1	-1	-1	-1	-1	-1	1	-1	-1	-1	-1	-1	1	-1	-1	-1	-1	-1	-1	-1	-1	-1
SNP1794	-1	-1	1	-1	-1	1	-1	-1	1	-1	-1	-1	-1	-1	0	-1	-1	-1	-1	1	1	-1	-1	-1	-1	-1	-1	-1	-1	-1	1	1	-1	1	1	-1	-1	-1	-1	-1	-1	-1	-1	-1	-1	-1	-1	-1	-1
SNP1795	-1	-1	-1	-1	-1	-1	-1	-1	-1	-1	-1	-1	-1	-1	-1	-1	-1	-1	-1	-1	-1	-1	-1	-1	1	-1	-1	-1	-1	-1	-1	-1	-1	-1	-1	-1	-1	-1	-1	-1	-1	-1	-1	1	-1	-1	1	-1	-1
SNP1796	1	-1	1	-1	0	1	-1	-1	-1	-1	-1	-1	-1	-1	-1	-1	1	-1	-1	-1	1	-1	1	-1	-1	-1	-1	1	-1	-1	1	-1	-1	-1	-1	-1	-1	-1	-1	-1	-1	-1	-1	-1	-1	-1	-1	-1	-1
SNP1797	-1	-1	-1	-1	-1	-1	-1	-1	-1	-1	-1	-1	-1	-1	-1	-1	-1	-1	-1	-1	-1	-1	-1	-1	-1	-1	-1	-1	-1	-1	-1	-1	-1	0	-1	-1	1	-1	-1	-1	-1	-1	1	1	-1	-1	-1	-1	-1
SNP1798	-1	1	1	-1	-1	1	-1	-1	-1	-1	-1	-1	-1	-1	-1	-1	-1	-1	-1	-1	-1	1	-1	1	0	-1	-1	-1	-1	-1	-1	1	-1	-1	-1	-1	1	-1	1	-1	-1	-1	-1	-1	-1	-1	-1	-1	-1
SNP1799	-1	1	-1	-1	-1	-1	-1	-1	-1	-1	-1	-1	-1	-1	-1	-1	-1	-1	-1	-1	-1	-1	-1	-1	-1	-1	-1	-1	-1	-1	1	-1	-1	-1	-1	-1	-1	-1	-1	-1	-1	1	1	-1	-1	-1	-1	-1	-1
SNP1800	1	-1	1	-1	-1	-1	1	-1	-1	1	1	-1	1	1	1	-1	-1	1	1	1	0	1	-1	1	1	-1	1	1	1	-1	1	-1	1	1	1	1	1	-1	-1	-1	-1	-1	-1	1	-1	-1	-1	-1	-1
SNP1801	1	1	-1	1	1	-1	-1	-1	-1	1	-1	-1	1	-1	-1	-1	1	1	1	-1	-1	-1	-1	-1	-1	-1	-1	-1	-1	0	1	-1	-1	-1	-1	-1	-1	-1	-1	1	-1	1	1	-1	-1	-1	-1	1	-1
SNP1802	-1	-1	-1	-1	-1	-1	-1	-1	-1	-1	-1	1	-1	-1	-1	-1	-1	NA	1	-1	-1	-1	-1	-1	-1	-1	-1	-1	-1	-1	-1	-1	-1	-1	-1	-1	-1	-1	-1	-1	-1	-1	-1	-1	-1	-1	-1	-1	-1
SNP1803	1	-1	-1	-1	1	0	-1	-1	1	1	-1	1	1	-1	-1	-1	1	-1	1	-1	-1	1	1	-1	1	-1	-1	-1	1	-1	-1	-1	-1	-1	-1	-1	-1	1	1	-1	-1	-1	-1	1	-1	-1	-1	-1	-1
SNP1804	1	1	1	1	1	-1	-1	1	-1	-1	-1	-1	-1	1	1	1	1	-1	-1	-1	1	1	-1	-1	1	1	1	1	1	0	-1	1	-1	-1	-1	1	1	-1	-1	-1	1	1	1	1	-1	-1	1	1	-1
SNP1805	-1	-1	-1	1	-1	-1	1	-1	-1	-1	-1	1	-1	-1	-1	-1	-1	-1	-1	-1	-1	1	1	1	-1	-1	-1	-1	-1	1	-1	NA	1	-1	-1	-1	-1	-1	-1	-1	-1	-1	-1	-1	1	1	-1	-1	-1
SNP1806	-1	1	-1	-1	-1	-1	-1	-1	1	-1	-1	1	-1	-1	-1	-1	-1	-1	-1	-1	-1	-1	-1	1	1	-1	-1	-1	-1	-1	-1	-1	-1	-1	-1	-1	-1	-1	-1	-1	-1	-1	-1	-1	-1	-1	-1	-1	-1
SNP1807	1	-1	-1	-1	-1	-1	1	1	-1	1	-1	1	1	-1	-1	-1	1	-1	-1	-1	-1	1	-1	-1	1	-1	1	1	1	1	-1	-1	1	-1	-1	1	-1	1	1	-1	-1	-1	-1	-1	1	-1	-1	-1	1
SNP1808	-1	-1	1	-1	-1	1	-1	1	1	1	-1	1	1	-1	1	0	1	-1	-1	-1	NA	-1	-1	-1	-1	1	-1	-1	-1	-1	-1	-1	-1	-1	-1	1	-1	-1	-1	1	-1	1	-1	-1	-1	-1	-1	-1	-1
SNP1809	-1	1	-1	-1	-1	-1	-1	-1	-1	1	-1	1	1	-1	-1	-1	-1	-1	-1	-1	-1	-1	-1	-1	-1	-1	-1	-1	-1	-1	-1	-1	-1	-1	-1	-1	-1	-1	-1	-1	1	-1	-1	-1	-1	1	1	-1	-1
SNP1810	-1	1	-1	-1	-1	-1	-1	-1	-1	1	1	-1	-1	0	-1	-1	-1	1	1	-1	0	-1	-1	-1	1	-1	-1	-1	-1	-1	-1	1	-1	-1	-1	-1	-1	-1	-1	-1	-1	-1	1	-1	-1	-1	-1	-1	1
SNP1811	-1	-1	-1	-1	-1	-1	-1	-1	1	-1	-1	-1	-1	-1	-1	-1	-1	-1	-1	1	-1	-1	-1	-1	-1	-1	-1	-1	-1	-1	-1	-1	-1	-1	-1	-1	-1	-1	-1	-1	1	1	-1	1	1	-1	-1	-1	-1
SNP1812	-1	1	1	1	1	-1	-1	-1	-1	1	-1	1	-1	-1	1	1	1	-1	1	-1	-1	-1	1	1	-1	-1	1	-1	1	-1	1	1	1	-1	1	-1	1	-1	1	-1	1	-1	-1	-1	-1	-1	1	1	-1
SNP1813	-1	1	-1	-1	-1	-1	1	1	-1	-1	-1	1	-1	1	-1	-1	-1	-1	1	-1	-1	NA	-1	-1	1	0	-1	-1	-1	-1	-1	-1	1	-1	-1	1	-1	-1	1	-1	1	1	-1	1	1	1	1	1	-1
SNP1814	-1	1	-1	-1	-1	-1	1	-1	-1	-1	-1	-1	-1	1	-1	-1	-1	-1	1	-1	-1	NA	-1	-1	1	0	-1	-1	-1	-1	-1	0	1	-1	-1	-1	-1	-1	1	-1	1	1	-1	-1	1	1	1	1	-1
SNP1815	-1	-1	-1	1	-1	-1	1	-1	-1	-1	-1	-1	-1	-1	-1	0	1	-1	-1	-1	1	-1	-1	-1	-1	-1	-1	1	-1	-1	-1	-1	1	-1	-1	-1	1	-1	-1	-1	-1	1	-1	-1	-1	-1	1	-1	1
SNP1816	-1	1	-1	-1	-1	-1	-1	-1	-1	-1	-1	-1	-1	-1	-1	-1	-1	-1	-1	-1	-1	-1	-1	-1	1	-1	-1	-1	-1	-1	-1	-1	-1	-1	-1	-1	1	-1	-1	-1	-1	-1	-1	-1	-1	-1	-1	-1	-1
SNP1817	-1	-1	1	-1	-1	-1	-1	-1	-1	-1	-1	-1	-1	1	1	-1	-1	-1	-1	-1	-1	-1	-1	-1	-1	1	-1	-1	-1	-1	-1	-1	-1	-1	1	-1	1	-1	-1	-1	-1	1	1	-1	1	-1	-1	-1	-1
SNP1818	-1	-1	-1	-1	-1	-1	-1	1	-1	-1	-1	-1	-1	-1	-1	1	-1	-1	-1	-1	-1	-1	-1	-1	-1	-1	-1	-1	-1	-1	-1	-1	-1	-1	-1	-1	-1	-1	-1	-1	-1	1	-1	-1	-1	-1	-1	-1	-1
SNP1819	-1	1	-1	-1	-1	-1	-1	-1	-1	1	1	-1	-1	0	-1	-1	-1	1	1	-1	0	-1	-1	-1	1	-1	-1	-1	-1	-1	-1	1	-1	-1	-1	-1	-1	-1	-1	-1	-1	-1	1	-1	-1	-1	-1	-1	1
SNP1820	-1	1	-1	-1	-1	-1	-1	-1	-1	1	-1	-1	1	-1	-1	-1	-1	-1	-1	-1	-1	-1	-1	-1	-1	-1	-1	-1	-1	-1	-1	-1	-1	-1	-1	-1	-1	-1	-1	-1	1	-1	-1	-1	-1	1	1	-1	-1
SNP1821	-1	-1	1	1	1	1	-1	-1	-1	-1	-1	-1	-1	-1	-1	1	-1	1	1	-1	1	1	1	1	1	-1	1	0	1	-1	1	-1	-1	-1	1	-1	-1	-1	-1	-1	-1	-1	-1	-1	-1	-1	-1	-1	-1
SNP1822	-1	-1	-1	-1	-1	-1	-1	-1	-1	-1	-1	-1	-1	-1	-1	-1	-1	-1	1	-1	-1	-1	-1	-1	-1	-1	-1	-1	-1	-1	-1	-1	-1	-1	-1	-1	-1	-1	1	-1	1	-1	-1	-1	-1	-1	-1	-1	-1
SNP1823	-1	-1	-1	-1	1	-1	-1	1	-1	-1	-1	1	-1	1	-1	1	1	-1	-1	1	-1	-1	1	-1	1	-1	1	1	1	-1	-1	-1	-1	-1	-1	1	-1	1	-1	1	-1	-1	-1	1	-1	-1	-1	-1	1
SNP1824	-1	-1	1	1	-1	1	-1	-1	-1	-1	1	-1	-1	-1	-1	-1	-1	-1	-1	-1	1	-1	-1	1	-1	-1	-1	-1	-1	-1	1	-1	-1	-1	-1	-1	-1	-1	-1	-1	1	-1	-1	-1	-1	-1	-1	-1	-1
SNP1825	-1	1	-1	1	-1	1	-1	-1	1	-1	1	-1	-1	-1	-1	1	-1	-1	-1	-1	-1	1	1	1	1	-1	1	-1	0	1	-1	-1	-1	-1	-1	-1	-1	-1	-1	-1	-1	1	-1	1	1	1	-1	-1	-1
SNP1826	-1	-1	-1	-1	-1	-1	1	1	-1	1	-1	1	1	-1	-1	-1	-1	-1	1	-1	-1	-1	-1	-1	-1	-1	-1	-1	-1	-1	-1	-1	1	-1	-1	1	-1	-1	-1	-1	-1	1	-1	-1	-1	1	-1	-1	-1
SNP1827	-1	-1	-1	-1	-1	-1	-1	-1	-1	-1	-1	-1	-1	1	-1	-1	-1	-1	-1	-1	-1	-1	1	-1	1	-1	1	-1	1	-1	-1	-1	-1	-1	-1	-1	-1	-1	-1	-1	-1	-1	-1	1	1	-1	-1	-1	1
SNP1828	-1	-1	-1	-1	-1	-1	-1	-1	-1	-1	-1	1	-1	-1	-1	-1	-1	0	-1	-1	-1	1	-1	-1	-1	-1	-1	-1	-1	-1	-1	-1	-1	-1	-1	-1	-1	-1	-1	-1	-1	1	1	-1	-1	-1	-1	-1	-1
SNP1829	-1	-1	-1	-1	-1	-1	-1	-1	-1	-1	-1	-1	1	-1	-1	-1	-1	-1	-1	-1	-1	-1	-1	-1	-1	-1	-1	-1	-1	-1	-1	-1	-1	-1	-1	1	-1	-1	-1	-1	-1	-1	-1	1	-1	-1	-1	-1	-1
SNP1830	-1	-1	-1	-1	-1	-1	-1	-1	1	-1	-1	-1	-1	-1	-1	1	-1	-1	-1	-1	-1	-1	-1	-1	-1	1	-1	-1	-1	-1	-1	-1	-1	1	-1	-1	-1	-1	-1	1	-1	-1	-1	-1	1	-1	-1	-1	1
SNP1831	1	1	-1	-1	1	-1	-1	-1	-1	-1	-1	1	-1	-1	-1	-1	1	1	1	-1	1	-1	1	-1	-1	0	-1	-1	-1	1	1	-1	-1	-1	-1	-1	1	-1	1	-1	1	1	1	-1	-1	-1	1	-1	-1
SNP1832	1	-1	1	-1	1	1	-1	-1	1	1	-1	1	-1	-1	1	-1	1	-1	1	-1	-1	1	1	-1	1	1	-1	-1	-1	1	NA	-1	-1	1	-1	-1	-1	-1	-1	-1	-1	-1	1	1	-1	-1	-1	1	-1
SNP1833	-1	-1	-1	-1	-1	-1	1	-1	-1	-1	-1	-1	-1	-1	-1	-1	-1	-1	-1	-1	-1	-1	-1	-1	1	NA	-1	-1	-1	-1	-1	-1	1	-1	-1	-1	-1	1	-1	-1	1	-1	-1	-1	-1	-1	-1	-1	-1
SNP1834	-1	1	-1	1	-1	-1	-1	-1	-1	-1	-1	1	-1	-1	-1	-1	-1	-1	-1	-1	-1	-1	-1	-1	-1	0	-1	-1	-1	NA	-1	-1	-1	-1	-1	-1	-1	-1	-1	-1	-1	-1	1	-1	-1	-1	-1	-1	-1
SNP1835	-1	-1	-1	1	-1	-1	1	-1	-1	-1	1	-1	1	-1	-1	1	-1	-1	-1	-1	1	1	-1	-1	-1	1	1	1	1	NA	-1	-1	1	-1	-1	-1	1	-1	1	1	1	-1	-1	-1	1	-1	-1	-1	1
SNP1836	-1	-1	-1	-1	-1	-1	-1	-1	1	-1	-1	-1	-1	-1	-1	-1	-1	-1	-1	-1	-1	-1	-1	-1	-1	-1	-1	-1	-1	-1	-1	1	-1	-1	-1	-1	-1	-1	-1	-1	-1	-1	-1	1	-1	1	-1	-1	-1
SNP1837	-1	-1	0	-1	-1	-1	1	-1	1	-1	1	-1	-1	-1	-1	-1	-1	-1	0	-1	-1	1	-1	1	1	-1	-1	1	-1	-1	NA	-1	1	-1	-1	-1	1	1	-1	-1	1	-1	-1	-1	-1	-1	-1	-1	1
SNP1838	-1	1	1	-1	-1	-1	-1	-1	-1	1	-1	-1	-1	-1	1	-1	-1	-1	-1	-1	1	-1	-1	-1	-1	-1	-1	-1	-1	-1	-1	-1	-1	1	-1	-1	-1	-1	-1	1	-1	1	1	1	-1	-1	-1	-1	-1
SNP1839	1	-1	-1	-1	1	-1	1	1	-1	-1	-1	-1	-1	-1	-1	1	1	-1	-1	-1	-1	-1	-1	-1	-1	1	-1	1	0	-1	1	-1	-1	1	-1	-1	1	-1	-1	-1	1	1	-1	-1	-1	-1	-1	1	1
SNP1840	-1	1	-1	1	-1	-1	1	1	-1	1	1	-1	1	-1	-1	1	-1	-1	-1	1	NA	0	-1	-1	-1	1	1	1	-1	-1	-1	-1	-1	-1	-1	1	-1	-1	-1	-1	-1	-1	-1	-1	1	-1	1	-1	1
SNP1841	-1	1	-1	1	-1	-1	1	1	-1	1	1	-1	1	-1	-1	1	-1	-1	-1	1	1	0	-1	-1	-1	1	1	1	-1	-1	-1	-1	-1	-1	-1	1	-1	-1	-1	-1	-1	-1	-1	-1	1	-1	1	-1	1
SNP1842	1	1	1	1	1	-1	-1	1	-1	-1	-1	-1	-1	1	1	1	1	-1	-1	-1	1	1	-1	-1	1	1	1	1	1	0	-1	1	-1	-1	-1	1	1	-1	-1	-1	1	1	1	1	-1	-1	1	1	-1
SNP1843	-1	-1	1	-1	-1	1	-1	1	1	-1	-1	-1	-1	-1	1	-1	-1	-1	-1	-1	-1	-1	-1	1	-1	-1	-1	-1	-1	-1	-1	-1	-1	-1	-1	-1	-1	-1	-1	-1	1	-1	-1	-1	-1	-1	1	1	-1
SNP1844	-1	-1	1	-1	-1	-1	1	1	-1	1	-1	1	1	-1	1	-1	-1	-1	-1	1	1	-1	-1	-1	-1	-1	-1	-1	-1	-1	-1	NA	-1	1	-1	1	-1	1	-1	1	-1	-1	-1	-1	-1	-1	-1	-1	-1
SNP1845	-1	-1	-1	-1	-1	-1	-1	-1	1	-1	-1	1	-1	-1	-1	-1	-1	1	-1	-1	-1	-1	1	-1	1	-1	-1	-1	-1	1	-1	-1	-1	-1	-1	-1	-1	1	1	-1	-1	-1	-1	1	-1	-1	-1	-1	-1
SNP1846	-1	-1	-1	-1	-1	-1	1	-1	1	-1	-1	-1	-1	1	-1	1	1	-1	-1	-1	-1	-1	1	-1	-1	1	-1	-1	-1	-1	-1	0	-1	1	0	-1	1	-1	-1	1	-1	1	-1	1	-1	1	-1	-1	1
SNP1847	-1	-1	-1	1	1	-1	-1	-1	1	-1	-1	-1	-1	-1	-1	1	-1	1	-1	-1	-1	1	1	1	1	-1	1	0	1	-1	1	-1	-1	0	1	-1	-1	-1	-1	-1	-1	-1	-1	-1	-1	-1	-1	1	-1
SNP1848	-1	1	-1	-1	-1	-1	1	-1	1	-1	-1	1	-1	-1	-1	-1	-1	-1	-1	-1	1	-1	-1	NA	-1	-1	1	1	1	-1	-1	-1	-1	-1	-1	-1	-1	-1	-1	1	-1	-1	-1	-1	1	1	-1	-1	1
SNP1849	-1	-1	-1	-1	-1	-1	-1	-1	1	-1	-1	-1	-1	0	-1	-1	-1	-1	-1	-1	0	-1	-1	-1	-1	-1	-1	-1	-1	-1	-1	-1	-1	-1	-1	-1	-1	-1	1	-1	1	-1	-1	-1	-1	-1	NA	-1	-1
SNP1850	1	-1	-1	-1	1	0	-1	-1	1	1	-1	1	1	-1	-1	-1	1	-1	1	-1	-1	0	1	-1	1	-1	-1	-1	1	-1	-1	-1	-1	-1	-1	-1	-1	1	1	-1	-1	-1	-1	1	-1	-1	-1	-1	-1
SNP1851	-1	-1	-1	-1	-1	-1	-1	-1	-1	-1	-1	1	-1	-1	-1	-1	-1	NA	1	-1	-1	-1	-1	-1	-1	-1	-1	-1	-1	-1	-1	-1	-1	-1	-1	-1	-1	-1	-1	-1	-1	1	1	-1	-1	-1	-1	-1	-1
SNP1852	-1	-1	1	-1	-1	-1	1	-1	-1	1	-1	-1	1	-1	-1	-1	-1	-1	-1	1	-1	-1	-1	-1	-1	-1	-1	-1	-1	-1	-1	1	1	-1	1	-1	-1	-1	-1	-1	-1	-1	-1	-1	-1	-1	1	-1	-1
SNP1853	-1	1	1	1	-1	-1	1	1	-1	-1	-1	0	-1	1	1	-1	-1	-1	-1	1	1	1	-1	-1	-1	1	-1	-1	-1	-1	-1	1	1	-1	1	1	1	-1	-1	1	-1	-1	-1	1	1	1	-1	-1	1
SNP1854	-1	1	1	1	-1	1	-1	-1	-1	-1	1	1	-1	1	1	-1	-1	-1	-1	-1	1	-1	-1	1	-1	-1	-1	-1	-1	0	-1	1	-1	-1	-1	-1	-1	-1	-1	-1	-1	1	1	-1	-1	1	-1	-1	-1
SNP1855	-1	-1	-1	1	-1	-1	-1	1	-1	-1	1	1	-1	1	-1	-1	-1	-1	-1	-1	-1	-1	1	1	-1	-1	1	-1	1	-1	-1	-1	1	-1	-1	0	1	1	-1	1	-1	1	-1	-1	1	1	1	1	1
SNP1856	-1	1	1	-1	-1	-1	-1	-1	-1	-1	-1	1	-1	1	-1	-1	-1	1	1	-1	NA	1	-1	-1	-1	-1	-1	-1	-1	-1	-1	1	-1	-1	0	-1	-1	-1	1	1	-1	1	1	1	-1	-1	-1	-1	1
SNP1857	-1	-1	-1	-1	-1	-1	-1	-1	-1	-1	-1	-1	-1	-1	-1	0	-1	-1	-1	-1	-1	-1	-1	-1	-1	-1	-1	-1	-1	-1	1	1	-1	-1	-1	-1	-1	-1	-1	-1	-1	-1	-1	-1	-1	-1	1	1	-1
SNP1858	-1	-1	1	-1	-1	1	-1	1	1	-1	-1	-1	-1	-1	1	-1	-1	-1	-1	-1	-1	-1	-1	1	-1	-1	-1	-1	-1	-1	-1	-1	-1	-1	-1	-1	-1	-1	-1	-1	-1	-1	-1	-1	-1	-1	1	1	-1
SNP1859	1	1	1	-1	1	1	-1	-1	-1	-1	1	-1	-1	-1	1	-1	1	0	1	-1	1	-1	-1	-1	1	-1	1	1	1	1	1	-1	-1	1	-1	-1	1	1	1	-1	1	-1	-1	1	1	-1	-1	-1	1
SNP1860	-1	-1	-1	-1	-1	-1	-1	-1	-1	-1	-1	-1	-1	-1	-1	-1	-1	0	1	-1	-1	-1	-1	-1	-1	-1	-1	-1	-1	-1	-1	-1	-1	-1	-1	-1	-1	-1	-1	-1	-1	-1	-1	-1	-1	-1	-1	-1	-1
SNP1861	-1	-1	-1	-1	-1	-1	-1	-1	1	-1	-1	-1	-1	-1	-1	-1	-1	1	1	-1	-1	-1	1	1	1	-1	-1	-1	-1	-1	-1	1	-1	-1	-1	-1	-1	-1	1	-1	-1	-1	1	1	-1	-1	-1	-1	-1
SNP1862	-1	-1	-1	-1	0	-1	-1	-1	-1	-1	-1	1	-1	1	1	-1	-1	-1	-1	1	-1	-1	-1	-1	-1	1	1	-1	1	1	-1	-1	-1	1	1	-1	1	1	1	1	-1	1	-1	1	-1	1	1	-1	1
SNP1863	1	1	-1	-1	-1	1	-1	1	-1	-1	1	-1	1	-1	-1	-1	1	-1	-1	1	1	-1	-1	-1	-1	1	-1	0	-1	1	-1	1	-1	-1	-1	1	-1	-1	-1	1	1	-1	1	-1	1	1	-1	-1	1
SNP1864	-1	-1	-1	1	-1	-1	-1	-1	-1	-1	-1	-1	-1	-1	-1	1	-1	-1	-1	-1	1	-1	-1	-1	-1	-1	-1	-1	-1	-1	1	-1	1	1	-1	-1	-1	-1	-1	-1	1	-1	-1	-1	-1	-1	-1	1	-1
SNP1865	-1	-1	-1	-1	-1	-1	-1	-1	1	-1	-1	-1	-1	-1	-1	1	-1	-1	-1	-1	-1	-1	-1	-1	-1	1	-1	-1	-1	-1	-1	-1	-1	1	-1	-1	-1	-1	-1	1	-1	-1	-1	-1	1	-1	-1	-1	1
SNP1866	-1	-1	-1	-1	-1	-1	-1	-1	-1	-1	-1	-1	-1	1	-1	-1	-1	-1	-1	-1	-1	-1	1	-1	-1	-1	-1	-1	-1	-1	-1	-1	-1	-1	-1	-1	-1	-1	-1	-1	-1	-1	-1	1	-1	-1	-1	-1	-1
SNP1867	-1	-1	1	1	-1	1	1	-1	-1	-1	1	-1	-1	1	1	-1	-1	-1	-1	-1	1	-1	-1	0	-1	-1	1	1	-1	-1	-1	-1	1	-1	-1	-1	-1	1	1	1	1	-1	-1	-1	1	1	-1	-1	1
SNP1868	-1	-1	-1	1	-1	-1	1	-1	-1	-1	-1	1	-1	-1	-1	-1	-1	-1	-1	-1	-1	1	1	1	-1	-1	-1	-1	-1	1	-1	NA	1	-1	-1	-1	-1	-1	-1	-1	-1	-1	-1	-1	1	1	-1	-1	-1
SNP1869	-1	-1	-1	-1	-1	-1	-1	-1	-1	-1	-1	-1	-1	-1	-1	-1	-1	-1	-1	-1	-1	-1	-1	-1	-1	-1	-1	-1	-1	-1	-1	-1	-1	1	-1	-1	-1	1	-1	-1	-1	-1	-1	-1	1	-1	-1	-1	-1
SNP1870	-1	-1	-1	-1	-1	-1	-1	-1	1	-1	-1	1	-1	-1	-1	-1	-1	1	1	-1	-1	-1	1	1	-1	-1	-1	-1	-1	-1	-1	0	1	-1	-1	-1	-1	1	-1	-1	-1	-1	1	1	-1	-1	-1	-1	-1
SNP1871	-1	1	-1	-1	-1	-1	1	1	-1	-1	1	1	1	-1	-1	-1	-1	-1	-1	-1	1	-1	-1	1	1	-1	-1	0	-1	0	-1	-1	-1	0	-1	1	-1	-1	-1	-1	-1	-1	-1	1	1	-1	-1	-1	-1
SNP1872	-1	1	-1	-1	-1	-1	-1	-1	1	-1	1	-1	-1	-1	-1	-1	-1	-1	1	-1	1	-1	-1	-1	-1	1	1	-1	-1	-1	-1	-1	-1	-1	-1	-1	-1	-1	-1	-1	1	1	1	-1	1	-1	-1	-1	-1
SNP1873	-1	-1	1	-1	-1	1	-1	1	-1	1	-1	-1	1	-1	-1	-1	-1	-1	-1	-1	-1	-1	-1	-1	-1	-1	-1	-1	-1	-1	1	-1	-1	-1	-1	1	1	-1	-1	-1	1	-1	1	-1	-1	1	1	1	-1
SNP1874	-1	-1	1	-1	-1	1	-1	-1	-1	-1	-1	-1	-1	-1	1	1	-1	1	1	0	1	-1	-1	-1	-1	-1	-1	-1	-1	-1	-1	-1	-1	-1	-1	1	1	1	1	-1	-1	-1	1	-1	-1	-1	-1	1	-1
SNP1875	-1	-1	-1	-1	-1	-1	-1	-1	-1	1	-1	-1	-1	-1	-1	-1	-1	-1	-1	-1	-1	-1	-1	-1	-1	-1	-1	-1	-1	-1	-1	-1	-1	-1	-1	-1	1	-1	-1	-1	-1	-1	-1	-1	-1	-1	-1	-1	-1
SNP1876	-1	-1	-1	-1	-1	-1	1	-1	1	-1	-1	1	-1	-1	-1	-1	-1	-1	-1	-1	-1	-1	-1	-1	-1	-1	1	0	1	1	-1	-1	-1	-1	-1	-1	-1	-1	-1	1	-1	-1	-1	-1	1	1	-1	-1	-1
SNP1877	-1	1	-1	-1	-1	-1	-1	1	-1	-1	-1	-1	-1	-1	-1	-1	-1	-1	-1	-1	-1	-1	-1	-1	1	1	-1	-1	-1	-1	-1	-1	-1	-1	-1	0	-1	-1	-1	-1	-1	1	-1	-1	-1	-1	-1	-1	-1
SNP1878	1	-1	-1	-1	-1	-1	-1	-1	-1	-1	-1	-1	-1	-1	-1	-1	1	-1	-1	-1	-1	1	-1	-1	-1	-1	-1	-1	-1	-1	-1	1	-1	-1	-1	-1	-1	-1	-1	-1	-1	-1	-1	-1	-1	-1	-1	-1	-1
SNP1879	-1	-1	1	-1	-1	-1	-1	-1	-1	-1	-1	-1	-1	1	1	-1	-1	-1	-1	-1	-1	-1	-1	-1	-1	-1	-1	-1	-1	-1	-1	-1	-1	-1	-1	-1	-1	-1	-1	-1	-1	-1	-1	-1	-1	-1	-1	-1	-1
SNP1880	1	-1	1	-1	-1	-1	-1	1	1	-1	-1	1	-1	-1	-1	-1	1	1	1	-1	1	1	1	1	-1	-1	-1	-1	-1	-1	-1	-1	-1	-1	-1	1	-1	-1	-1	1	1	-1	1	1	-1	1	-1	-1	-1
SNP1881	-1	1	1	-1	-1	-1	-1	-1	1	1	-1	-1	-1	-1	1	-1	1	1	1	-1	1	-1	0	1	-1	1	-1	-1	-1	0	-1	1	-1	0	-1	-1	-1	-1	1	1	1	1	1	-1	-1	-1	-1	-1	1
SNP1882	-1	-1	-1	-1	-1	-1	-1	-1	-1	-1	-1	-1	1	-1	-1	-1	-1	1	1	-1	-1	1	-1	-1	0	-1	-1	-1	-1	-1	-1	NA	-1	-1	-1	-1	1	-1	1	-1	-1	-1	1	-1	-1	-1	-1	-1	-1
SNP1883	1	-1	-1	1	1	1	-1	-1	-1	-1	1	-1	-1	-1	-1	1	1	-1	-1	1	0	1	1	1	1	-1	1	1	1	1	1	-1	-1	1	-1	1	-1	-1	-1	-1	-1	1	1	-1	1	-1	-1	-1	1
SNP1884	-1	-1	-1	-1	-1	1	-1	-1	-1	1	1	-1	1	-1	-1	-1	1	-1	-1	-1	-1	-1	-1	1	-1	-1	-1	-1	-1	-1	-1	1	-1	-1	-1	1	-1	-1	NA	-1	-1	-1	1	1	-1	-1	-1	-1	1
SNP1885	1	1	-1	1	1	-1	-1	-1	-1	1	-1	-1	-1	1	-1	1	-1	1	1	1	1	1	-1	1	-1	-1	-1	1	1	1	1	1	-1	-1	-1	-1	-1	-1	1	-1	-1	1	-1	-1	-1	-1	1	1	-1
SNP1886	-1	-1	-1	1	-1	1	-1	-1	-1	-1	1	1	-1	-1	-1	-1	1	1	1	-1	-1	1	-1	1	1	1	1	1	-1	-1	-1	-1	-1	-1	-1	-1	-1	-1	1	-1	1	1	-1	-1	1	1	-1	1	1
SNP1887	1	-1	1	-1	-1	-1	1	1	-1	-1	-1	1	-1	-1	1	-1	1	1	1	-1	1	-1	1	1	1	-1	-1	-1	-1	-1	-1	-1	1	-1	1	-1	1	1	1	1	-1	-1	-1	-1	-1	-1	1	-1	-1
SNP1888	-1	1	-1	1	-1	-1	-1	-1	-1	1	-1	-1	-1	-1	-1	1	-1	-1	-1	-1	-1	-1	1	NA	-1	-1	-1	-1	-1	-1	-1	-1	-1	1	1	-1	-1	-1	-1	-1	-1	-1	-1	-1	-1	-1	-1	-1	-1
SNP1889	-1	-1	-1	-1	-1	-1	-1	-1	1	-1	-1	-1	-1	-1	-1	-1	-1	-1	-1	-1	-1	-1	-1	-1	-1	-1	-1	-1	-1	-1	-1	-1	-1	-1	-1	-1	-1	-1	-1	-1	1	-1	-1	-1	-1	-1	-1	-1	-1
SNP1890	1	1	-1	-1	1	-1	-1	-1	-1	-1	-1	1	-1	-1	-1	-1	1	1	1	-1	1	-1	-1	-1	-1	-1	-1	-1	-1	1	1	-1	-1	-1	-1	-1	-1	-1	1	-1	-1	-1	1	-1	-1	-1	-1	-1	-1
SNP1891	-1	-1	-1	1	-1	1	-1	-1	-1	-1	1	1	1	-1	-1	-1	1	1	1	1	-1	1	-1	1	1	-1	1	1	-1	-1	-1	-1	-1	-1	1	1	-1	-1	1	-1	-1	1	-1	-1	1	1	-1	1	1
SNP1892	-1	-1	-1	-1	-1	-1	-1	-1	-1	-1	-1	-1	-1	-1	-1	-1	-1	-1	-1	-1	-1	-1	-1	-1	-1	0	-1	-1	-1	-1	-1	-1	-1	-1	-1	-1	-1	-1	-1	-1	-1	-1	-1	-1	1	-1	-1	-1	-1
SNP1893	-1	-1	-1	-1	-1	-1	-1	-1	-1	-1	-1	-1	1	-1	-1	-1	-1	1	1	-1	-1	1	-1	-1	0	-1	-1	-1	-1	-1	-1	1	-1	-1	-1	-1	1	-1	1	-1	-1	-1	1	-1	-1	-1	-1	-1	-1
SNP1894	-1	1	-1	1	-1	-1	1	-1	-1	1	-1	-1	1	1	-1	-1	-1	1	-1	1	-1	1	-1	-1	-1	1	-1	-1	-1	-1	0	-1	1	-1	1	1	1	-1	1	-1	1	1	1	-1	-1	1	-1	-1	-1
SNP1895	-1	1	-1	1	-1	-1	1	-1	-1	1	-1	-1	1	1	-1	-1	-1	1	-1	1	-1	1	-1	-1	-1	-1	-1	-1	-1	-1	0	-1	1	-1	-1	1	1	-1	1	-1	1	1	1	-1	-1	1	-1	-1	-1
SNP1896	1	-1	1	-1	-1	-1	1	-1	-1	1	1	-1	1	1	1	-1	-1	1	1	1	0	1	-1	1	1	-1	1	1	1	-1	1	-1	1	1	1	1	1	-1	-1	-1	-1	-1	-1	1	-1	-1	-1	-1	-1
SNP1897	1	-1	1	-1	-1	-1	-1	1	-1	-1	-1	1	-1	-1	-1	-1	1	1	1	-1	1	-1	1	1	1	-1	-1	-1	-1	-1	-1	-1	-1	-1	1	-1	1	1	-1	1	-1	1	1	1	-1	-1	1	-1	-1
SNP1898	1	1	1	1	1	1	1	1	1	1	1	1	1	1	1	1	1	1	1	1	1	1	1	1	1	1	1	1	1	1	1	1	1	1	1	1	1	1	1	-1	-1	-1	-1	-1	-1	-1	-1	-1	-1
SNP1899	-1	1	1	-1	-1	1	1	-1	1	-1	-1	-1	1	0	0	-1	0	-1	-1	1	1	-1	-1	-1	1	-1	0	-1	1	-1	1	1	1	1	-1	-1	-1	1	0	-1	-1	1	-1	1	1	-1	-1	-1	1
SNP1900	-1	1	1	1	1	-1	-1	-1	-1	-1	-1	-1	-1	-1	-1	-1	1	-1	-1	-1	1	-1	-1	1	1	-1	1	-1	1	1	1	-1	-1	-1	-1	-1	1	-1	1	1	-1	-1	-1	-1	-1	-1	-1	-1	-1
SNP1901	-1	-1	1	-1	-1	-1	-1	-1	-1	-1	-1	-1	-1	-1	-1	-1	0	-1	-1	-1	1	-1	-1	1	-1	-1	-1	-1	-1	-1	-1	-1	-1	-1	-1	-1	-1	-1	-1	1	-1	-1	-1	-1	-1	-1	-1	-1	-1
SNP1902	1	1	-1	-1	1	-1	-1	-1	-1	-1	-1	1	-1	-1	-1	-1	1	1	1	-1	1	-1	-1	-1	-1	-1	-1	-1	-1	1	1	-1	-1	-1	-1	-1	-1	-1	1	-1	-1	-1	1	-1	-1	-1	-1	-1	-1
SNP1903	1	-1	-1	1	-1	1	-1	-1	-1	-1	1	1	1	-1	-1	-1	1	1	1	1	-1	1	-1	1	1	-1	NA	1	-1	-1	-1	-1	-1	-1	1	1	-1	-1	1	-1	-1	1	-1	1	1	1	-1	1	1
SNP1904	1	1	1	-1	1	1	-1	-1	-1	-1	-1	-1	-1	-1	1	0	-1	-1	-1	-1	1	-1	-1	1	-1	1	0	1	0	-1	1	1	1	1	-1	-1	-1	-1	-1	1	1	1	-1	-1	-1	-1	-1	-1	-1
SNP1905	-1	-1	1	-1	-1	1	-1	-1	-1	-1	-1	-1	-1	-1	1	0	-1	-1	-1	-1	1	-1	-1	1	-1	1	-1	-1	-1	-1	-1	-1	-1	1	-1	-1	0	-1	-1	-1	-1	-1	-1	-1	-1	-1	-1	-1	-1
SNP1906	-1	-1	1	1	-1	-1	-1	-1	-1	-1	-1	-1	-1	-1	0	-1	-1	-1	-1	-1	-1	-1	-1	NA	-1	1	-1	-1	-1	-1	1	-1	-1	1	1	-1	-1	-1	-1	1	-1	-1	-1	-1	1	1	-1	-1	1
SNP1907	-1	1	1	-1	-1	-1	1	1	-1	1	1	-1	-1	-1	-1	-1	-1	-1	-1	-1	-1	-1	1	1	1	-1	-1	-1	-1	-1	-1	-1	1	1	-1	-1	1	-1	1	-1	1	-1	-1	-1	-1	-1	1	-1	-1
SNP1908	-1	-1	-1	-1	-1	-1	1	-1	1	-1	1	-1	-1	-1	-1	-1	-1	1	1	-1	-1	1	-1	1	1	1	-1	1	-1	-1	-1	-1	1	-1	-1	-1	1	1	1	-1	1	-1	-1	-1	-1	-1	-1	-1	1
SNP1909	-1	-1	-1	-1	-1	-1	-1	1	-1	-1	-1	-1	-1	NA	-1	1	-1	-1	-1	-1	-1	-1	-1	-1	-1	-1	-1	-1	-1	-1	-1	-1	-1	-1	-1	-1	-1	-1	-1	-1	-1	1	-1	-1	-1	-1	-1	-1	-1
SNP1910	1	-1	1	-1	0	1	-1	-1	-1	-1	-1	-1	-1	-1	-1	-1	1	-1	-1	-1	1	-1	1	-1	-1	-1	-1	1	-1	-1	1	-1	-1	-1	-1	-1	-1	-1	-1	-1	-1	-1	-1	-1	-1	-1	-1	-1	-1
SNP1911	-1	-1	1	1	1	-1	-1	-1	-1	1	-1	-1	-1	-1	1	1	-1	1	1	-1	1	1	1	1	1	-1	1	0	1	1	1	-1	-1	-1	1	-1	1	1	-1	-1	-1	-1	-1	1	-1	-1	-1	-1	-1
SNP1912	-1	-1	1	1	1	1	-1	-1	-1	1	0	-1	-1	-1	1	1	-1	1	1	-1	1	1	1	1	1	-1	1	0	1	1	1	-1	-1	-1	1	-1	1	1	-1	-1	-1	-1	-1	1	-1	-1	-1	-1	-1
SNP1913	-1	-1	-1	1	-1	-1	-1	1	1	-1	1	-1	-1	-1	-1	1	-1	-1	-1	-1	1	1	-1	-1	-1	1	-1	-1	-1	-1	-1	-1	-1	-1	-1	1	-1	-1	-1	-1	-1	-1	-1	1	-1	-1	-1	1	-1
SNP1914	-1	-1	-1	-1	-1	-1	-1	1	-1	1	1	-1	1	1	0	-1	-1	-1	-1	0	1	1	1	1	1	-1	-1	1	-1	0	1	-1	-1	1	1	1	-1	1	1	1	-1	-1	-1	-1	-1	1	1	1	1
SNP1915	-1	-1	-1	-1	-1	0	1	1	1	-1	-1	1	-1	-1	-1	-1	-1	-1	-1	-1	-1	-1	1	-1	1	-1	1	-1	0	1	-1	1	0	-1	-1	-1	-1	1	1	-1	-1	1	1	1	1	-1	-1	1	-1
SNP1916	1	1	-1	1	1	-1	1	1	-1	-1	-1	-1	-1	-1	-1	1	1	1	1	-1	1	1	-1	-1	1	0	-1	-1	1	0	1	-1	1	-1	-1	1	-1	1	1	-1	1	-1	-1	1	-1	-1	-1	-1	-1
SNP1917	1	-1	-1	1	1	-1	1	1	1	1	1	-1	1	-1	-1	1	1	1	1	-1	1	1	1	1	1	-1	-1	1	-1	-1	1	1	1	-1	-1	1	-1	1	-1	-1	1	-1	1	-1	1	-1	-1	1	-1
SNP1918	1	-1	-1	1	0	-1	1	1	1	1	1	-1	1	-1	-1	1	1	1	1	-1	1	1	1	1	1	-1	-1	1	-1	-1	1	1	1	-1	-1	1	-1	1	-1	-1	1	-1	1	-1	1	-1	-1	1	-1
SNP1919	1	1	1	-1	1	1	-1	-1	1	1	-1	1	-1	-1	1	-1	1	-1	1	-1	-1	1	1	-1	1	1	-1	-1	1	1	0	-1	-1	1	-1	-1	-1	-1	-1	-1	-1	-1	1	1	-1	-1	-1	-1	-1
SNP1920	1	-1	1	-1	1	0	-1	-1	-1	-1	-1	-1	-1	1	-1	-1	1	1	1	-1	1	-1	1	-1	1	1	-1	-1	-1	1	1	-1	-1	-1	-1	-1	-1	-1	-1	-1	1	1	1	1	1	1	1	-1	-1
SNP1921	-1	-1	1	1	-1	-1	1	-1	1	-1	-1	-1	-1	-1	1	-1	1	-1	-1	-1	1	-1	-1	1	1	1	-1	-1	NA	-1	-1	-1	1	1	-1	-1	-1	-1	-1	1	1	1	-1	-1	1	1	-1	1	1
SNP1922	-1	-1	-1	1	-1	-1	1	1	-1	-1	1	-1	-1	-1	-1	1	-1	-1	-1	-1	-1	1	-1	-1	1	-1	1	1	1	-1	1	NA	1	-1	1	1	-1	1	-1	-1	-1	-1	-1	-1	1	-1	-1	-1	-1
SNP1923	-1	-1	-1	1	-1	-1	1	1	-1	-1	-1	-1	-1	-1	-1	-1	-1	-1	-1	1	NA	1	-1	NA	-1	1	-1	-1	-1	-1	-1	-1	1	-1	1	-1	-1	-1	1	1	1	-1	-1	-1	-1	-1	-1	1	-1
SNP1924	-1	-1	1	-1	-1	1	-1	1	-1	1	1	1	-1	-1	1	0	-1	-1	-1	-1	1	1	-1	-1	1	-1	NA	1	0	1	-1	1	-1	-1	-1	1	-1	1	-1	-1	1	-1	-1	-1	1	-1	1	-1	1
SNP1925	1	-1	-1	-1	1	-1	1	1	-1	-1	1	-1	-1	-1	-1	1	1	-1	-1	-1	-1	-1	-1	-1	-1	1	-1	1	0	-1	1	-1	-1	1	-1	-1	1	-1	-1	-1	1	1	-1	-1	-1	1	-1	-1	1
SNP1926	-1	-1	-1	-1	-1	-1	-1	1	1	-1	-1	-1	-1	-1	-1	-1	-1	-1	-1	-1	1	-1	-1	-1	-1	1	-1	-1	-1	-1	-1	-1	-1	-1	-1	-1	-1	-1	-1	-1	-1	-1	-1	-1	-1	-1	1	1	-1
SNP1927	-1	-1	-1	-1	-1	-1	-1	-1	1	-1	-1	-1	-1	-1	-1	-1	-1	-1	-1	-1	-1	1	-1	-1	1	-1	NA	NA	-1	-1	-1	-1	-1	-1	-1	-1	-1	-1	-1	-1	-1	1	-1	-1	1	-1	-1	-1	1
SNP1928	-1	-1	-1	-1	-1	-1	-1	1	-1	-1	-1	1	-1	-1	-1	1	-1	-1	-1	-1	-1	-1	-1	-1	1	-1	-1	-1	-1	-1	-1	1	-1	-1	-1	-1	1	-1	1	-1	-1	1	-1	-1	-1	-1	1	-1	-1
SNP1929	-1	1	-1	-1	-1	-1	-1	1	1	1	-1	-1	1	1	-1	-1	-1	-1	-1	1	-1	-1	NA	-1	-1	1	-1	-1	-1	-1	-1	1	1	1	1	1	-1	1	1	-1	-1	1	1	1	-1	-1	1	1	-1
SNP1930	1	-1	-1	1	1	-1	1	-1	-1	-1	1	1	-1	1	-1	-1	0	1	1	1	-1	1	-1	-1	-1	1	-1	-1	-1	-1	1	-1	1	1	1	-1	1	-1	1	-1	1	1	1	-1	1	1	-1	-1	-1
SNP1931	-1	-1	1	-1	-1	1	-1	-1	-1	-1	1	-1	-1	-1	1	-1	-1	-1	-1	-1	-1	-1	1	-1	-1	-1	-1	-1	-1	-1	-1	0	-1	-1	-1	-1	-1	-1	-1	-1	-1	-1	-1	-1	-1	-1	-1	-1	-1
SNP1932	-1	-1	-1	-1	-1	-1	-1	-1	-1	-1	-1	-1	-1	-1	-1	-1	-1	-1	-1	-1	-1	1	-1	-1	1	-1	-1	-1	-1	-1	-1	-1	-1	1	-1	-1	-1	-1	-1	1	1	-1	-1	-1	1	-1	-1	-1	1
SNP1933	-1	-1	-1	-1	-1	-1	-1	1	-1	1	-1	-1	1	-1	-1	-1	-1	1	1	1	-1	-1	-1	-1	-1	1	-1	-1	-1	-1	0	-1	-1	1	-1	-1	-1	-1	-1	1	1	-1	-1	1	-1	-1	1	-1	-1
SNP1934	-1	-1	-1	-1	-1	1	1	-1	-1	1	-1	-1	-1	-1	-1	-1	-1	-1	-1	-1	-1	-1	1	1	-1	-1	-1	-1	-1	-1	-1	-1	-1	-1	1	-1	-1	-1	-1	-1	-1	-1	-1	-1	-1	-1	-1	-1	-1
SNP1935	-1	1	1	-1	-1	1	-1	-1	-1	1	-1	-1	-1	-1	1	-1	-1	1	-1	-1	1	1	-1	1	-1	-1	-1	-1	-1	-1	-1	-1	-1	-1	-1	-1	1	1	-1	-1	-1	-1	1	-1	-1	-1	-1	1	-1
SNP1936	-1	-1	-1	-1	-1	-1	-1	-1	1	-1	-1	-1	-1	-1	-1	-1	-1	-1	-1	-1	-1	-1	-1	-1	-1	-1	-1	-1	-1	-1	-1	-1	1	-1	-1	-1	-1	-1	-1	-1	-1	-1	-1	1	-1	-1	-1	-1	-1
SNP1937	1	1	-1	-1	1	-1	1	1	-1	1	-1	1	-1	-1	-1	-1	-1	1	1	-1	-1	1	1	-1	1	-1	1	1	1	-1	-1	1	1	-1	-1	1	1	1	1	-1	-1	-1	1	-1	1	-1	-1	-1	-1
SNP1938	-1	-1	-1	-1	-1	-1	1	1	-1	1	1	1	1	-1	-1	-1	-1	1	0	1	1	1	1	1	1	-1	-1	-1	-1	0	-1	-1	1	-1	-1	1	1	-1	-1	-1	1	1	-1	-1	-1	1	1	1	-1
SNP1939	-1	1	1	1	-1	1	-1	-1	1	1	1	-1	1	-1	1	1	0	-1	-1	-1	1	-1	1	1	1	-1	1	1	1	1	-1	1	-1	-1	-1	1	1	1	-1	-1	-1	-1	-1	-1	-1	-1	1	-1	1
SNP1940	-1	-1	1	1	1	-1	1	-1	1	-1	-1	-1	-1	-1	-1	1	-1	-1	-1	-1	-1	-1	1	1	-1	-1	1	0	1	-1	1	-1	1	1	1	-1	-1	-1	-1	-1	-1	-1	-1	-1	-1	-1	1	1	-1
SNP1941	-1	-1	-1	-1	1	-1	-1	-1	-1	-1	-1	-1	-1	-1	-1	-1	-1	-1	-1	-1	-1	-1	-1	-1	-1	-1	1	NA	-1	1	-1	-1	-1	-1	-1	-1	-1	-1	-1	-1	-1	1	-1	-1	-1	-1	-1	-1	-1
SNP1942	-1	-1	-1	-1	-1	-1	-1	-1	-1	1	-1	-1	1	-1	-1	-1	-1	-1	-1	-1	-1	-1	-1	-1	-1	0	-1	-1	-1	-1	-1	1	-1	1	-1	NA	-1	-1	-1	-1	-1	-1	1	-1	1	-1	-1	1	-1
SNP1943	-1	-1	-1	-1	-1	-1	-1	-1	-1	-1	-1	-1	-1	-1	-1	-1	-1	-1	-1	-1	-1	-1	-1	-1	-1	-1	-1	-1	-1	-1	-1	-1	-1	-1	-1	-1	-1	-1	-1	-1	-1	-1	-1	1	-1	-1	1	-1	-1
SNP1944	-1	1	1	-1	-1	-1	-1	1	1	-1	-1	-1	-1	1	-1	-1	-1	-1	-1	-1	-1	-1	-1	-1	1	-1	-1	-1	-1	-1	-1	-1	1	-1	-1	1	-1	-1	1	-1	1	-1	1	-1	1	1	-1	-1	-1
SNP1945	-1	-1	-1	1	-1	-1	1	-1	-1	-1	1	-1	-1	1	-1	-1	-1	-1	-1	1	1	-1	-1	0	-1	-1	1	1	-1	-1	-1	NA	NA	-1	-1	-1	-1	-1	-1	1	1	-1	-1	-1	1	1	1	-1	1
SNP1946	-1	1	-1	-1	-1	-1	-1	-1	1	-1	-1	1	-1	-1	-1	-1	-1	-1	-1	-1	-1	-1	-1	1	1	-1	-1	-1	-1	-1	-1	-1	-1	-1	-1	-1	-1	-1	-1	-1	-1	-1	-1	-1	-1	-1	-1	-1	-1
SNP1947	-1	1	-1	-1	-1	-1	-1	1	1	-1	-1	-1	-1	-1	-1	0	-1	1	1	-1	-1	-1	1	-1	-1	-1	-1	-1	-1	-1	-1	1	1	1	1	-1	1	1	1	-1	-1	1	1	1	-1	-1	-1	-1	-1
SNP1948	-1	-1	-1	-1	-1	1	1	-1	1	-1	1	1	-1	-1	-1	-1	-1	-1	-1	1	-1	1	0	-1	-1	-1	-1	1	-1	-1	1	-1	-1	-1	-1	-1	-1	-1	-1	-1	1	-1	-1	-1	1	1	1	-1	-1
SNP1949	-1	1	-1	-1	-1	-1	-1	-1	-1	1	-1	-1	1	-1	-1	-1	-1	-1	-1	-1	-1	-1	-1	1	-1	-1	-1	-1	-1	-1	-1	-1	-1	-1	-1	-1	-1	-1	1	-1	-1	-1	-1	-1	-1	-1	-1	-1	-1
SNP1950	-1	-1	-1	-1	-1	1	-1	-1	-1	-1	-1	-1	-1	-1	-1	-1	-1	-1	-1	1	-1	-1	1	-1	-1	-1	-1	-1	-1	-1	-1	1	-1	-1	-1	-1	1	-1	1	1	-1	1	-1	-1	-1	-1	-1	-1	1
SNP1951	1	-1	1	-1	1	1	-1	-1	1	-1	1	-1	-1	-1	-1	-1	1	-1	-1	-1	1	0	1	1	1	1	1	1	1	1	1	1	-1	-1	-1	-1	-1	-1	-1	1	-1	-1	-1	1	1	-1	1	1	1
SNP1952	-1	1	-1	-1	-1	-1	1	1	-1	-1	1	1	1	-1	-1	-1	-1	-1	-1	-1	1	-1	-1	1	1	-1	-1	0	-1	NA	-1	-1	-1	0	-1	1	-1	-1	-1	-1	-1	-1	-1	1	1	-1	-1	-1	-1
SNP1953	-1	-1	-1	-1	-1	-1	-1	-1	1	-1	-1	-1	-1	-1	-1	-1	-1	-1	-1	-1	1	-1	-1	-1	-1	-1	-1	-1	-1	1	-1	-1	-1	-1	-1	-1	-1	-1	-1	-1	-1	-1	-1	-1	-1	-1	1	-1	-1
SNP1954	-1	-1	-1	-1	-1	-1	-1	-1	-1	-1	-1	-1	1	-1	-1	-1	-1	-1	-1	-1	-1	-1	-1	-1	-1	-1	-1	-1	-1	-1	-1	-1	-1	-1	-1	1	-1	-1	-1	-1	-1	-1	-1	-1	-1	-1	-1	-1	-1
SNP1955	1	-1	1	1	1	1	-1	1	-1	-1	1	1	-1	1	1	-1	1	-1	-1	-1	1	-1	1	1	-1	1	1	-1	1	1	1	1	-1	1	1	-1	-1	-1	-1	1	-1	1	-1	1	-1	1	1	1	-1
SNP1956	1	1	1	1	1	1	1	1	1	1	1	1	1	1	1	1	1	1	1	1	1	1	1	1	1	1	1	1	1	1	1	1	1	1	1	1	1	1	1	-1	NA	-1	-1	-1	-1	-1	-1	-1	-1
SNP1957	-1	1	1	-1	-1	1	1	-1	1	-1	-1	-1	1	0	0	-1	-1	-1	-1	1	1	-1	-1	-1	1	-1	0	-1	1	-1	1	1	1	1	-1	-1	-1	1	-1	-1	-1	1	-1	1	1	-1	1	-1	1
SNP1958	-1	1	-1	1	1	1	-1	-1	-1	-1	-1	-1	-1	1	-1	-1	1	1	1	-1	1	-1	1	-1	1	1	1	1	1	1	1	NA	-1	1	-1	-1	-1	-1	1	-1	-1	1	1	1	-1	1	-1	1	-1
SNP1959	-1	-1	1	-1	-1	-1	1	-1	1	-1	-1	-1	1	-1	1	-1	-1	-1	-1	0	-1	-1	-1	-1	1	1	1	-1	-1	-1	-1	NA	-1	1	1	1	-1	-1	-1	-1	-1	-1	-1	1	1	1	-1	-1	1
SNP1960	-1	-1	-1	1	-1	-1	-1	-1	-1	-1	-1	-1	-1	-1	-1	1	-1	-1	-1	-1	1	1	-1	-1	1	-1	-1	-1	1	-1	-1	-1	-1	-1	-1	-1	-1	-1	-1	1	-1	-1	-1	-1	1	1	-1	-1	1
SNP1961	-1	-1	-1	-1	-1	-1	-1	-1	-1	-1	1	0	-1	-1	-1	-1	-1	-1	-1	-1	1	1	-1	-1	-1	-1	-1	-1	-1	-1	-1	-1	-1	-1	-1	-1	-1	-1	-1	-1	-1	-1	-1	-1	-1	1	-1	-1	-1
SNP1962	1	-1	-1	-1	0	1	1	1	-1	-1	1	-1	1	-1	1	-1	-1	-1	-1	-1	-1	1	1	1	-1	1	1	1	1	1	1	-1	1	-1	-1	1	-1	-1	1	-1	1	-1	1	-1	1	-1	1	-1	-1
SNP1963	-1	-1	-1	-1	-1	-1	1	-1	-1	-1	1	-1	-1	-1	-1	-1	-1	-1	-1	-1	1	-1	-1	-1	-1	-1	1	1	1	-1	-1	-1	-1	-1	-1	-1	-1	-1	-1	1	1	-1	-1	-1	1	1	-1	-1	1
SNP1964	-1	-1	-1	-1	-1	-1	1	-1	1	-1	1	-1	-1	-1	-1	-1	-1	1	NA	-1	-1	0	-1	1	1	-1	-1	1	-1	-1	-1	-1	-1	-1	-1	-1	-1	-1	1	-1	-1	-1	-1	-1	-1	-1	-1	-1	1
SNP1965	-1	1	-1	-1	-1	-1	1	-1	-1	-1	-1	-1	-1	1	-1	-1	-1	-1	1	-1	-1	0	-1	-1	1	0	-1	-1	-1	-1	-1	NA	1	-1	-1	-1	-1	-1	1	-1	1	1	-1	-1	1	1	1	1	-1
SNP1966	-1	1	-1	1	-1	-1	1	1	1	-1	1	1	1	-1	-1	1	-1	-1	1	-1	1	-1	-1	1	1	-1	1	1	-1	-1	-1	-1	1	-1	-1	1	1	1	1	1	-1	1	-1	-1	1	-1	-1	1	1
SNP1967	-1	-1	-1	-1	-1	-1	1	1	-1	1	-1	1	1	-1	1	-1	-1	-1	-1	1	-1	-1	-1	-1	-1	-1	-1	-1	-1	-1	-1	-1	-1	1	-1	1	-1	-1	-1	1	1	-1	-1	-1	-1	1	-1	1	-1
SNP1968	-1	-1	1	1	1	1	-1	1	-1	-1	-1	1	-1	-1	1	1	-1	0	1	-1	-1	-1	-1	-1	-1	-1	1	-1	1	1	-1	-1	1	1	-1	-1	-1	-1	1	1	1	1	1	-1	1	-1	-1	1	-1
SNP1969	-1	1	-1	-1	-1	-1	1	-1	-1	1	-1	-1	1	-1	1	-1	-1	-1	-1	-1	-1	-1	-1	-1	-1	-1	-1	-1	-1	-1	-1	1	1	-1	-1	-1	1	-1	1	1	-1	-1	-1	1	-1	-1	-1	-1	-1
SNP1970	-1	-1	1	-1	-1	1	1	-1	-1	1	-1	-1	-1	-1	1	-1	-1	1	1	NA	-1	-1	-1	1	1	-1	-1	-1	-1	-1	-1	-1	1	-1	1	-1	-1	-1	-1	-1	-1	1	1	1	-1	-1	-1	-1	-1
SNP1971	-1	1	-1	-1	-1	-1	-1	-1	-1	-1	-1	-1	1	-1	-1	-1	-1	-1	-1	-1	-1	1	-1	-1	0	-1	-1	-1	-1	-1	-1	1	-1	-1	-1	-1	1	-1	1	-1	-1	-1	-1	-1	-1	-1	-1	-1	-1
SNP1972	-1	-1	-1	1	-1	-1	-1	-1	-1	-1	1	-1	-1	1	-1	1	-1	-1	-1	-1	-1	-1	-1	-1	-1	-1	-1	-1	-1	-1	-1	-1	-1	-1	-1	-1	-1	1	-1	-1	-1	1	-1	1	-1	-1	1	-1	-1
SNP1973	-1	1	-1	1	-1	-1	1	1	-1	1	-1	-1	1	-1	-1	1	-1	-1	1	-1	1	-1	-1	1	-1	1	-1	1	1	-1	-1	-1	-1	NA	1	-1	-1	-1	1	1	1	-1	1	-1	1	-1	-1	1	1
SNP1974	-1	-1	-1	1	-1	-1	1	1	-1	-1	-1	-1	-1	-1	-1	1	-1	-1	-1	-1	1	-1	-1	-1	-1	-1	1	1	-1	-1	-1	-1	1	-1	-1	1	-1	1	1	1	-1	-1	-1	-1	1	-1	-1	-1	1
SNP1975	-1	-1	-1	-1	-1	-1	-1	1	-1	1	-1	-1	1	-1	-1	-1	-1	1	1	-1	-1	-1	-1	-1	-1	1	-1	-1	-1	-1	-1	-1	-1	-1	-1	-1	-1	-1	-1	-1	-1	-1	-1	-1	-1	-1	-1	-1	-1
SNP1976	1	1	1	1	1	1	1	1	1	1	1	1	1	1	1	1	1	1	1	1	1	1	1	1	1	1	1	1	1	1	1	1	1	1	1	1	1	1	1	-1	-1	-1	-1	-1	-1	-1	-1	-1	-1
SNP1977	1	1	-1	1	1	-1	-1	1	1	-1	1	1	-1	1	-1	-1	-1	1	1	1	1	1	1	1	-1	-1	-1	-1	-1	1	-1	-1	-1	-1	-1	1	-1	-1	-1	-1	-1	-1	1	-1	-1	-1	-1	-1	1
SNP1978	1	-1	1	-1	-1	-1	1	1	-1	1	-1	-1	1	-1	-1	-1	-1	1	1	1	-1	-1	1	-1	-1	-1	-1	-1	-1	-1	-1	1	1	1	1	1	-1	-1	1	-1	-1	-1	-1	-1	-1	-1	1	-1	-1
SNP1979	-1	-1	-1	-1	-1	-1	-1	-1	-1	-1	-1	-1	-1	-1	-1	-1	-1	-1	-1	-1	-1	-1	-1	-1	-1	-1	-1	-1	-1	-1	-1	-1	-1	-1	-1	-1	-1	-1	1	-1	-1	-1	-1	-1	-1	-1	-1	-1	-1
SNP1980	-1	1	-1	-1	-1	-1	-1	-1	-1	1	1	-1	-1	0	-1	-1	-1	1	1	-1	0	-1	-1	-1	1	-1	-1	-1	-1	-1	-1	1	-1	-1	-1	-1	-1	-1	-1	-1	-1	-1	1	-1	-1	-1	-1	-1	1
SNP1981	-1	1	1	-1	-1	1	1	1	-1	-1	-1	-1	-1	1	-1	-1	-1	-1	-1	-1	-1	-1	1	1	-1	-1	-1	1	-1	-1	1	-1	1	-1	-1	1	1	-1	-1	-1	1	1	1	-1	-1	1	1	-1	1
SNP1982	-1	1	-1	-1	-1	-1	-1	-1	-1	-1	-1	-1	-1	-1	-1	-1	-1	1	0	-1	-1	-1	-1	-1	-1	-1	-1	-1	-1	-1	-1	-1	-1	-1	-1	-1	-1	-1	-1	-1	-1	-1	-1	-1	-1	-1	-1	-1	-1
SNP1983	-1	-1	1	-1	-1	1	-1	-1	-1	-1	1	-1	-1	-1	1	-1	-1	-1	-1	-1	-1	-1	-1	-1	-1	-1	-1	-1	-1	-1	-1	-1	-1	-1	-1	-1	1	-1	-1	-1	-1	-1	-1	-1	-1	1	-1	-1	-1
SNP1984	-1	1	-1	-1	-1	-1	-1	-1	-1	-1	1	-1	-1	-1	-1	-1	-1	-1	-1	-1	-1	1	-1	-1	-1	1	1	1	1	-1	-1	-1	-1	-1	-1	-1	-1	-1	-1	-1	-1	-1	-1	-1	1	-1	1	-1	1
SNP1985	1	1	1	-1	-1	0	-1	-1	1	-1	-1	1	-1	-1	-1	-1	-1	-1	1	-1	1	-1	1	-1	-1	1	-1	-1	-1	-1	-1	-1	-1	1	-1	-1	-1	1	-1	-1	-1	-1	-1	1	-1	-1	-1	-1	-1
SNP1986	1	1	1	-1	-1	0	-1	-1	1	-1	-1	1	-1	-1	-1	-1	-1	-1	1	-1	1	-1	1	-1	-1	1	-1	-1	-1	-1	-1	-1	-1	1	-1	-1	-1	1	-1	-1	-1	-1	-1	1	-1	-1	-1	-1	-1
SNP1987	-1	-1	-1	-1	-1	-1	-1	-1	-1	-1	-1	-1	-1	-1	-1	-1	-1	-1	-1	-1	-1	-1	-1	-1	-1	-1	-1	-1	-1	-1	-1	-1	-1	-1	-1	-1	-1	-1	-1	-1	1	-1	-1	-1	-1	-1	-1	-1	-1
SNP1988	-1	-1	-1	1	-1	-1	1	-1	-1	-1	-1	-1	-1	1	-1	1	-1	-1	-1	-1	0	-1	-1	1	-1	-1	-1	-1	-1	-1	-1	-1	-1	-1	-1	-1	-1	-1	-1	1	1	-1	-1	-1	-1	1	-1	-1	1
SNP1989	-1	-1	-1	1	-1	-1	1	-1	-1	-1	-1	-1	-1	1	-1	1	-1	-1	-1	-1	-1	-1	-1	1	-1	-1	-1	-1	-1	-1	-1	-1	-1	-1	-1	-1	-1	-1	-1	NA	1	-1	-1	-1	-1	1	-1	-1	1
SNP1990	-1	-1	-1	-1	-1	-1	1	-1	1	1	1	-1	1	-1	-1	-1	-1	-1	-1	-1	-1	-1	1	1	-1	0	-1	-1	-1	-1	-1	-1	-1	-1	1	-1	-1	1	-1	-1	-1	-1	-1	1	-1	-1	-1	-1	-1
SNP1991	-1	-1	1	-1	-1	0	-1	-1	1	-1	-1	-1	-1	-1	0	-1	-1	0	-1	1	1	-1	1	-1	-1	-1	-1	-1	-1	-1	1	1	-1	1	1	-1	-1	-1	-1	-1	-1	-1	-1	-1	-1	-1	-1	-1	-1
SNP1992	1	1	-1	1	1	-1	-1	1	1	-1	1	1	-1	1	-1	-1	-1	1	1	1	1	1	-1	1	-1	-1	-1	-1	-1	1	-1	-1	-1	-1	-1	1	-1	-1	-1	-1	-1	-1	1	-1	-1	-1	-1	-1	1
SNP1993	-1	-1	-1	-1	-1	-1	-1	-1	-1	-1	1	1	-1	-1	-1	-1	-1	-1	-1	-1	-1	-1	-1	-1	-1	-1	-1	-1	-1	-1	-1	1	-1	-1	1	-1	-1	-1	-1	-1	-1	-1	-1	1	-1	-1	-1	-1	-1
SNP1994	-1	-1	-1	-1	-1	-1	-1	-1	-1	-1	1	1	-1	-1	-1	-1	-1	-1	-1	-1	-1	-1	-1	-1	-1	-1	-1	-1	-1	-1	-1	1	-1	-1	1	-1	-1	-1	-1	-1	-1	-1	-1	1	-1	-1	-1	-1	-1
SNP1995	-1	-1	-1	-1	-1	-1	-1	-1	1	-1	-1	-1	-1	-1	-1	-1	-1	0	-1	-1	-1	-1	-1	-1	-1	-1	-1	-1	-1	-1	1	0	-1	1	1	-1	0	-1	-1	-1	-1	-1	-1	-1	-1	-1	-1	-1	-1
SNP1996	-1	-1	1	-1	-1	-1	-1	1	-1	1	1	1	1	1	NA	-1	-1	-1	-1	-1	1	-1	1	1	-1	-1	-1	1	-1	-1	-1	-1	-1	1	-1	1	-1	1	1	1	1	1	-1	-1	1	-1	-1	1	1
SNP1997	1	-1	-1	-1	-1	1	1	1	1	-1	1	1	1	-1	1	1	-1	-1	-1	1	1	1	-1	1	-1	-1	-1	-1	-1	-1	-1	-1	1	-1	1	1	-1	1	-1	1	-1	-1	-1	-1	1	1	-1	-1	1
SNP1998	1	-1	1	-1	0	1	-1	-1	-1	-1	-1	-1	-1	-1	1	-1	1	-1	1	1	-1	-1	1	-1	-1	-1	-1	-1	-1	1	-1	-1	1	-1	-1	-1	-1	-1	-1	1	-1	-1	1	-1	-1	-1	-1	-1	-1
[truncated: 7,674 more rows]
[truncated: 35 more columns]

## Sheet: Table S2
Table S2 Phenotypic data for grain-related traits
Sample	Unit	Area	Row	Line	GY	TKW	PC	NC
3	1	2	1	37	6.08395	34.94	13.5282	131.688
4	1	1	1	37	7.38844	43.61	11.1164	131.412
5	2	1	2	51	7.2485	35.81	11.8	136.852
6	2	2	2	51	4.08254	27.68	14.6	95.3681
7	1	2	2	51	3.81009	25.92	15.5	94.4903
8	1	1	2	51	5.37575	36.91	12	103.214
9	2	1	3	20	8.27394	43.5779	12.1319	160.606
10	2	2	3	20	4.40194	38.483	14.4147	101.524
11	1	2	3	56	4.64699	37.5944	14.132	105.074
12	1	1	3	56	8.68919	45.4618	11.4927	159.78
13	2	1	4	93	7.096	40.82	11.3	128.296
14	2	2	4	93	4.35457	34.94	12.9	89.8784
17	2	1	5	71	5.72669	44.0592	13.6822	125.366
18	2	2	5	71	4.23638	39.1776	14.728	99.8291
21	2	1	6	3	7.171	36.49	12.2	139.978
22	2	2	6	3	6.6405	33.52	12.4	131.748
23	1	2	6	94	4.56826	33.4	14.1	103.06
24	1	1	6	94	7.008	37.46	13	145.766
25	2	1	7	33	8.79844	41.9106	13.0424	183.604
26	2	2	7	33	6.13564	35.8025	13.3809	131.36
27	1	2	7	22	5.72172	35.2203	12.9393	118.456
28	1	1	7	22	7.70669	42.0375	10.9256	134.721
29	2	1	8	53	4.756	44.24	12.2	92.8371
30	2	2	8	53	3.95402	37.41	12.6	79.713
31	1	2	8	2	4.08887	29.12	14.4	94.2076
32	1	1	8	2	8.26225	NA	11.1	146.738
33	2	1	9	7	9.54794	39.4212	11.4377	174.73
34	2	2	9	7	5.67656	29.1279	13.7673	125.042
35	1	2	9	43	5.03725	31.284	13.532	109.062
36	1	1	9	43	8.00244	38.3976	11.7964	151.04
37	2	1	10	2	8.451	40.17	11.3	152.794
38	2	2	10	2	5.76346	32.06	13.3	122.646
39	1	2	10	3	4.57943	31.77	13.3	97.4503
40	1	1	10	3	7.74425	37.24	10.9	135.06
41	2	1	11	75	8.64319	40.5718	12.0715	166.939
42	2	2	11	75	6.66731	32.9171	13.7588	146.775
43	1	2	11	79	7.13491	33.5283	13.5366	154.532
44	1	1	11	79	9.03494	42.2248	11.7557	169.94
45	2	1	12	94	8.141	41.59	12.9	168.03
46	2	2	12	94	5.72069	35.74	14.1	129.059
47	1	2	12	53	4.96441	37.63	13.2	104.848
48	1	1	12	53	5.0735	42.03	11.8	95.7877
49	2	1	13	30	9.96544	39.502	11.3187	180.474
50	2	2	13	30	6.19823	31.9268	12.6876	125.825
51	1	2	13	89	6.21634	32.9062	12.299	122.328
52	1	1	13	89	7.83969	37.898	11.3125	141.899
55	1	2	14	93	5.03364	30.48	12.7	102.284
56	1	1	14	93	8.186	39.15	11	144.074
57	2	1	15	61	10.8207	40.13	10.2259	177.041
58	2	2	15	61	7.33194	34.9099	11.0729	129.898
59	1	2	15	1	5.92436	32.9122	12.7992	121.323
60	1	1	15	1	8.15419	37.2754	11.3592	148.2
65	2	1	17	9	6.75794	39.6371	12.2981	132.975
66	2	2	17	9	5.95897	34.1753	12.8556	122.569
67	1	2	17	13	5.43745	35.1925	12.9982	113.083
68	1	1	17	13	8.51619	43.1617	11.3609	154.802
69	2	1	18	53	7.5935	43.82	11.9	144.58
70	2	2	18	53	5.15587	40.61	12	98.9927
71	1	2	18	93	5.74938	38	12.3	113.148
72	1	1	18	93	7.33225	40.8	10.9	127.874
73	2	1	19	89	NA	NA	NA	NA
74	2	2	19	89	NA	NA	NA	NA
75	1	2	19	26	NA	NA	NA	NA
76	1	1	19	26	NA	NA	NA	NA
77	2	1	20	2	8.161	38.07	11.2	146.245
78	2	2	20	2	5.79069	35.51	11.6	107.475
79	1	2	20	3	6.9175	33.8	12.6	139.457
80	1	1	20	3	7.8315	40	10.7	134.075
81	2	1	21	36	6.46944	36.6029	11.5521	119.577
82	2	2	21	36	6.60749	36.2662	11.6322	122.975
83	1	2	21	84	8.13085	37.9075	12.4703	162.231
84	1	1	21	84	9.05294	37.2247	11.4908	166.441
85	2	1	22	93	7.5135	41.26	10.9	131.035
86	2	2	22	93	7.20939	40.5	11.8	136.113
87	1	2	22	53	5.80623	41.61	11.9	110.551
88	1	1	22	53	5.98575	42.78	10.9	104.391
89	2	1	23	45	6.69519	34.7549	11.9152	127.64
90	2	2	23	45	5.72268	32.64	13.6467	124.953
91	1	2	23	78	7.78974	36.5077	11.8994	148.309
92	1	1	23	78	10.2367	40.3373	10.649	174.417
93	2	1	24	3	8.1785	37.04	11.4	149.176
94	2	2	24	3	6.60606	32.19	12.2	128.95
95	1	2	24	94	5.62999	36.29	14.6	131.517
96	1	1	24	94	6.89125	38.93	12.5	137.825
97	2	1	25	80	7.05994	41.933	11.924	134.692
98	2	2	25	80	6.20082	40.843	12.5153	124.168
99	1	2	25	35	6.39623	35.8426	11.6598	119.326
100	1	1	25	35	8.47469	38.9322	10.624	144.056
101	2	1	26	94	7.0585	39.5	12.7	143.429
102	2	2	26	94	6.60254	36.87	13.3	140.502
105	2	1	27	70	9.96594	42.0358	11.5385	183.988
106	2	2	27	70	5.91231	38.2471	12.0354	113.851
107	1	2	27	86	5.30933	38.0533	12.8828	109.438
108	1	1	27	86	7.56644	38.6596	12.0563	145.957
109	2	1	28	51	5.62275	34.22	12.1	108.856
110	2	2	28	51	6.38031	34.43	12.4	126.585
111	1	2	28	51	5.04623	31.33	12.3	99.3099
112	1	1	28	51	6.70225	35.02	11.7	125.466
113	2	1	29	55	6.17344	33.5973	11.8202	116.754
114	2	2	29	55	5.48601	33.6198	12.3174	108.117
115	1	2	29	53	8.45126	41.5466	12.3016	166.343
116	1	1	29	53	7.56619	42.509	11.2622	136.339
119	1	2	30	2	6.48786	34.55	12.4	128.719
120	1	1	30	2	8.4695	38.67	11.4	154.484
121	2	1	31	24	10.4367	42.9559	11.2617	188.055
122	2	2	31	24	8.45601	45.671	11.9966	162.31
123	1	2	31	38	7.18202	37.4156	11.472	131.827
124	1	1	31	38	7.10894	39.9755	11.3407	128.992
125	2	1	32	68	5.52994	43.2436	11.479	101.565
126	2	2	32	68	5.69916	39.2508	11.6516	106.247
127	1	2	32	42	7.01613	38.9741	12.0765	135.568
128	1	1	32	42	9.87344	43.3211	10.7245	169.42
129	2	1	33	11	8.19094	39.6502	12.6257	165.466
130	2	2	33	11	5.62749	35.84	13.2552	119.349
131	1	2	33	57	7.25634	40.7135	11.5145	133.684
132	1	1	33	57	8.33194	44.8234	10.8928	145.213
133	2	1	34	72	7.84719	40.093	11.9079	149.51
134	2	2	34	72	5.61101	33.49	13.235	118.819
135	1	2	34	10	7.44862	40.6881	12.831	152.917
136	1	1	34	10	7.07644	45.2847	11.9734	135.567
137	2	1	35	40	7.39844	44.2319	12.0661	142.833
138	2	2	35	40	5.91286	37.8135	13.1106	124.034
141	2	1	36	31	5.40844	29.8154	12.8756	111.419
142	2	2	36	31	4.28638	25.4746	14.5303	99.6518
145	2	1	37	42	8.02894	39.2556	11.0114	141.455
146	2	2	37	42	7.52582	35.8435	12.0299	144.855
147	1	2	37	34	7.22304	33.4128	13.1901	152.437
148	1	1	37	34	7.84094	37.907	11.3928	142.928
149	2	1	38	81	8.59819	35.6004	11.5879	159.416
150	2	2	38	81	6.5149	34.7967	12.2579	127.774
151	1	2	38	17	7.36943	39.1106	12.0615	142.219
152	1	1	38	17	7.36094	43.0117	11.5186	135.66
153	2	1	39	13	9.77769	41.5158	12.3059	192.517
154	2	2	39	13	5.53453	36.7472	12.605	111.62
155	1	2	39	4	5.49654	36.7462	11.7474	103.312
156	1	1	39	4	6.51319	41.2654	10.6908	111.41
159	1	2	40	21	9.68496	35.8537	12.1926	188.936
160	1	1	40	21	8.71844	42.1779	10.5514	147.187
161	2	1	41	14	8.89894	38.508	11.5414	164.329
162	2	2	41	14	5.93323	33.5	12.4527	118.216
163	1	2	41	27	8.25045	35.8436	12.2199	161.312
164	1	1	41	27	8.49794	37.6528	11.9804	162.894
165	2	1	42	26	7.31194	38.8203	11.5937	135.636
166	2	2	42	26	5.59045	34.91	12.6263	112.939
167	1	2	42	23	7.89613	40.8466	12.3752	156.347
168	1	1	42	23	7.50044	44.7545	10.6206	127.455
169	2	1	43	77	7.37744	40.529	10.7525	126.922
170	2	2	43	77	6.11194	36.1704	12.8267	125.433
171	1	2	43	28	6.80618	34.67	12.5871	137.072
172	1	1	43	28	7.26769	39.9596	10.7435	124.928
173	2	1	44	2	8.80619	38.4823	11.0756	156.054
174	2	2	44	2	4.48323	32.2199	13.1522	94.343
175	1	2	44	54	9.51014	36.8415	11.3938	173.37
176	1	1	44	54	7.54944	39.3519	10.6089	128.145
177	2	1	45	51	4.41094	35.6522	12.0892	85.3196
178	2	2	45	51	4.54656	30.8511	13.7874	100.296
179	1	2	45	20	5.89045	44.159	12.977	122.304
180	1	1	45	20	5.89019	47.9515	11.116	104.761
181	2	1	46	29	8.99744	44.1008	10.6313	153.048
182	2	2	46	29	8.00045	38.1832	12.3592	158.207
183	1	2	46	49	7.60375	38.7861	12.8052	155.788
184	1	1	46	49	7.02844	40.3556	11.4415	128.665
185	2	1	47	17	5.92994	40.2408	11.7856	111.821
186	2	2	47	17	4.62786	33.1693	14.4667	107.119
187	1	2	47	5	5.71684	34.9022	12.4733	114.092
188	1	1	47	5	7.27094	40.1339	11.1076	129.22
189	2	1	48	66	5.51794	41.8897	10.9834	96.9694
190	2	2	48	66	6.55082	38.9112	12.6704	132.803
191	1	2	48	50	8.49227	41.4772	12.7926	173.822
192	1	1	48	50	9.03544	47.4631	11.5947	167.621
193	2	1	49	82	7.22769	40.082	11.2961	130.632
194	2	2	49	82	3.75425	36.6071	14.2374	85.5212
195	1	2	49	80	6.30385	41.1749	12.2639	123.696
196	1	1	49	80	8.22344	46.5994	10.3918	136.73
197	2	1	50	32	7.87094	46.293	10.6039	133.54
198	2	2	50	32	7.47434	46.0321	12.0516	144.125
199	1	2	50	67	6.61755	29.5106	12.5689	133.081
200	1	1	50	67	9.00394	31.596	11.4633	165.144
201	2	1	51	86	4.33519	40.6359	12.283	85.1983
202	2	2	51	86	4.80527	37.0149	14.3416	110.265
203	1	2	51	76	6.04882	38.8324	11.8814	114.99
204	1	1	51	76	8.94094	46.4613	10.487	150.022
205	2	1	52	56	7.86269	42.9032	12.0907	152.104
206	2	2	52	56	6.49212	43	13.1003	136.078
207	1	2	52	90	6.53857	40	11.1885	117.051
208	1	1	52	90	7.21094	42.4742	11.5752	133.549
209	2	1	53	5	4.94844	38.7389	11.7925	93.367
210	2	2	53	5	5.54008	36.1253	12.4047	109.957
211	1	2	53	77	7.79014	37.7287	11.8661	147.902
212	1	1	53	77	8.54844	41.3514	10.6249	145.323
215	1	2	54	18	4.84679	34.2124	12.7192	98.6358
216	1	1	54	18	6.43844	39.067	12.6713	130.533
217	2	1	55	4	5.84344	38.7171	11.1895	104.616
218	2	2	55	4	4.33731	32.7827	13.4475	93.3217
219	1	2	55	30	7.9676	35.89	11.5172	146.823
220	1	1	55	30	7.25194	36.5668	10.7847	125.136
221	2	1	56	3	9.00394	40.6721	11.0124	158.648
222	2	2	56	3	7.55879	38.1036	11.7806	142.476
223	1	2	56	47	7.07461	36.6585	12.6395	143.072
224	1	1	56	47	8.89094	38.38	11.8664	168.805
225	2	1	57	69	5.57269	42.9929	11.008	98.1503
226	2	2	57	69	5.58027	37.5153	12.5219	111.801
227	1	2	57	48	5.114	41.8069	12.7143	104.033
228	1	1	57	48	7.83094	44.8137	11.7718	147.495
233	2	1	59	44	7.65094	37.5027	11.2652	137.903
234	2	2	59	44	5.38508	37.4605	12.1307	104.52
235	1	2	59	73	7.65268	40.662	11.2759	138.065
236	1	1	59	73	8.79794	41.9077	11.0534	155.596
237	2	1	60	21	7.88194	39.7985	11.3541	143.188
238	2	2	60	21	7.12564	36.7865	12.6017	143.672
241	2	1	61	67	7.57844	36.0266	11.6515	141.281
242	2	2	61	67	4.48731	31.2573	13.3172	95.613
243	1	2	61	49	7.22466	39.2461	11.772	136.078
244	1	1	61	49	7.42344	39.8682	11.7044	139.018
245	2	1	62	68	7.67044	42.8499	11.1489	136.827
246	2	2	62	68	6.39527	41.6	12.1151	123.967
247	1	2	62	66	8.58324	42.5622	11.9263	163.786
248	1	1	62	66	9.28594	47.7128	11.8187	175.596
249	2	1	63	38	8.58344	40.9287	11.2192	154.078
250	2	2	63	38	4.80453	37.2038	11.6422	89.4965
251	1	2	63	50	9.32862	43.0011	12.0239	179.466
252	1	1	63	50	8.41094	42.6977	12.2844	165.318
253	2	1	64	77	6.72594	42.1208	11.5813	124.632
254	2	2	64	77	6.06619	39.686	12.1231	117.665
255	1	2	64	8	6.89715	38.032	12.6268	139.343
256	1	1	64	8	6.20244	42.0302	11.3275	112.413
257	2	1	65	86	7.11069	39.8541	12.1289	137.992
258	2	2	65	86	6.16694	37.0097	13.2185	130.428
259	1	2	65	3	8.51725	35.286	11.9182	162.417
260	1	1	65	3	6.90594	39.5956	11.7033	129.316
263	1	2	66	68	7.95339	43.0099	11.623	147.907
264	1	1	66	68	8.88219	47.3519	10.676	151.721
265	2	1	67	27	8.37844	39.546	11.9934	160.778
266	2	2	67	27	6.96156	36.9011	12.2898	136.89
267	1	2	67	25	7.4206	42.11	11.829	140.445
268	1	1	67	25	6.98344	44.6293	11.0236	123.173
269	2	1	68	57	7.31494	45.6402	11.3943	133.358
270	2	2	68	57	6.11194	43.5561	11.7888	115.284
271	1	2	68	70	9.4874	35.55	11.9365	181.194
272	1	1	68	70	9.13044	42.0429	11.0591	161.559
273	2	1	69	24	7.66094	43.1332	11.4639	140.518
274	2	2	69	24	8.87879	46.5186	12.3281	175.133
275	1	2	69	12	5.58852	37.5878	13.0333	116.539
276	1	1	69	12	5.58844	40.6071	12.3616	110.531
277	2	1	70	21	8.31094	39.892	12.2268	162.586
278	2	2	70	21	6.95971	35.0609	12.8021	142.559
279	1	2	70	2	10.0604	36.7404	11.3761	183.116
280	1	1	70	2	10.1652	40.2687	11.8557	192.825
281	2	1	71	70	4.27719	40.0551	11.7172	80.1868
282	2	2	71	70	5.62323	36.5553	13.0782	117.666
283	1	2	71	80	8.41491	44.1686	12.438	167.463
284	1	1	71	80	10.4629	45.0803	11.2269	187.946
285	2	1	72	19	8.75844	40.3514	11.9735	167.791
286	2	2	72	19	6.74305	37.9812	12.3463	133.203
287	1	2	72	21	8.7341	37.6712	12.2765	171.559
288	1	1	72	21	9.88144	40.2774	10.3269	163.272
289	2	1	73	71	8.91569	45.2535	12.7511	181.896
290	2	2	73	71	4.8749	44.8609	13.3475	104.109
291	1	2	73	74	9.33938	45.3282	11.668	174.355
292	1	1	73	74	8.65094	42.5429	10.5584	146.144
293	2	1	74	34	9.51694	34.7417	12.282	187.02
294	2	2	74	34	7.4486	33.2972	13.2831	158.304
295	1	2	74	28	5.29024	35.8487	12.0943	102.371
296	1	1	74	28	6.83469	40.5011	11.0323	120.643
297	2	1	75	37	7.07094	41.6545	12.0357	136.166
298	2	2	75	37	6.21286	42.8526	11.9947	119.234
299	1	2	75	56	7.61146	41.9571	12.0138	146.308
300	1	1	75	56	8.74094	47.8247	10.2365	143.163
301	2	1	76	20	10.4609	45.2987	13.0289	218.071
302	2	2	76	20	6.25527	46.3211	13.0577	130.687
303	1	2	76	15	8.89613	37.76	11.4995	163.682
304	1	1	76	15	8.68844	44.2812	9.78236	135.989
305	2	1	77	78	6.78794	38.6282	11.1918	121.551
306	2	2	77	78	7.39953	38.4186	11.5555	136.809
307	1	2	77	86	7.14486	35.51	12.8823	147.267
308	1	1	77	86	9.32094	47.5109	10.8946	162.476
309	2	1	78	6	8.08044	36.6132	13.1471	169.975
310	2	2	78	6	7.20175	35.781	13.4883	155.423
311	1	2	78	40	7.91948	42.4726	11.7225	148.538
312	1	1	78	40	8.28294	39.5077	11.0041	145.834
313	2	1	79	35	6.45244	39.3015	11.6153	119.915
314	2	2	79	35	6.65545	35.8594	12.4011	132.056
315	1	2	79	82	9.31136	39.85	11.5466	172.023
316	1	1	79	82	8.87844	45.3858	10.3764	147.402
317	2	1	80	87	9.00994	38.7961	11.8659	171.057
318	2	2	80	87	6.55286	36.1329	12.784	134.035
319	1	2	80	61	NA	NA	NA	NA
320	1	1	80	61	8.41169	39.708	9.81018	132.032
321	2	1	81	47	7.46594	36.8672	12.4919	149.222
322	2	2	81	47	5.29731	33.68	13.3884	113.476
323	1	2	81	10	8.3138	44.5252	12.8451	170.866
324	1	1	81	10	7.86769	45.8149	11.3878	143.353
325	2	1	82	44	8.98769	38.6154	11.3184	162.763
326	2	2	82	44	7.39786	37.2462	11.9722	141.71
327	1	2	82	4	5.57045	34.28	12.7684	113.801
328	1	1	82	4	6.03394	39.9336	11.3173	109.26
329	2	1	83	11	7.13544	37.6321	12.3395	140.877
330	2	2	83	11	6.12397	36.3821	13.5764	133.026
331	1	2	83	54	6.63745	36.2596	11.6583	123.81
332	1	1	83	54	8.72094	40.8184	10.1722	141.938
333	2	1	84	7	8.45219	35.751	11.5057	155.597
334	2	2	84	7	NA	NA	NA	NA
335	1	2	84	20	7.91583	44.1886	13.3703	169.339
336	1	1	84	20	8.75844	49.6632	11.0538	154.902
337	2	1	85	33	7.08094	36.6715	12.3269	139.658
338	2	2	85	33	6.29379	36.8377	13.0958	131.876
339	1	2	85	30	8.11623	37.8386	11.6652	151.484
340	1	1	85	30	10.0859	40.3883	10.672	172.22
341	2	1	86	17	8.31294	38.4427	11.8943	158.202
342	2	2	86	17	6.26045	34.3026	13.002	130.238
343	1	2	86	83	7.53674	41.0631	11.6453	140.428
344	1	1	86	83	8.84844	44.4645	11.1615	158.019
345	2	1	87	36	6.65069	34.5476	11.394	121.245
346	2	2	87	36	4.06379	29.9421	12.5617	81.677
349	2	1	88	42	10.1094	38.8624	10.9209	176.647
350	2	2	88	42	5.16545	33.5831	12.1315	100.263
351	1	2	88	55	5.13024	35.62	12.0394	98.8239
352	1	1	88	55	7.50794	38.1107	11.0477	132.712
353	2	1	89	74	7.79344	44.6484	11.3175	141.124
354	2	2	89	74	7.59768	38.0511	12.8234	155.885
355	1	2	89	35	8.81816	38.6455	10.8955	153.726
356	1	1	89	35	9.40744	41.6759	10.0338	151.027
357	2	1	90	5	5.94344	34.7945	11.3382	107.821
358	2	2	90	5	3.0186	31.2134	12.7164	61.4173
361	2	1	91	22	8.80619	38.4048	12.0434	169.69
362	2	2	91	22	6.53342	35.4604	13.048	136.397
363	1	2	91	14	8.24232	35.76	11.3167	149.241
364	1	1	91	14	9.01119	42.8362	10.1137	145.819
365	2	1	92	73	9.89094	40.4884	11.1152	175.904
366	2	2	92	73	6.59582	38.2238	12.493	131.843
367	1	2	92	81	NA	NA	NA	NA
368	1	1	92	81	11.7249	39.5763	10.0394	188.338
369	2	1	93	88	7.13019	40.5398	10.9194	124.571
370	2	2	93	88	6.79805	38.9286	12.2472	133.212
371	1	2	93	6	6.92476	38.4664	12.8883	142.798
372	1	1	93	6	8.68994	41.2054	11.3892	158.355
373	2	1	94	55	7.75094	39.3152	11.428	141.724
374	2	2	94	55	5.83805	33.5511	13.1478	122.812
375	1	2	94	89	7.65837	37.1813	11.8661	145.4
376	1	1	94	89	7.49269	39	10.3005	123.486
377	2	1	95	54	7.14844	38.0707	11.7701	134.62
378	2	2	95	54	6.57694	35.1995	12.3387	129.841
379	1	2	95	17	8.89735	37.0946	12.4423	177.125
380	1	1	95	17	8.02344	42.964	11.5063	147.712
381	2	1	96	14	7.72594	40.0465	11.3544	140.357
382	2	2	96	14	NA	NA	NA	NA
383	1	2	96	43	6.72943	38.6359	12.2713	132.126
384	1	1	96	43	8.81394	40.3116	11.2791	159.062
385	2	1	97	1	NA	NA	NA	NA
386	2	2	97	1	7.2549	34.0723	13.1038	152.107
387	1	2	97	77	8.69796	38.2793	11.837	164.732
388	1	1	97	77	9.78344	44.6848	10.3108	161.4
389	2	1	98	90	7.71019	42.8199	11.2563	138.861
390	2	2	98	90	5.66619	37.662	11.9934	108.731
391	1	2	98	75	8.46364	37.13	12.3906	167.791
392	1	1	98	75	8.57344	43.4367	10.8134	148.333
395	1	2	99	23	9.24659	41.8401	11.4193	168.943
396	1	1	99	23	6.52269	42.8048	10.5537	110.142
397	2	1	100	61	5.85844	37.3651	11.0044	103.15
398	2	2	100	61	8.4549	38.4986	10.9227	147.761
399	1	2	100	13	8.23441	40.8932	11.7887	155.317
400	1	1	100	13	8.80794	45.1965	10.4066	146.658
401	2	1	101	30	8.28844	36.6032	11.5751	153.503
402	2	2	101	30	8.09342	35.2	13.0137	168.521
403	1	2	101	19	7.57654	38.5231	12.5636	152.302
404	1	1	101	19	6.89794	42.9979	10.3592	114.331
407	1	2	102	67	7.30101	30.7428	12.2258	142.817
408	1	1	102	67	8.43294	33.8634	10.5555	142.422
409	2	1	103	15	8.75519	41.2876	10.8986	152.671
410	2	2	103	15	9.37527	38.4747	11.8828	178.247
411	1	2	103	37	8.48517	39.6536	12.6274	171.433
412	1	1	103	37	9.58669	45.0402	10.5817	162.309
413	2	1	104	9	8.39594	39.1756	12.3955	166.515
414	2	2	104	9	5.53101	37.6279	13.024	115.257
415	1	2	104	48	5.41999	39.1356	12.4388	107.869
416	1	1	104	48	3.57344	44.6325	12.1603	69.5264
417	2	1	105	31	7.20719	28.3361	13.1562	151.711
418	2	2	105	31	6.88194	28.46	14.091	155.158
419	1	2	105	7	7.56963	35.3268	11.9399	144.609
420	1	1	105	7	8.27844	38.9979	10.5076	139.178
421	2	1	106	26	9.34344	36.8358	11.4149	170.647
422	2	2	106	26	7.86101	39.4055	12.1107	152.323
423	1	2	106	22	8.95969	39.8546	12.238	175.438
424	1	1	106	22	8.33519	45.2522	10.5262	140.381
427	1	2	107	38	8.51664	37.5918	12.0012	163.535
428	1	1	107	38	8.66344	43.0403	9.99458	138.54
429	2	1	108	66	10.8042	45.984	11.2516	194.502
430	2	2	108	66	8.24416	41.7112	11.8346	156.105
431	1	2	108	62	6.2742	36.6667	13.0256	130.761
432	1	1	108	62	7.34369	41.5238	10.8864	127.914
433	2	1	109	89	8.65344	39.1579	10.8834	150.686
434	2	2	109	89	8.28268	35.4777	12.2386	162.189
435	1	2	109	87	10.1191	38.0287	11.8051	191.13
436	1	1	109	87	7.97194	39.2322	10.602	135.23
437	2	1	110	83	8.94869	42.8435	11.5443	165.291
438	2	2	110	83	5.93527	39.5396	12.6721	120.34
439	1	2	110	5	5.1406	37.0298	12.6092	103.71
440	1	1	110	5	5.49269	39.2133	10.8938	95.7382
441	2	1	111	32	8.16269	46.5677	11.5201	150.456
442	2	2	111	32	6.89119	43.2136	11.7793	129.877
443	1	2	111	78	9.67583	40.056	11.669	180.652
444	1	1	111	78	6.59594	45.1025	10.456	110.348
445	2	1	112	82	9.81944	43.4286	11.2535	176.805
446	2	2	112	82	7.5299	36.95	12.1032	145.817
447	1	2	112	18	8.81897	36.6566	12.569	177.353
448	1	1	112	18	9.32544	41.287	10.8353	161.671
449	2	1	113	16	9.45594	41.9003	11.4137	172.684
450	2	2	113	16	7.12897	37.122	12.4949	142.521
451	1	2	113	39	9.41694	40.072	11.5198	173.571
452	1	1	113	39	8.89844	44.6109	10.2576	146.042
453	2	1	114	50	5.37694	44.4689	11.9991	103.229
454	2	2	114	50	7.85434	42.2471	13.2072	165.974
455	1	2	114	76	7.25958	40.4691	11.5584	134.255
456	1	1	114	76	5.37094	42.96	11.2369	96.5645
457	2	1	115	39	6.10969	39.0464	11.3981	111.422
458	2	2	115	39	5.74453	41.8287	12.0621	110.866
461	2	1	116	53	9.48594	45.0223	11.4904	174.396
462	2	2	116	53	7.55231	43.2883	12.7087	153.568
463	1	2	116	36	6.06405	37.3838	11.3581	110.202
464	1	1	116	36	8.70669	39.9588	10.8414	151.029
465	2	1	117	48	6.28344	41.2	11.5622	116.241
466	2	2	117	48	3.38175	40	13.6052	73.6152
467	1	2	117	29	11.8431	40.84	10.9294	207.102
468	1	1	117	29	10.3042	39.8082	10.1873	167.955
469	2	1	118	2	9.38094	38.245	10.7225	160.939
470	2	2	118	2	8.62694	36.5255	12.182	168.15
471	1	2	118	69	5.15258	40.4248	12.6063	103.928
472	1	1	118	69	7.07094	46.0956	11.4627	129.684
473	2	1	119	81	9.16594	38.5968	10.5291	154.414
474	2	2	119	81	8.71768	37.0239	12.6595	176.579
475	1	2	119	72	8.39319	38.6973	12.155	163.23
476	1	1	119	72	10.9299	42.7535	11.0148	192.625
477	2	1	120	4	4.49094	37.2441	11.7246	84.2471
478	2	2	120	4	5.0299	36.6605	12.7912	102.942
479	1	2	120	73	7.7674	39.5657	12.3016	152.882
480	1	1	120	73	8.56344	46.5735	11.5184	157.82
481	2	1	121	79	8.32844	42.3704	11.8423	157.805
482	2	2	121	79	7.73379	40.1466	12.2491	151.571
483	1	2	121	53	9.66283	43.043	12.3328	190.672
484	1	1	121	53	9.38644	41.7125	11.0134	165.403
485	2	1	122	41	9.49844	43.9	10.6648	162.078
486	2	2	122	41	8.9036	43.0309	11.8672	169.057
487	1	2	122	71	3.68618	44.1272	14.0325	82.7623
488	1	1	122	71	5.22294	47.6103	11.1308	93.017
489	2	1	123	18	7.80044	41.25	11.4625	143.06
490	2	2	123	18	7.11508	35.8402	13.1701	149.93
491	1	2	123	16	5.90547	39.0192	12.4586	117.718
492	1	1	123	16	9.39519	40.6373	11.8075	177.494
493	2	1	124	3	7.34344	40.0901	10.6501	125.133
494	2	2	124	3	5.96545	37.24	12.1765	116.221
495	1	2	124	27	8.17085	37.2856	12.321	161.077
496	1	1	124	27	9.62294	39.3968	11.385	175.291
497	2	1	125	40	8.35594	43.9903	11.1369	148.895
498	2	2	125	40	8.64064	40.7235	12.7729	176.586
499	1	2	125	52	7.90588	37.4762	11.3168	143.151
500	1	1	125	52	6.34469	38.892	10.3742	105.314
501	2	1	126	52	7.78094	37.8144	10.6917	133.106
502	2	2	126	52	6.02971	34.8007	12.3336	118.989
503	1	2	126	11	6.7075	39.2722	12.5938	135.157
504	1	1	126	11	10.5737	42.4569	11.1097	187.953
507	1	2	127	26	8.87298	39.1763	11.7043	166.163
508	1	1	127	26	8.76769	40.5749	10.4464	146.545
509	2	1	128	43	7.87794	40.2581	11.8002	148.738
510	2	2	128	43	9.05934	39.6535	12.0678	174.923
511	1	2	128	1	6.79298	37.0637	12.0452	130.917
512	1	1	128	1	8.18494	39.4964	11.2228	146.973
515	1	2	129	42	8.88009	40.24	10.759	152.866
516	1	1	129	42	9.63344	40.13	10.0842	155.433
517	2	1	130	72	7.48344	44.018	11.4948	137.634
518	2	2	130	72	8.08249	40.5839	12.0473	155.795
519	1	2	130	24	10.7556	46.729	11.7024	201.386
520	1	1	130	24	10.0327	47.9285	10.1702	163.254
521	2	1	131	45	8.73444	36.1476	12.1815	170.238
522	2	2	131	45	6.32656	35.8382	12.357	125.084
523	1	2	131	9	7.74608	35.6233	12.8388	159.121
524	1	1	131	9	6.60594	42.0403	11.6123	122.736
525	2	1	132	69	7.43019	43.6395	11.459	136.228
526	2	2	132	69	8.03045	41.5502	11.4873	147.597
527	1	2	132	79	10.5688	42.9243	12.3565	208.95
528	1	1	132	79	9.09044	44.6082	11.9937	174.445
529	2	1	133	13	9.61394	40.1142	12.1482	186.867
530	2	2	133	13	8.97434	41.7062	11.6779	167.682
531	1	2	133	44	7.28151	37.7576	11.2235	130.758
532	1	1	133	44	9.58194	40.2446	10.8366	166.137
533	2	1	134	8	6.80594	42.7288	10.962	119.371
534	2	2	134	8	5.9549	38.3658	12.3085	117.273
535	1	2	134	31	4.61694	29.0234	13.5331	99.9706
536	1	1	134	31	5.20694	30.3327	12.8417	106.985
537	2	1	135	84	10.6672	40.6859	11.39	194.399
538	2	2	135	84	8.98064	37.6382	12.3305	177.177
543	1	2	136	88	6.05491	37.7345	12.2563	118.737
544	1	1	136	88	6.32594	41.0339	11.1153	112.504
545	2	1	137	62	8.65594	40.33	11.8814	164.551
546	2	2	137	62	6.40731	39.9665	13.1505	134.814
547	1	2	137	32	7.83603	40.93	11.8103	148.074
548	1	1	137	32	9.64344	43.65	10.0469	155.019
549	2	1	138	51	7.64894	37.2505	11.6937	143.111
550	2	2	138	51	6.6649	34.6667	12.9327	137.912
551	1	2	138	34	6.3142	33.14	12.6407	127.705
552	1	1	138	34	8.90594	36.561	10.5855	150.837
553	2	1	139	80	9.63244	46.6186	11.2327	173.117
554	2	2	139	80	5.16971	44.1466	11.8838	98.2977
555	1	2	139	57	8.31055	44.72	11.5769	153.937
556	1	1	139	57	8.97294	44.8068	10.1836	146.203
561	2	1	141	28	6.93569	40.0118	11.9634	132.759
562	2	2	141	28	6.39619	34.83	12.8368	131.371
563	1	2	141	84	9.66466	36.51	12.057	186.442
564	1	1	141	84	10.3304	40.3509	10.3811	171.586
565	2	1	142	75	8.56219	39.878	11.6521	159.628
566	2	2	142	75	6.04675	35.69	12.7944	123.784
569	2	1	143	23	9.75494	39.0011	11.1932	174.703
570	2	2	143	23	9.55601	40.27	12.6118	192.829
573	2	1	144	76	6.57344	37.71	11.1341	117.103
574	2	2	144	76	5.90397	41.8012	11.8922	112.338
575	1	2	144	51	6.33227	33.71	11.5431	116.95
576	1	1	144	51	8.60844	36.69	9.74731	134.255
577	2	1	145	12	4.69844	39.64	12.0946	90.9213
578	2	2	145	12	4.76694	37.39	14.2123	108.398
579	1	2	145	47	9.20192	36.04	12.3162	181.332
580	1	1	145	47	8.10569	39.3929	10.5441	136.748
581	2	1	146	25	4.10769	42.4672	11.6596	76.6302
582	2	2	146	25	6.87731	41.913	12.3795	136.22
583	1	2	146	41	NA	NA	NA	NA
584	1	1	146	41	NA	NA	NA	NA
585	2	1	147	49	5.96219	35.9749	11.9462	113.961
586	2	2	147	49	6.58323	39.2956	12.5446	132.134
587	1	2	147	45	6.94466	34.34	11.8742	131.94
588	1	1	147	45	9.11344	34.99	11.392	166.112
589	2	1	148	10	6.34544	43.276	12.333	125.213
590	2	2	148	10	8.23582	34.44	12.7981	168.645
591	1	2	148	90	6.58588	40.0551	11.6841	123.121
592	1	1	148	90	6.08469	41.5625	10.3508	100.771
593	2	1	149	56	4.80619	42.1372	13.1032	100.762
594	2	2	149	56	6.35027	46.0886	12.5842	127.861
597	2	1	150	29	10.9552	43.982	10.4983	184.017
598	2	2	150	29	11.1834	43.5921	10.7324	192.04
599	1	2	150	33	7.06283	40.3889	12.9546	146.394
600	1	1	150	33	6.85644	42.1676	11.6399	127.693
601	4	1	1	19	7.01594	42.93	9.977	111.997
602	4	2	1	19	6.46321	41.4831	10.0645	104.078
603	3	2	1	34	8.71488	35.8957	11.4888	160.198
604	3	1	1	34	7.90344	35.94	10.6651	134.866
605	4	1	2	21	12.5009	42.3482	9.8783	197.581
606	4	2	2	21	9.12217	39.3068	9.6252	140.484
607	3	2	2	89	4.92851	38.6095	11.2512	88.7229
608	3	1	2	89	6.90369	38.5391	10.6047	117.139
609	4	1	3	47	7.42844	39.1605	11.5935	137.795
610	4	2	3	47	8.6919	41.3378	10.6252	147.765
611	3	2	3	66	5.96977	42.7984	11.4205	109.084
612	3	1	3	66	9.39394	39.1766	10.3009	154.826
613	4	1	4	29	NA	NA	NA	NA
614	4	2	4	29	NA	NA	NA	NA
615	3	2	4	84	5.19344	35.3287	12.643	105.057
616	3	1	4	84	4.28669	37.9268	11.2331	77.0444
619	3	2	5	83	6.94394	40.0442	11.3696	126.32
620	3	1	5	83	9.75094	44.9392	10.4478	163.001
623	3	2	6	27	NA	NA	NA	NA
624	3	1	6	27	NA	NA	NA	NA
625	4	1	7	27	NA	NA	NA	NA
626	4	2	7	27	NA	NA	NA	NA
627	3	2	7	30	6.02089	36.3818	11.4167	109.982
628	3	1	7	30	7.37594	40.227	10.041	118.498
629	4	1	8	18	9.67144	40.9216	10.9039	168.731
630	4	2	8	18	6.0686	39.778	10.7131	104.021
631	3	2	8	16	NA	NA	NA	NA
632	3	1	8	16	NA	NA	NA	NA
633	4	1	9	74	7.84094	44.5151	10.3946	130.405
634	4	2	9	74	7.15573	45.5569	9.77502	111.916
637	4	1	10	16	8.19594	41.1875	10.2098	133.886
638	4	2	10	16	7.1813	42.6039	10.5798	121.563
639	3	2	10	3	5.32797	36.531	11.2013	95.4882
640	3	1	10	3	7.00644	40.461	10.8171	121.263
641	4	1	11	80	6.22844	45.8081	10.969	109.312
642	4	2	11	80	6.66269	44.13	10.386	110.718
643	3	2	11	24	10.7517	44.6977	10.7848	185.526
644	3	1	11	24	9.56794	46.0451	10.3614	158.619
645	4	1	12	34	6.14344	38.2109	10.6963	105.139
646	4	2	12	34	7.35312	34.6886	11.2113	131.901
647	3	2	12	76	5.52833	39.5307	11.3544	100.433
648	3	1	12	76	6.24444	43.0303	10.541	105.316
649	4	1	13	39	7.71819	43.435	10.1896	125.833
650	4	2	13	39	5.31103	41.1716	10.4735	88.9999
651	3	2	13	15	7.54035	42.2167	10.8033	130.337
652	3	1	13	15	9.74594	45.225	10.4572	163.065
653	4	1	14	20	4.90994	43.7659	10.7216	84.2281
654	4	2	14	20	6.20669	44.6591	11.3678	112.89
655	3	2	14	33	6.43757	36.5012	12.549	129.257
656	3	1	14	33	7.63344	43.131	11.4091	139.345
657	4	1	15	50	6.10144	45.2033	10.7173	104.626
658	4	2	15	50	5.5613	44.8706	11.1527	99.238
659	3	2	15	82	5.54519	41.8944	11.4987	102.02
660	3	1	15	82	7.29844	45.2791	11.2212	131.036
661	4	1	16	3	7.70919	39.7329	10.4824	129.297
662	4	2	16	3	6.83851	39.6432	10.8161	118.345
663	3	2	16	57	7.41945	44.6699	10.9676	130.198
664	3	1	16	57	11.8834	50.3481	10.6371	202.249
667	3	2	17	17	6.58645	40.2461	12.0285	126.761
668	3	1	17	17	7.81594	43.2854	11.8478	148.162
669	4	1	18	38	8.40919	39.2683	10.9598	147.461
670	4	2	18	38	7.1399	38.8735	10.5724	120.777
671	3	2	18	80	7.64205	39.6674	11.6905	142.943
672	3	1	18	80	10.9407	47.6674	10.6253	185.998
673	4	1	19	32	6.43144	45.1511	10.6655	109.751
674	4	2	19	32	5.06164	43.6505	10.4391	84.542
677	4	1	20	79	9.57344	44.8822	11.0814	169.739
678	4	2	20	79	6.99173	42.2511	10.7615	120.386
679	3	2	20	79	8.31309	41.9262	11.6551	155.024
680	3	1	20	79	7.72194	45.9268	10.7357	132.64
681	4	1	21	62	7.86594	41.3057	10.8658	136.751
682	4	2	21	62	5.24025	39.158	11.5575	96.9031
683	3	2	21	22	8.69533	41.7737	11.7785	163.868
684	3	1	21	22	9.63344	46.9249	10.3483	159.503
685	4	1	22	22	10.1859	45.9729	10.4927	171.004
686	4	2	22	22	6.37747	41.4418	10.8617	110.832
689	4	1	23	49	4.61819	40.727	10.359	76.5438
690	4	2	23	49	7.60251	37.4773	10.7942	131.3
693	4	1	24	48	6.76544	40.6192	11.7292	126.965
694	4	2	24	48	1.52338	39.1545	11.7766	28.7044
695	3	2	24	4	5.14699	37.385	11.8383	97.4908
696	3	1	24	4	6.39594	38.8521	10.905	111.596
697	4	1	25	69	5.80494	43.2321	10.5442	97.9332
698	4	2	25	69	8.28025	38.0831	10.7284	142.134
699	3	2	25	81	8.82394	36.9293	10.895	153.82
700	3	1	25	81	11.0394	41.4127	10.2043	180.239
701	4	1	26	88	8.12969	41.202	9.99947	130.068
702	4	2	26	88	6.27712	39.7989	11.0212	110.691
703	3	2	26	67	7.22591	31.2127	11.7013	135.284
704	3	1	26	67	9.70844	35.096	10.8474	168.499
705	4	1	27	66	7.11744	44.9096	10.4384	118.872
706	4	2	27	66	5.69434	44.0223	10.5563	96.1776
707	3	2	27	10	7.67093	44.3263	12.4727	153.084
708	3	1	27	10	7.15869	45.4468	11.4066	130.65
709	4	1	28	1	6.76544	41.4535	11.1217	120.389
710	4	2	28	1	6.80182	38.2793	10.8857	118.468
711	3	2	28	87	8.08098	36.8979	11.3711	147.023
712	3	1	28	87	8.98094	42.0191	10.6801	153.468
713	4	1	29	53	9.29719	47.4297	10.6668	158.674
714	4	2	29	53	6.2399	44.8452	10.7486	107.313
715	3	2	29	75	6.65587	35.7269	12.7655	135.945
716	3	1	29	75	8.07344	40.3027	10.9326	141.222
717	4	1	30	67	8.82469	35.5069	10.3881	146.674
718	4	2	30	67	6.08634	33.3913	10.6267	103.485
719	3	2	30	5	6.69999	35.1395	11.8626	127.167
720	3	1	30	5	7.06344	39.9787	10.566	119.412
721	4	1	31	17	9.39344	46.1632	10.8857	163.607
722	4	2	31	17	8.20947	43.2306	11.2787	148.148
723	3	2	31	11	8.126	36.9316	12.447	161.831
724	3	1	31	11	9.91394	41.8787	10.3382	163.987
725	4	1	32	52	8.41594	39.838	10.1987	137.33
726	4	2	32	52	5.77921	36.5529	10.6393	98.3791
727	3	2	32	26	7.2164	37.0432	11.9399	137.861
728	3	1	32	26	5.02719	37.2769	11.2728	90.673
729	4	1	33	61	7.79969	42.0316	10.497	130.997
730	4	2	33	61	6.70338	40.2864	9.85808	105.732
731	3	2	33	21	7.56295	36.8793	11.5216	139.419
732	3	1	33	21	7.39994	36.2986	10.9531	129.684
735	3	2	34	61	5.12098	39.4148	10.6083	86.9201
736	3	1	34	61	5.62919	38.5629	10.192	91.7961
737	4	1	35	31	6.17544	31.2366	12.3718	122.242
738	4	2	35	31	5.12286	29.3429	13.038	106.867
739	3	2	35	29	9.50591	40.7372	10.9534	166.595
740	3	1	35	29	9.35219	43.1061	10.0702	150.685
741	4	1	36	26	8.83019	39.4831	10.5409	148.925
742	4	2	36	26	7.09243	40.3819	10.8306	122.904
743	3	2	36	6	7.27918	39.6149	12.6373	147.182
744	3	1	36	6	7.51094	40.013	11.4168	137.201
745	4	1	37	56	10.7417	48.7561	10.7998	185.613
746	4	2	37	56	7.69364	47.984	11.0647	136.205
747	3	2	37	25	5.11954	41.9606	11.4675	93.9337
748	3	1	37	25	7.03894	44.9892	10.1748	114.592
751	3	2	38	69	6.51883	41.626	11.2839	117.692
752	3	1	38	69	8.17094	45.5651	10.0185	130.976
753	4	1	39	78	8.64894	42.7358	10.4695	144.88
754	4	2	39	78	7.79121	41.1939	10.1201	126.156
755	3	2	39	62	7.99398	38.5384	11.8796	151.945
756	3	1	39	62	8.65844	41.0927	11.0295	152.797
757	4	1	40	45	7.73344	38.139	10.8654	134.444
758	4	2	40	45	6.5159	38.4098	10.7344	111.911
759	3	2	40	32	7.29712	44.1108	10.7722	125.77
760	3	1	40	32	9.50619	47.4672	10.6097	161.372
761	4	1	41	6	7.74319	44.3672	10.7339	132.983
762	4	2	41	6	6.99138	43.1698	11.0935	124.094
763	3	2	41	48	5.31362	41.4197	11.8069	100.38
764	3	1	41	48	5.55294	42.22	12.2005	108.398
765	4	1	42	36	7.97819	41.0461	10.0999	128.926
766	4	2	42	36	6.23138	38.4712	10.6561	106.244
767	3	2	42	14	7.29246	38.4419	10.6356	124.096
768	3	1	42	14	10.0984	42.6151	10.4229	168.408
769	4	1	43	28	8.80094	38.8005	11.3665	160.057
770	4	2	43	28	5.67712	36.5933	11.8112	107.286
771	3	2	43	2	10.5834	38.0363	10.893	184.456
772	3	1	43	2	9.72919	40.0333	10.48	163.139
773	4	1	44	15	5.99769	40.7921	10.27	98.5542
774	4	2	44	15	6.65903	38.9499	11.0658	117.9
775	3	2	44	51	3.46788	34.5479	11.821	65.5904
776	3	1	44	51	6.57969	37.5591	11.0152	115.963
777	4	1	45	42	8.95444	40.01	10.1615	145.585
778	4	2	45	42	6.91956	39.9141	10.2927	113.953
779	3	2	45	55	7.853	35.0734	11.7884	148.119
780	3	1	45	55	8.35094	38.3975	10.7351	143.437
781	4	1	46	71	9.86694	45.9371	11.4342	180.513
782	4	2	46	71	6.11834	40.9144	12.887	126.156
783	3	2	46	9	6.46125	36.9402	12.3125	127.286
784	3	1	46	9	9.04619	40.7235	11.3675	164.532
785	4	1	47	3	NA	NA	NA	NA
786	4	2	47	3	NA	NA	NA	NA
787	3	2	47	41	10.3707	42.8972	11.03	183.021
788	3	1	47	41	10.0884	45.3409	10.5701	170.617
789	4	1	48	90	10.1009	43.36	10.7597	173.893
790	4	2	48	90	7.24147	39.0228	11.1648	129.359
791	3	2	48	28	NA	NA	NA	NA
792	3	1	48	28	NA	NA	NA	NA
793	4	1	49	54	7.42594	40.3458	10.7209	127.38
794	4	2	49	54	6.68234	36.8843	11.1347	119.049
795	3	2	49	40	8.10663	43.192	11.4953	149.101
796	3	1	49	40	10.1859	46.7622	11.372	185.335
797	4	1	50	35	8.58844	40.2707	10.7339	147.5
798	4	2	50	35	6.60686	37.5446	10.9085	115.313
799	3	2	50	12	3.72187	38.5622	13.2584	78.9539
800	3	1	50	12	6.21519	42.2137	11.869	118.029
801	4	1	51	87	8.92719	37.41	10.5256	150.342
802	4	2	51	87	6.74077	38.6874	11.2304	121.123
803	3	2	51	86	7.33048	37.4432	11.9694	140.387
804	3	1	51	86	10.8809	40.8239	11.5716	201.456
805	4	1	52	86	4.95069	37.931	12.7007	100.603
806	4	2	52	86	5.98095	37.0787	12.1421	116.194
807	3	2	52	18	6.96187	36.0324	12.2429	136.374
808	3	1	52	18	9.64094	41.6915	11.1553	172.076
809	4	1	53	82	8.12894	43.951	11.7717	153.106
810	4	2	53	82	5.2806	41.5862	11.3137	95.5893
811	3	2	53	13	7.69461	41.2697	11.1634	137.437
812	3	1	53	13	8.88619	42.908	10.8158	153.778
813	4	1	54	10	7.51344	46.2131	12.2035	146.704
814	4	2	54	10	6.29556	43.8209	11.5959	116.804
815	3	2	54	36	6.0921	38.034	11.5777	112.852
816	3	1	54	36	9.79844	40.5457	10.6541	167.029
817	4	1	55	72	8.30244	41.5427	11.7705	156.358
818	4	2	55	72	6.53434	39.0181	11.2822	117.955
819	3	2	55	77	8.37533	40	11.1555	149.49
820	3	1	55	77	10.4759	44.7522	10.6138	177.904
821	4	1	56	84	8.56244	39.3059	10.7347	147.065
822	4	2	56	84	5.93243	39.7396	11.0692	105.067
823	3	2	56	78	8.89013	38.0277	11.2876	160.557
824	3	1	56	78	7.42719	42.256	10.2369	121.65
825	4	1	57	76	7.94094	45.2463	10.6919	135.846
826	4	2	57	76	6.21625	43.3486	10.7762	107.18
827	3	2	57	19	7.05604	39.8707	11.921	134.584
828	3	1	57	19	9.44269	42.4364	11.1743	168.825
829	4	1	58	89	7.21519	38.7255	10.1235	116.869
830	4	2	58	89	7.2566	38.1123	10.8109	125.521
831	3	2	58	38	5.5886	37.8129	11.3023	101.063
832	3	1	58	38	9.61319	40.7609	10.3559	159.285
833	4	1	59	13	8.00594	42.8365	11.1201	142.443
834	4	2	59	13	5.03451	40.5065	10.8036	87.0254
835	3	2	59	23	6.10465	39.6953	12.0648	117.843
836	3	1	59	23	9.73594	42.39	11.254	175.309
837	4	1	60	41	10.5477	45.7791	10.6705	180.079
838	4	2	60	41	7.9039	42.5633	11.019	139.349
839	3	2	60	20	6.08779	43.7595	12.6434	123.153
840	3	1	60	20	NA	NA	NA	NA
841	4	1	61	55	6.04344	37.3314	10.57	102.206
842	4	2	61	55	4.86269	34.6968	11.5187	89.6188
843	3	2	61	50	8.92564	43.9597	11.8737	169.568
844	3	1	61	50	9.43094	49.5106	11.5227	173.871
845	4	1	62	7	7.45594	38.5283	10.0011	119.308
846	4	2	62	7	7.45973	36.96	10.529	125.669
849	4	1	63	75	7.28219	41.8424	9.96414	116.097
850	4	2	63	75	7.31364	39.0264	10.8908	127.442
851	3	2	63	54	7.70035	37.3679	11.0789	136.498
852	3	1	63	54	8.81344	40.3641	11.0768	156.2
853	4	1	64	73	6.68594	44.1374	10.6632	114.069
854	4	2	64	73	6.43208	38.2811	11.3499	116.805
857	4	1	65	14	7.87369	40.0443	10.2293	128.868
858	4	2	65	14	7.34286	38.4694	10.4573	122.859
859	3	2	65	45	6.7608	35.2462	11.5968	125.446
860	3	1	65	45	8.39694	36.1443	11.3507	152.498
863	3	2	66	43	8.27685	39.6	12.0377	159.415
864	3	1	66	43	8.50844	41.007	11.0166	149.974
865	4	1	67	40	7.79594	42.2615	11.5009	143.456
866	4	2	67	40	6.76773	42.8664	10.8608	117.604
867	3	2	67	74	8.46932	43.1604	11.222	152.068
868	3	1	67	74	7.88094	45.8673	9.95154	125.484
869	4	1	68	51	5.59094	36.5385	11.1363	99.6196
870	4	2	68	51	5.17086	35.5595	11.4871	95.0374
871	3	2	68	42	8.3312	38.78	10.4066	138.719
872	3	1	68	42	10.0409	43.9482	9.94541	159.778
873	4	1	69	68	7.95844	43.3825	10.664	135.791
874	4	2	69	68	6.95747	46.2458	10.3406	115.111
875	3	2	69	71	6.28277	45.1242	12.3474	124.122
876	3	1	69	71	7.73844	48.375	10.7197	132.726
879	3	2	70	72	6.75291	41.7853	11.702	126.436
880	3	1	70	72	9.47744	40.0699	10.4744	158.833
881	4	1	71	12	4.17569	38.821	10.9955	73.4621
882	4	2	71	12	4.50164	40.2746	11.0034	79.2537
883	3	2	71	73	7.80743	39.69	10.9966	137.369
884	3	1	71	73	6.89019	40.8813	10.0188	110.451
885	4	1	72	8	5.79844	40.3356	10.281	95.382
886	4	2	72	8	5.56408	38.0455	10.2679	91.4101
887	3	2	72	8	6.13443	38.5417	10.9726	107.697
888	3	1	72	8	7.56044	43.4113	9.61614	116.324
891	3	2	73	49	7.87291	40.0518	11.1071	139.913
892	3	1	73	49	8.68444	41.8547	9.69368	134.695
893	4	1	74	9	6.13369	39.6198	11.1701	109.622
894	4	2	74	9	6.74599	36.7938	11.599	125.194
895	3	2	74	44	8.6695	38.5834	10.9471	151.849
896	3	1	74	44	9.45844	39.2879	10.1625	153.794
897	4	1	75	4	4.86594	37.3985	10.4129	81.0693
898	4	2	75	4	5.6093	37.7559	11.0494	99.1672
899	3	2	75	37	8.23918	42.7987	11.0843	146.121
900	3	1	75	37	9.39344	45.7143	10.0916	151.672
901	4	1	76	23	9.24844	42.6966	10.405	153.968
902	4	2	76	23	7.33834	43.8266	10.2702	120.586
905	4	1	77	43	7.95094	41.5414	11.1207	141.472
906	4	2	77	43	5.13608	39.8488	11.0928	91.1579
907	3	2	77	1	7.86304	39.3419	11.1192	139.89
908	3	1	77	1	7.27519	42.1482	10.5648	122.977
909	4	1	78	44	7.74344	37.3882	10.9537	135.71
910	4	2	78	44	6.1239	37.1429	11.1215	108.971
911	3	2	78	31	6.20062	29.975	12.314	122.167
912	3	1	78	31	8.90594	31.5094	11.6734	166.34
913	4	1	79	25	5.15344	49.5875	10.4583	86.2341
914	4	2	79	25	5.09886	44.2819	10.5615	86.1625
915	3	2	79	7	6.87865	37.8983	10.9081	120.053
916	3	1	79	7	11.0707	41.3141	9.41641	166.794
917	4	1	80	24	11.1959	49.29	10.6048	189.968
918	4	2	80	24	7.60286	46.2826	10.4296	126.872
919	3	2	80	68	7.88743	44.5098	10.9646	138.372
920	3	1	80	68	8.61744	46.7967	9.91172	136.662
921	4	1	81	30	8.67594	42	10.3966	144.321
922	4	2	81	30	6.87277	39.5676	11.0857	121.903
923	3	2	81	56	7.43039	46.1073	10.8705	129.235
924	3	1	81	56	7.77844	48.0103	10.9376	136.123
925	4	1	82	77	7.64569	42.173	10.306	126.075
926	4	2	82	77	6.79973	42.3268	11.221	122.08
927	3	2	82	47	6.26465	38.0795	12.141	121.695
928	3	1	82	47	8.80644	37.4877	11.2241	158.151
929	4	1	83	37	9.09094	44.4839	10.9567	159.371
930	4	2	83	37	7.29851	44.4064	11.5635	135.035
931	3	2	83	53	7.13515	44.1363	11.0013	125.594
932	3	1	83	53	8.46094	45.279	10.3745	140.444
933	4	1	84	70	7.18569	39.6091	10.597	121.834
934	4	2	84	70	5.82825	40.4654	11.1606	104.075
935	3	2	84	35	5.40259	38.6011	10.5897	91.5391
936	3	1	84	35	6.63669	39.3633	10.4956	111.45
937	4	1	85	57	6.72844	42.569	10.5187	113.239
938	4	2	85	57	6.69921	45.7619	10.7806	115.554
939	3	2	85	39	7.10627	39.4757	11.6293	132.226
940	3	1	85	39	10.5909	39.42	10.877	184.316
941	4	1	86	11	6.07494	38.2376	11.4811	111.596
942	4	2	86	11	7.54373	42.1323	10.9435	132.088
945	4	1	87	83	6.76019	41.43	11.2671	121.868
946	4	2	87	83	6.20199	41.2725	11.2344	111.481
947	3	2	87	70	6.0903	38.8153	13.0363	127.032
948	3	1	87	70	8.52894	41.4754	10.8846	148.535
949	4	1	88	2	10.0504	39.1344	10.2275	164.466
950	4	2	88	2	6.38825	37.579	10.6325	108.677
951	3	2	88	90	7.18735	40.0283	11.1805	128.572
952	3	1	88	90	8.30319	42.6761	10.508	139.6
953	4	1	89	5	5.22519	38.1134	11.0545	92.4186
954	4	2	89	5	5.39347	38.6047	10.8295	93.4535
955	3	2	89	88	8.10519	44.371	10.8961	141.304
956	3	1	89	88	9.79369	44.8359	10.759	168.592
957	4	1	90	81	11.4847	38.3938	10.6821	196.289
958	4	2	90	81	7.7726	36.9859	11.1086	138.149
959	3	2	90	52	6.70358	36.9778	11.385	122.113
960	3	1	90	52	8.42044	42.1128	9.96804	134.296
961	4	1	91	25	5.33769	46.9571	10.45	89.2461
962	4	2	91	25	4.37034	42.6904	11.2427	78.6152
963	3	2	91	36	6.82465	36.0969	11.5653	126.287
964	3	1	91	36	8.75794	41.6979	10.171	142.523
965	4	1	92	76	6.26969	44.7111	10.389	104.218
966	4	2	92	76	5.29956	42.8715	11.6715	98.9661
967	3	2	92	81	7.83147	37.25	11.0363	138.289
968	3	1	92	81	11.9059	41.3269	10.3581	197.318
969	4	1	93	47	7.10394	40.0836	10.9852	124.861
970	4	2	93	47	7.33851	36.5602	12.1408	142.553
975	3	2	94	11	7.6582	39.9662	12.4909	153.053
976	3	1	94	11	7.96469	40.7479	10.983	139.962
977	4	1	95	90	6.37769	44.0567	10.0936	102.999
978	4	2	95	90	4.55677	38.6952	11.7369	85.5718
979	3	2	95	2	7.06968	33.4858	12.3079	139.22
980	3	1	95	2	9.65669	41.6553	10.2544	158.437
981	4	1	96	12	4.84319	40.3543	11.0703	85.7852
982	4	2	96	12	5.2533	39.8509	12.7095	106.827
983	3	2	96	72	7.85246	37.686	12.517	157.262
984	3	1	96	72	11.3184	42.128	11.0748	200.559
987	3	2	97	14	5.89371	37.242	11.3287	106.829
988	3	1	97	14	6.80594	40.2389	10.466	113.97
989	4	1	98	35	7.35769	41.7667	10.002	117.746
990	4	2	98	35	5.88738	38.9	10.431	98.2578
991	3	2	98	29	10.6471	42.316	10.3839	176.893
992	3	1	98	29	12.7084	44.8182	10.0944	205.254
995	3	2	99	12	3.74609	38.7731	12.2126	73.199
996	3	1	99	12	6.57344	44.0798	11.0741	116.471
997	4	1	100	83	7.06819	43.6533	10.7943	122.074
998	4	2	100	83	6.60669	41.6639	11.387	120.369
999	3	2	100	61	6.24743	37.3813	9.86134	98.5729
1000	3	1	100	61	7.58594	42.9559	9.41011	114.215
1001	4	1	101	15	6.53944	43.6523	9.59637	100.408
1002	4	2	101	15	6.9919	41.0701	10.7938	120.751
1003	3	2	101	71	7.7269	44.69	11.5171	142.386
1004	3	1	101	71	10.0109	50.0599	11.2698	180.515
1005	4	1	102	10	8.24344	44.9206	11.3417	149.592
1006	4	2	102	10	6.88147	44.9548	11.0262	121.403
1007	3	2	102	15	8.39739	44.4567	10.6511	143.106
1008	3	1	102	15	10.0334	43.7707	9.88184	158.638
1009	4	1	103	34	4.94994	35.1289	10.6962	84.7125
1010	4	2	103	34	8.11538	35.6106	11.3532	147.417
1011	3	2	103	88	7.42107	42.6573	10.6903	126.934
1012	3	1	103	88	10.0409	44.4891	10.6549	171.176
1015	3	2	104	31	5.18842	27.8128	12.759	105.918
1016	3	1	104	31	7.79694	32.68	11.5876	144.556
1017	4	1	105	84	7.15769	40	10.5503	120.826
1018	4	2	105	84	9.74425	39.2936	10.9262	170.348
1019	3	2	105	24	8.4295	43.0251	10.0357	135.353
1020	3	1	105	24	11.9284	50.2719	9.89084	188.772
1021	4	1	106	73	7.77319	41.5857	11.2879	140.389
1022	4	2	106	73	6.1279	40.5871	11.0084	107.933
1023	3	2	106	39	7.90268	39.5072	10.1109	127.845
1024	3	1	106	39	8.56994	42.7119	9.60806	131.745
1025	4	1	107	48	4.52519	39.8119	11.7212	84.8653
1026	4	2	107	48	5.00564	42.2068	11.813	94.6108
1027	3	2	107	70	6.07793	39.6353	10.9517	106.502
1028	3	1	107	70	8.60994	41.4798	10.4046	143.333
1029	4	1	108	53	9.19494	45.5822	11.0631	162.76
1030	4	2	108	53	8.38217	45.7797	11.2935	151.462
1031	3	2	108	51	6.5147	33.3524	11.2728	117.502
1032	3	1	108	51	8.55669	37.4138	10.4518	143.093
1033	4	1	109	78	7.35369	43.2752	10.8492	127.651
1034	4	2	109	78	7.15469	39.5625	11.1067	127.144
1035	3	2	109	9	5.76618	38.3861	12.2788	113.283
1036	3	1	109	9	8.77394	40	10.7788	151.316
1037	4	1	110	16	9.00919	41.3561	10.8272	156.071
1038	4	2	110	16	6.26721	39.3142	11.5214	115.531
1039	3	2	110	7	8.41084	39.2332	10.5406	141.849
1040	3	1	110	7	10.5729	38.6667	9.84487	166.543
1041	4	1	111	87	6.75644	37.8725	10.0615	108.768
1042	4	2	111	87	8.43521	39.3981	11.1788	150.873
1045	4	1	112	62	7.96669	40.4825	10.8908	138.822
1046	4	2	112	62	7.40199	40.3679	12.1526	143.925
1047	3	2	112	25	6.36241	41.5473	11.8701	120.836
1048	3	1	112	25	4.62944	40.9333	11.0698	81.9951
1049	4	1	113	88	5.56344	42.4638	10.6143	94.4834
1050	4	2	113	88	5.6693	39.4775	11.9969	108.822
1051	3	2	113	82	8.92313	45.1995	11.3017	161.354
1052	3	1	113	82	8.21794	45.1623	10.4583	137.513
1053	4	1	114	39	5.87094	43.3166	10.5713	99.3018
1054	4	2	114	39	8.68982	42.4433	11.261	156.57
1055	3	2	114	6	7.93622	37.1689	11.8789	150.838
1056	3	1	114	6	8.97094	43.8797	11.2045	160.823
1057	4	1	115	41	10.9747	45.0319	11.2897	198.241
1058	4	2	115	41	9.24512	42.0496	11.1042	164.256
1059	3	2	115	83	7.62555	41.3603	11.7414	143.256
1060	3	1	115	83	5.79294	42.0996	10.7381	99.5282
1061	4	1	116	52	8.36094	41.4934	10.2181	136.693
1062	4	2	116	52	6.48043	36.1019	10.8132	112.118
1063	3	2	116	69	6.54878	39.3487	11.4376	119.844
1064	3	1	116	69	5.99319	43.4812	10.3744	99.4809
1065	4	1	117	3	NA	NA	NA	NA
1066	4	2	117	3	NA	NA	NA	NA
1067	3	2	117	45	6.16385	33.1377	11.2121	110.576
1068	3	1	117	45	9.23944	37.7617	11.2857	166.838
1069	4	1	118	54	10.5804	37.6939	12.2753	207.805
1070	4	2	118	54	8.85643	37.2714	10.9514	155.184
1073	4	1	119	22	7.64894	43.3134	10.942	133.911
1074	4	2	119	22	6.14373	42.2754	11.3919	111.982
1075	3	2	119	87	7.05712	34.9399	12.1522	137.216
1076	3	1	119	87	8.48969	39.408	10.8437	147.296
1077	4	1	120	37	8.50594	42.9472	10.9242	148.673
1078	4	2	120	37	7.39486	41.1916	11.0919	131.237
1079	3	2	120	68	6.69497	43.4955	12.4595	133.466
1080	3	1	120	68	8.65419	47.7166	10.9698	151.895
1081	4	1	121	93	7.421	40.9	10.7	127.048
1082	4	2	121	93	7.76447	38.45	11	136.655
1083	3	2	121	94	6.19474	36.74	13.3	131.824
1084	3	1	121	94	7.476	40.6	12.1	144.735
1085	4	1	122	8	6.62194	41.7433	9.9784	105.722
1086	4	2	122	8	7.35851	40.9601	11.2441	132.384
1087	3	2	122	16	7.0903	35.9783	12.5639	142.531
1088	3	1	122	16	8.59569	40.5598	11.2107	154.182
1089	4	1	123	51	7.7385	37.82	11.1	137.436
1090	4	2	123	51	6.7676	29.52	11.6	125.607
1091	3	2	123	93	6.94129	41.4	11.5	127.72
1092	3	1	123	93	8.181	43.09	10.6	138.75
1093	4	1	124	57	11.6159	46.6584	10.6208	197.393
1094	4	2	124	57	8.01503	47.0588	10.7816	138.264
1095	3	2	124	33	8.02878	40.6538	12.2248	157.04
1096	3	1	124	33	6.64569	41.9788	12.4182	132.044
1097	4	1	125	94	6.07925	39.5	12.3	119.64
1098	4	2	125	94	6.1723	38.57	12.7	125.421
1101	4	1	126	67	7.22944	33.2563	10.8437	125.43
1102	4	2	126	67	8.84599	33.9718	11.3539	160.698
1103	3	2	126	75	6.85353	38.4488	11.7162	128.476
1104	3	1	126	75	7.45794	43.6402	11.2495	134.237
1105	4	1	127	53	6.336	46.61	10.7	108.472
1106	4	2	127	53	5.92551	45.26	11	104.289
1107	3	2	127	3	6.1221	37.43	11.5	112.647
1108	3	1	127	3	8.8135	40.81	10.6	149.477
1109	4	1	128	79	8.60919	44.5324	11.5232	158.729
1110	4	2	128	79	8.5359	43.7585	11.272	153.947
1111	3	2	128	32	7.83578	45.3375	10.8182	135.631
1112	3	1	128	32	8.06344	47.4432	10.5052	135.532
1113	4	1	129	2	NA	NA	NA	NA
1114	4	2	129	2	6.4716	39.29	11.1	114.936
1115	3	2	129	2	7.66739	38.02	11.6	142.307
1116	3	1	129	2	6.9285	39.46	10.6	117.507
1117	4	1	130	6	7.58094	43.3408	11.3908	138.165
1118	4	2	130	6	8.02008	41.6406	11.103	142.475
1119	3	2	130	44	8.72385	39.0148	11.5705	161.503
1120	3	1	130	44	10.1214	39.4725	10.6145	171.895
1123	3	2	131	51	5.80317	35.06	11.7	108.635
1124	3	1	131	51	7.6635	37.6	10.7	131.199
1125	4	1	132	49	8.72494	40.6933	10.9955	153.496
1126	4	2	132	49	6.11451	38.9417	11.573	113.221
1127	3	2	132	52	8.68474	36.7373	11.2391	156.173
1128	3	1	132	52	7.69844	41.5445	10.34	127.362
1129	4	1	133	3	6.8085	40.39	10.3	112.204
1130	4	2	133	3	8.19021	36.37	11.5	150.7
1131	3	2	133	53	5.66721	43.21	11.8	106.997
1132	3	1	133	53	4.541	44.15	11.3	82.1013
1133	4	1	134	74	7.71694	50.2347	10.5507	130.27
1134	4	2	134	74	9.5693	47.2832	11.0658	169.427
1135	3	2	134	19	7.79667	39.7327	11.5197	143.705
1136	3	1	134	19	7.18344	41.3388	11.5178	132.38
1141	4	1	136	19	5.97019	42.106	10.7862	103.033
1142	4	2	136	19	7.43921	39.517	12.1651	144.798
1143	3	2	136	66	6.38591	43.2885	11.4685	117.178
1144	3	1	136	66	9.13569	47.5894	10.3605	151.44
1145	4	1	137	53	5.231	44.79	11.5	96.2504
1146	4	2	137	53	4.52203	44.03	12.8	92.6113
1147	3	2	137	51	6.50631	35.17	11.8	122.839
1148	3	1	137	51	5.811	36.46	10.5	97.6248
1149	4	1	138	23	10.0219	44.0526	11.2495	180.387
1150	4	2	138	23	9.50077	43.401	11.0724	168.314
1151	3	2	138	40	7.0738	42.756	11.8775	134.431
1152	3	1	138	40	7.35719	42.9633	11.349	133.595
1153	4	1	139	3	7.201	38.68	10.5	120.977
1154	4	2	139	3	7.14986	38.84	10.9	124.694
1155	3	2	139	3	7.49591	35.84	11.5	137.925
1156	3	1	139	3	10.0235	34.91	10.2	163.584
1157	4	1	140	38	NA	40.8105	10.7083	NA
1158	4	2	140	38	8.22982	41.5433	9.84908	129.69
1159	3	2	140	3	7.73604	38.5225	11.9205	147.548
1160	3	1	140	3	NA	44.9519	10.0521	NA
1161	4	1	141	2	6.996	40.69	10.8	120.891
1162	4	2	141	2	8.3229	39.79	10.6	141.156
1165	4	1	142	27	7.90844	38.8621	11.8474	149.91
1166	4	2	142	27	6.90182	35.8273	11.9411	131.864
1167	3	2	142	55	3.80385	33.6999	13.6047	82.8002
1168	3	1	142	55	6.22594	36.5815	11.8887	118.429
1169	4	1	143	94	6.52525	39.46	12.4	129.461
1170	4	2	143	94	6.38621	38.84	12.4	126.702
1171	3	2	143	2	NA	NA	NA	NA
1172	3	1	143	2	9.5685	39.77	10.8	165.344
1173	4	1	144	1	8.34369	41.6815	10.4081	138.947
1174	4	2	144	1	7.96808	40.7495	10.8152	137.882
1175	3	2	144	41	9.33927	43.3813	11.2101	167.511
1176	3	1	144	41	7.85344	44.117	11.5039	144.552
1177	4	1	145	51	7.4035	39.29	10.6	125.563
1178	4	2	145	51	7.51403	37.35	11.6	139.46
1179	3	2	145	94	6.70667	37.83	13.2	141.645
1180	3	1	145	94	8.0885	37.4	11.9	154.005
1181	4	1	146	43	9.60594	41.3766	10.8893	167.364
1182	4	2	146	43	9.00112	39.5148	11.1902	161.159
1183	3	2	146	62	8.13963	39.0506	12.794	166.622
1184	3	1	146	62	NA	NA	NA	NA
1185	4	1	147	93	7.91375	42.56	10.7	135.483
1186	4	2	147	93	8.45925	41.85	11.3	152.943
1187	3	2	147	93	5.9273	41.24	11.2	106.217
1188	3	1	147	93	NA	NA	NA	NA
1189	4	1	148	18	10.0197	41.6155	10.9657	175.796
1190	4	2	148	18	NA	NA	NA	NA
1191	3	2	148	74	9.71865	40.7336	11.6543	181.222
1192	3	1	148	74	8.25244	43.8295	10.2853	135.806
1195	3	2	149	53	5.33053	41.47	11.8	100.64
1196	3	1	149	53	7.476	44.18	10.5	125.597
1197	4	1	150	50	NA	NA	NA	NA
1198	4	2	150	50	NA	NA	NA	NA
1199	3	2	150	8	NA	NA	NA	NA
1200	3	1	150	8	NA	NA	NA	NA

## Sheet: Table S3
Table S3 Phenotypic data for total root length between 1.2 m and 2 m depth
Tube	Unit	Row	Camera	Line	TRL
1	1	1	4	37	53.29
2	1	2	3	51	45.27
3	1	3	2	56	48.71
6	1	6	3	94	40.35
7	1	7	2	22	45.35
8	1	8	1	2	57.6
9	1	9	4	43	29.58
10	1	10	3	3	37.68
11	1	11	2	79	44.67
12	1	12	1	53	33.98
13	1	13	4	89	62.44
15	1	15	2	1	56.34
17	1	17	4	13	52.04
18	1	18	3	93	108.42
20	1	20	1	3	101.64
21	1	21	4	84	101.99
22	1	22	3	53	116.65
23	1	23	2	78	144.97
24	1	24	1	94	91.07
25	1	25	4	35	88.75
27	1	27	2	86	59.31
28	1	28	1	51	38.48
29	1	29	4	53	128.13
30	1	30	3	2	96
31	1	31	2	38	87.39
32	1	32	1	42	89.92
33	1	33	4	57	90.74
34	1	34	3	10	70.09
37	1	37	4	34	58.36
38	1	38	3	17	62.52
39	1	39	2	4	54.73
40	1	40	1	21	87.75
41	1	41	4	27	16.21
42	1	42	3	23	41.09
43	1	43	2	28	37.44
44	1	44	1	54	45.76
45	1	45	4	20	44
46	1	46	3	49	28.04
47	1	47	2	5	47.17
48	1	48	1	50	84.65
49	1	49	4	80	63.18
50	1	50	3	67	57.7
51	1	51	2	76	103.94
52	1	52	1	90	68.27
53	1	53	4	77	62.13
54	1	54	3	18	28.02
55	1	55	2	30	42.95
56	1	56	1	47	32.64
57	1	57	4	48	50.36
59	1	59	2	73	76.75
62	1	62	3	66	72.32
63	1	63	2	50	57.26
64	1	64	1	8	54.08
65	1	65	4	3	61.58
66	1	66	3	68	60.37
67	1	67	2	25	62.54
68	1	68	1	70	80.45
69	1	69	4	12	54.73
70	1	70	3	2	99.66
71	1	71	2	80	145.65
72	1	72	1	21	110.9
73	1	73	4	74	135.57
74	1	74	3	28	106.43
75	1	75	2	56	140.66
76	1	76	1	15	109.37
77	1	77	4	86	118.3
78	1	78	3	40	116.69
79	1	79	2	82	114.44
80	1	80	1	61	100.6
81	1	81	4	10	73.46
82	1	82	3	4	110.28
83	1	83	2	54	146.22
84	1	84	1	20	99.98
85	1	85	4	30	164.2
86	1	86	3	83	126.92
88	1	88	1	55	94.93
89	1	89	4	35	135.89
91	1	91	2	14	78.94
92	1	92	1	81	198.59
93	1	93	4	6	88.32
94	1	94	3	89	140.89
95	1	95	2	17	150.91
96	1	96	1	43	105.55
98	1	98	3	75	118.56
99	1	99	2	23	95.48
100	1	100	1	13	99.83
101	1	101	4	19	130.84
102	1	102	3	67	91.6
103	1	103	2	37	124.92
104	1	104	1	48	113.91
105	1	105	4	7	93.46
106	1	106	3	22	105.14
107	1	107	2	38	161.89
108	1	108	1	62	125.97
109	1	109	4	87	126.56
110	1	110	3	5	104.1
111	1	111	2	78	95.54
112	1	112	1	18	73.18
113	1	113	4	39	84.07
114	1	114	3	76	123.98
116	1	116	1	36	81.48
117	1	117	4	29	129.4
118	1	118	3	69	125.55
119	1	119	2	72	100.17
120	1	120	1	73	140.23
121	1	121	4	53	104.02
122	1	122	3	71	116.9
123	1	123	2	16	140.64
124	1	124	1	27	84.11
125	1	125	4	52	151.74
126	1	126	3	11	116.99
128	1	128	1	1	134.65
129	1	129	4	42	129.28
130	1	130	3	24	119.57
131	1	131	2	9	103.64
132	1	132	1	79	96.69
134	1	134	3	31	90.41
136	1	136	1	88	139.14
137	1	137	4	32	64.61
138	1	138	3	34	79.4
141	1	141	4	84	86.91
144	1	144	1	51	117.1
146	1	146	3	41	111.43
147	1	147	2	45	104.91
148	1	148	1	90	128.72
150	1	150	1	33	105.18
151	4	1	1	19	85.84
152	4	2	2	21	72.65
153	4	3	3	47	81.43
158	4	8	4	18	116.86
159	4	9	1	74	153.25
160	4	10	2	16	152.19
161	4	11	3	80	125.65
162	4	12	4	34	87.25
163	4	13	1	39	77.54
164	4	14	2	20	143.12
165	4	15	3	50	148.13
166	4	16	4	3	61.94
168	4	18	2	38	71.78
169	4	19	3	32	84.24
170	4	20	4	79	69.12
171	4	21	1	62	109.71
172	4	22	2	22	93.82
173	4	23	3	49	60.51
174	4	24	4	48	79.01
175	4	25	1	69	53.88
176	4	26	2	88	100.37
177	4	27	3	66	112.71
178	4	28	4	1	124.55
179	4	29	1	53	159.3
180	4	30	2	67	133.36
181	4	31	3	17	168.62
182	4	32	4	52	78.98
183	4	33	1	61	130.98
185	4	35	3	31	76.04
186	4	36	4	26	74.1
187	4	37	1	56	103.87
189	4	39	3	78	113.54
190	4	40	4	45	88.39
191	4	41	1	6	60.39
192	4	42	2	36	54.03
193	4	43	3	28	41.4
194	4	44	4	15	43.94
195	4	45	1	42	72.26
196	4	46	2	71	51.17
198	4	48	4	90	109.18
199	4	49	1	54	115.7
200	4	50	2	35	65.1
201	4	51	3	87	105.53
202	4	52	4	86	121.32
203	4	53	1	82	84.29
204	4	54	2	10	41.26
205	4	55	3	72	43.05
206	4	56	4	84	81.92
207	4	57	1	76	130.16
208	4	58	2	89	152.51
209	4	59	3	13	127.71
210	4	60	4	41	88
211	4	61	1	55	73.58
212	4	62	2	7	95.07
213	4	63	3	75	92.1
214	4	64	4	73	136.96
215	4	65	1	14	161.21
217	4	67	3	40	101.18
218	4	68	4	51	60.6
219	4	69	1	68	87.12
221	4	71	3	12	60.55
222	4	72	4	8	35.5
224	4	74	2	9	77.01
225	4	75	3	4	71.38
226	4	76	4	23	157.36
227	4	77	1	43	174.3
228	4	78	2	44	189.88
229	4	79	3	25	138.18
230	4	80	4	24	126.22
231	4	81	1	30	160.38
232	4	82	2	77	140.95
233	4	83	3	37	120.94
234	4	84	4	70	174.8
235	4	85	1	57	117.45
236	4	86	2	11	110.86
237	4	87	3	83	161.77
238	4	88	4	2	163.71
239	4	89	1	5	159.81
240	4	90	2	81	119.11
241	4	91	3	25	73.25
242	4	92	4	76	89.11
243	4	93	1	47	102.02
245	4	95	3	90	127.75
246	4	96	4	12	163.63
248	4	98	2	35	99.81
250	4	100	4	83	113.06
251	4	101	1	15	130.57
252	4	102	2	10	106.46
253	4	103	3	34	96.89
255	4	105	1	84	145.27
256	4	106	2	73	145.74
257	4	107	3	48	99.13
258	4	108	4	53	108.47
259	4	109	1	78	194.5
261	4	111	3	87	145.61
262	4	112	4	62	184.44
264	4	114	2	39	137.37
265	4	115	3	41	145.08
266	4	116	4	52	98.47
268	4	118	2	54	74.89
269	4	119	3	22	121.34
270	4	120	4	37	95.61
271	4	121	1	93	118.38
272	4	122	2	8	89.42
273	4	123	3	51	85.08
274	4	124	4	57	66.9
275	4	125	1	94	70.78
276	4	126	2	67	96.15
277	4	127	3	53	90.04
278	4	128	4	79	122.63
279	4	129	1	2	162.12
280	4	130	2	6	158.05
282	4	132	4	49	145.16
283	4	133	1	3	94.48
284	4	134	2	74	55.66
286	4	136	4	19	73.15
287	4	137	1	53	62.39
288	4	138	2	23	107.34
289	4	139	3	3	57.47
290	4	140	4	38	135.82
291	4	141	1	2	118.04
292	4	142	2	27	81.68
293	4	143	3	94	99.56
294	4	144	4	1	136.61
295	4	145	1	51	135.59
296	4	146	2	43	117.8
297	4	147	3	93	132.66
298	4	148	4	18	124.53
300	4	150	4	50	158.16

## Sheet: Table S4
Table S4 Phenotypic data for root length in four intervals on each tube
Tube	Unit	Row	Camera	Interval	Line	IRL
1	1	1	4	3	37	40.63
2	1	2	3	3	51	30.8
3	1	3	2	3	56	31.84
6	1	6	3	3	94	30.79
7	1	7	2	3	22	33
8	1	8	1	3	2	46.17
9	1	9	4	3	43	27
10	1	10	3	3	3	34.01
11	1	11	2	3	79	35.4
12	1	12	1	3	53	27.4
13	1	13	4	3	89	57.48
15	1	15	2	3	1	39.81
17	1	17	4	3	13	35.28
18	1	18	3	3	93	59.85
20	1	20	1	3	3	43.55
21	1	21	4	3	84	43.58
22	1	22	3	3	53	55.63
23	1	23	2	3	78	54.05
24	1	24	1	3	94	56.16
25	1	25	4	3	35	48.35
27	1	27	2	3	86	21.56
28	1	28	1	3	51	25.47
29	1	29	4	3	53	67.63
30	1	30	3	3	2	46.92
31	1	31	2	3	38	52.22
32	1	32	1	3	42	58.34
33	1	33	4	3	57	44.96
34	1	34	3	3	10	28.58
37	1	37	4	3	34	38.09
38	1	38	3	3	17	18.98
39	1	39	2	3	4	12.61
40	1	40	1	3	21	36.57
42	1	42	3	3	23	27.88
43	1	43	2	3	28	16.07
44	1	44	1	3	54	28.68
45	1	45	4	3	20	16.19
46	1	46	3	3	49	8.14
47	1	47	2	3	5	29.47
48	1	48	1	3	50	35.04
49	1	49	4	3	80	44.59
50	1	50	3	3	67	32.36
51	1	51	2	3	76	54.16
52	1	52	1	3	90	49.27
53	1	53	4	3	77	26.79
54	1	54	3	3	18	23.17
55	1	55	2	3	30	27.46
56	1	56	1	3	47	19.81
57	1	57	4	3	48	31.86
59	1	59	2	3	73	48.12
62	1	62	3	3	66	32.23
63	1	63	2	3	50	31.56
64	1	64	1	3	8	40.09
65	1	65	4	3	3	28.05
66	1	66	3	3	68	26.7
67	1	67	2	3	25	24.36
68	1	68	1	3	70	29.88
69	1	69	4	3	12	29.87
70	1	70	3	3	2	37.75
71	1	71	2	3	80	58.04
72	1	72	1	3	21	41.78
73	1	73	4	3	74	35.88
74	1	74	3	3	28	39.26
75	1	75	2	3	56	53.93
76	1	76	1	3	15	33.53
77	1	77	4	3	86	35.31
78	1	78	3	3	40	52.31
79	1	79	2	3	82	30.34
80	1	80	1	3	61	38.4
81	1	81	4	3	10	21.61
82	1	82	3	3	4	50.08
83	1	83	2	3	54	56.48
84	1	84	1	3	20	28.92
85	1	85	4	3	30	47.96
86	1	86	3	3	83	27.77
88	1	88	1	3	55	39.65
89	1	89	4	3	35	59.44
91	1	91	2	3	14	24.34
92	1	92	1	3	81	73.98
93	1	93	4	3	6	47.16
94	1	94	3	3	89	38.58
95	1	95	2	3	17	53.09
96	1	96	1	3	43	57.65
98	1	98	3	3	75	54.24
99	1	99	2	3	23	27.68
100	1	100	1	3	13	44.23
101	1	101	4	3	19	43.54
102	1	102	3	3	67	45.17
103	1	103	2	3	37	40.86
104	1	104	1	3	48	60.16
105	1	105	4	3	7	50.2
106	1	106	3	3	22	40.6
107	1	107	2	3	38	51.75
108	1	108	1	3	62	42.39
109	1	109	4	3	87	45.39
110	1	110	3	3	5	35.96
111	1	111	2	3	78	34.19
112	1	112	1	3	18	17.63
113	1	113	4	3	39	33.18
114	1	114	3	3	76	77.37
116	1	116	1	3	36	28.62
117	1	117	4	3	29	44.27
118	1	118	3	3	69	32.49
119	1	119	2	3	72	32.75
120	1	120	1	3	73	46.13
121	1	121	4	3	53	33.12
122	1	122	3	3	71	59.61
123	1	123	2	3	16	43.25
124	1	124	1	3	27	28.02
125	1	125	4	3	52	64.68
126	1	126	3	3	11	49.31
128	1	128	1	3	1	58.47
129	1	129	4	3	42	29.73
130	1	130	3	3	24	36.1
131	1	131	2	3	9	44.81
132	1	132	1	3	79	39.69
134	1	134	3	3	31	31.04
136	1	136	1	3	88	41.52
137	1	137	4	3	32	25.53
138	1	138	3	3	34	51
141	1	141	4	3	84	37.23
144	1	144	1	3	51	35.91
146	1	146	3	3	41	54.87
147	1	147	2	3	45	52.28
148	1	148	1	3	90	48.64
150	1	150	1	3	33	39.96
151	4	1	1	3	19	49.66
152	4	2	2	3	21	40.53
153	4	3	3	3	47	56.31
158	4	8	4	3	18	41.3
159	4	9	1	3	74	63
160	4	10	2	3	16	73.26
161	4	11	3	3	80	56.05
162	4	12	4	3	34	42.85
163	4	13	1	3	39	30.06
164	4	14	2	3	20	52.54
165	4	15	3	3	50	72.38
166	4	16	4	3	3	45.74
168	4	18	2	3	38	46.61
169	4	19	3	3	32	33.36
170	4	20	4	3	79	29.48
171	4	21	1	3	62	33.48
172	4	22	2	3	22	24.88
173	4	23	3	3	49	53.83
174	4	24	4	3	48	60.37
175	4	25	1	3	69	34.21
176	4	26	2	3	88	45.2
177	4	27	3	3	66	66.99
178	4	28	4	3	1	52.85
179	4	29	1	3	53	64.88
180	4	30	2	3	67	40.64
181	4	31	3	3	17	65.98
182	4	32	4	3	52	31.94
183	4	33	1	3	61	38.62
185	4	35	3	3	31	14.12
186	4	36	4	3	26	36.97
187	4	37	1	3	56	49.45
189	4	39	3	3	78	29.61
190	4	40	4	3	45	27.72
191	4	41	1	3	6	25.36
192	4	42	2	3	36	39.5
193	4	43	3	3	28	23.07
194	4	44	4	3	15	32.5
195	4	45	1	3	42	33.62
196	4	46	2	3	71	38.2
198	4	48	4	3	90	50.68
199	4	49	1	3	54	66.82
200	4	50	2	3	35	45.16
201	4	51	3	3	87	61.25
202	4	52	4	3	86	69.05
203	4	53	1	3	82	52.02
204	4	54	2	3	10	19.72
205	4	55	3	3	72	16.29
206	4	56	4	3	84	28.2
207	4	57	1	3	76	71.43
208	4	58	2	3	89	64.37
209	4	59	3	3	13	61.04
210	4	60	4	3	41	50.33
211	4	61	1	3	55	46.85
212	4	62	2	3	7	56.45
213	4	63	3	3	75	49.32
214	4	64	4	3	73	71.94
215	4	65	1	3	14	48.68
217	4	67	3	3	40	29.47
218	4	68	4	3	51	28.27
219	4	69	1	3	68	48.65
221	4	71	3	3	12	40.58
222	4	72	4	3	8	17.72
224	4	74	2	3	9	26.48
225	4	75	3	3	4	19.71
226	4	76	4	3	23	59.99
227	4	77	1	3	43	67.36
228	4	78	2	3	44	78.87
229	4	79	3	3	25	44.79
230	4	80	4	3	24	45.43
231	4	81	1	3	30	40.66
232	4	82	2	3	77	48.05
233	4	83	3	3	37	49.23
234	4	84	4	3	70	38.15
235	4	85	1	3	57	48.04
236	4	86	2	3	11	39.67
237	4	87	3	3	83	37.5
238	4	88	4	3	2	31.62
239	4	89	1	3	5	41.72
240	4	90	2	3	81	27.31
241	4	91	3	3	25	28.88
242	4	92	4	3	76	42.23
243	4	93	1	3	47	33.43
245	4	95	3	3	90	34.81
246	4	96	4	3	12	69.73
248	4	98	2	3	35	39.79
250	4	100	4	3	83	70.09
251	4	101	1	3	15	54.28
252	4	102	2	3	10	46.14
253	4	103	3	3	34	36.65
255	4	105	1	3	84	49.58
256	4	106	2	3	73	57.06
257	4	107	3	3	48	38.15
258	4	108	4	3	53	60.64
259	4	109	1	3	78	73.03
261	4	111	3	3	87	56.81
262	4	112	4	3	62	77.01
264	4	114	2	3	39	56.11
265	4	115	3	3	41	64.7
266	4	116	4	3	52	62.27
268	4	118	2	3	54	30.9
269	4	119	3	3	22	71.3
270	4	120	4	3	37	45.07
271	4	121	1	3	93	50.1
272	4	122	2	3	8	53.28
273	4	123	3	3	51	49.67
274	4	124	4	3	57	41.3
275	4	125	1	3	94	42.93
276	4	126	2	3	67	14.88
277	4	127	3	3	53	23.96
278	4	128	4	3	79	37.15
279	4	129	1	3	2	64.48
280	4	130	2	3	6	56.28
282	4	132	4	3	49	41.7
283	4	133	1	3	3	40.12
284	4	134	2	3	74	26.68
286	4	136	4	3	19	49.62
287	4	137	1	3	53	34.94
288	4	138	2	3	23	58.36
289	4	139	3	3	3	34.17
290	4	140	4	3	38	40.55
291	4	141	1	3	2	49.89
292	4	142	2	3	27	46.84
293	4	143	3	3	94	42.39
294	4	144	4	3	1	59.39
295	4	145	1	3	51	44.45
296	4	146	2	3	43	33.32
297	4	147	3	3	93	61.04
298	4	148	4	3	18	65.14
300	4	150	4	3	50	59.75
1	1	1	4	4	37	5.4
2	1	2	3	4	51	14.34
3	1	3	2	4	56	16.63
6	1	6	3	4	94	9.17
7	1	7	2	4	22	12.13
8	1	8	1	4	2	11.43
9	1	9	4	4	43	1.47
10	1	10	3	4	3	3.67
11	1	11	2	4	79	8.7
12	1	12	1	4	53	5.98
13	1	13	4	4	89	3.57
15	1	15	2	4	1	15.84
17	1	17	4	4	13	13.26
18	1	18	3	4	93	21.65
20	1	20	1	4	3	47.23
21	1	21	4	4	84	36.26
22	1	22	3	4	53	43.3
23	1	23	2	4	78	69.45
24	1	24	1	4	94	33.23
25	1	25	4	4	35	38.03
27	1	27	2	4	86	21.81
28	1	28	1	4	51	10.72
29	1	29	4	4	53	23.38
30	1	30	3	4	2	36.6
31	1	31	2	4	38	22.77
32	1	32	1	4	42	18.83
33	1	33	4	4	57	26.12
34	1	34	3	4	10	28.77
37	1	37	4	4	34	18.35
38	1	38	3	4	17	38.77
39	1	39	2	4	4	31.8
40	1	40	1	4	21	34.82
41	1	41	4	4	27	9.39
42	1	42	3	4	23	9.31
43	1	43	2	4	28	19.52
44	1	44	1	4	54	12.88
45	1	45	4	4	20	9.98
46	1	46	3	4	49	10.93
47	1	47	2	4	5	13.68
48	1	48	1	4	50	38.51
49	1	49	4	4	80	13.74
50	1	50	3	4	67	23.09
51	1	51	2	4	76	42.52
52	1	52	1	4	90	15.53
53	1	53	4	4	77	20.35
54	1	54	3	4	18	3.15
55	1	55	2	4	30	11.97
56	1	56	1	4	47	9.1
57	1	57	4	4	48	9.79
59	1	59	2	4	73	28.62
62	1	62	3	4	66	33.41
63	1	63	2	4	50	16.82
64	1	64	1	4	8	6.79
65	1	65	4	4	3	27.18
66	1	66	3	4	68	12.64
67	1	67	2	4	25	20.89
68	1	68	1	4	70	38.8
69	1	69	4	4	12	21.48
70	1	70	3	4	2	37.84
71	1	71	2	4	80	43.98
72	1	72	1	4	21	49.79
73	1	73	4	4	74	60.33
74	1	74	3	4	28	50.14
75	1	75	2	4	56	66.57
76	1	76	1	4	15	52.56
77	1	77	4	4	86	55.24
78	1	78	3	4	40	41.43
79	1	79	2	4	82	60.87
80	1	80	1	4	61	46.29
81	1	81	4	4	10	38.09
82	1	82	3	4	4	38.21
83	1	83	2	4	54	50.9
84	1	84	1	4	20	38.27
85	1	85	4	4	30	70.82
86	1	86	3	4	83	50.96
88	1	88	1	4	55	34.94
89	1	89	4	4	35	51.93
91	1	91	2	4	14	32.98
92	1	92	1	4	81	50.67
93	1	93	4	4	6	24.55
94	1	94	3	4	89	64.99
95	1	95	2	4	17	68.18
96	1	96	1	4	43	29.38
98	1	98	3	4	75	53.5
99	1	99	2	4	23	44.66
100	1	100	1	4	13	23.19
101	1	101	4	4	19	68.3
102	1	102	3	4	67	39.7
103	1	103	2	4	37	58.09
104	1	104	1	4	48	38.98
105	1	105	4	4	7	36.42
106	1	106	3	4	22	51.65
107	1	107	2	4	38	60.85
108	1	108	1	4	62	52.7
109	1	109	4	4	87	54.29
110	1	110	3	4	5	45.26
111	1	111	2	4	78	29.52
112	1	112	1	4	18	48.25
113	1	113	4	4	39	32.35
114	1	114	3	4	76	30.19
116	1	116	1	4	36	28.8
117	1	117	4	4	29	51.39
118	1	118	3	4	69	52.01
119	1	119	2	4	72	28.09
120	1	120	1	4	73	48.02
121	1	121	4	4	53	32.21
122	1	122	3	4	71	33.32
123	1	123	2	4	16	48.83
124	1	124	1	4	27	34.48
125	1	125	4	4	52	51
126	1	126	3	4	11	35.18
128	1	128	1	4	1	48.07
129	1	129	4	4	42	42.43
130	1	130	3	4	24	27.72
131	1	131	2	4	9	18.92
132	1	132	1	4	79	36.34
134	1	134	3	4	31	31.17
136	1	136	1	4	88	63.78
137	1	137	4	4	32	19.77
138	1	138	3	4	34	17.1
141	1	141	4	4	84	38.22
144	1	144	1	4	51	52.79
146	1	146	3	4	41	36.43
147	1	147	2	4	45	22.35
148	1	148	1	4	90	39.71
150	1	150	1	4	33	36.44
151	4	1	1	4	19	25.09
152	4	2	2	4	21	9.44
153	4	3	3	4	47	19.73
158	4	8	4	4	18	54.43
159	4	9	1	4	74	58.15
160	4	10	2	4	16	49.36
161	4	11	3	4	80	39.68
162	4	12	4	4	34	40.2
163	4	13	1	4	39	46.07
164	4	14	2	4	20	44.74
165	4	15	3	4	50	45.98
166	4	16	4	4	3	15.22
168	4	18	2	4	38	21.24
169	4	19	3	4	32	37.67
170	4	20	4	4	79	34.89
171	4	21	1	4	62	52.08
172	4	22	2	4	22	40.43
173	4	23	3	4	49	6.62
174	4	24	4	4	48	16.99
175	4	25	1	4	69	19.25
176	4	26	2	4	88	49.27
177	4	27	3	4	66	35.63
178	4	28	4	4	1	55.27
179	4	29	1	4	53	67.15
180	4	30	2	4	67	72.24
181	4	31	3	4	17	46.95
182	4	32	4	4	52	32.01
183	4	33	1	4	61	55.75
185	4	35	3	4	31	43.89
186	4	36	4	4	26	30.1
187	4	37	1	4	56	30.46
189	4	39	3	4	78	53.56
190	4	40	4	4	45	41.66
191	4	41	1	4	6	28.27
192	4	42	2	4	36	10.34
193	4	43	3	4	28	11.02
194	4	44	4	4	15	10
195	4	45	1	4	42	20.24
196	4	46	2	4	71	10.77
198	4	48	4	4	90	51.93
199	4	49	1	4	54	40.98
200	4	50	2	4	35	14.18
201	4	51	3	4	87	39.63
202	4	52	4	4	86	33.08
203	4	53	1	4	82	26.13
204	4	54	2	4	10	15.84
205	4	55	3	4	72	12.58
206	4	56	4	4	84	38.8
207	4	57	1	4	76	46.92
208	4	58	2	4	89	53.99
209	4	59	3	4	13	49.47
210	4	60	4	4	41	35.29
211	4	61	1	4	55	18.7
212	4	62	2	4	7	23.73
213	4	63	3	4	75	30.27
214	4	64	4	4	73	45.02
215	4	65	1	4	14	77.26
217	4	67	3	4	40	54.45
218	4	68	4	4	51	28.43
219	4	69	1	4	68	34.6
221	4	71	3	4	12	10.05
222	4	72	4	4	8	6.31
224	4	74	2	4	9	30.89
225	4	75	3	4	4	26.52
226	4	76	4	4	23	46.33
227	4	77	1	4	43	50.71
228	4	78	2	4	44	75.37
229	4	79	3	4	25	46.72
230	4	80	4	4	24	40.14
231	4	81	1	4	30	54.1
232	4	82	2	4	77	38.52
233	4	83	3	4	37	38.98
234	4	84	4	4	70	71.74
235	4	85	1	4	57	49.29
236	4	86	2	4	11	37.85
237	4	87	3	4	83	61.92
238	4	88	4	4	2	58.68
239	4	89	1	4	5	68.31
240	4	90	2	4	81	41.78
241	4	91	3	4	25	33.38
242	4	92	4	4	76	39.26
243	4	93	1	4	47	29.26
245	4	95	3	4	90	35.09
246	4	96	4	4	12	51.06
248	4	98	2	4	35	30.86
250	4	100	4	4	83	30.36
251	4	101	1	4	15	49.46
252	4	102	2	4	10	35.63
253	4	103	3	4	34	44.93
255	4	105	1	4	84	55.25
256	4	106	2	4	73	46.55
257	4	107	3	4	48	30.3
258	4	108	4	4	53	43.47
259	4	109	1	4	78	80.46
261	4	111	3	4	87	36.57
262	4	112	4	4	62	66.4
264	4	114	2	4	39	46.25
265	4	115	3	4	41	41.26
266	4	116	4	4	52	27.89
268	4	118	2	4	54	35.81
269	4	119	3	4	22	26.47
270	4	120	4	4	37	30.58
271	4	121	1	4	93	35.55
272	4	122	2	4	8	20.23
273	4	123	3	4	51	18.15
274	4	124	4	4	57	21.7
275	4	125	1	4	94	8.53
276	4	126	2	4	67	46.74
277	4	127	3	4	53	36.32
278	4	128	4	4	79	37.05
279	4	129	1	4	2	44.3
280	4	130	2	4	6	40.55
282	4	132	4	4	49	59.09
283	4	133	1	4	3	33.17
284	4	134	2	4	74	18.32
286	4	136	4	4	19	18.3
287	4	137	1	4	53	19.44
288	4	138	2	4	23	17.2
289	4	139	3	4	3	12.84
290	4	140	4	4	38	55.98
291	4	141	1	4	2	43.28
292	4	142	2	4	27	25.75
293	4	143	3	4	94	38.53
294	4	144	4	4	1	29.99
295	4	145	1	4	51	46.66
296	4	146	2	4	43	49.53
297	4	147	3	4	93	44.4
298	4	148	4	4	18	30.03
300	4	150	4	4	50	56.1
1	1	1	4	5	37	4.16
2	1	2	3	5	51	0.04
3	1	3	2	5	56	0.24
9	1	9	4	5	43	0.48
12	1	12	1	5	53	0.24
13	1	13	4	5	89	0.66
15	1	15	2	5	1	0.38
17	1	17	4	5	13	2.1
18	1	18	3	5	93	26.85
20	1	20	1	5	3	10.31
21	1	21	4	5	84	19.78
22	1	22	3	5	53	14.24
23	1	23	2	5	78	18.4
24	1	24	1	5	94	1.68
25	1	25	4	5	35	1.67
27	1	27	2	5	86	15.89
28	1	28	1	5	51	2.29
29	1	29	4	5	53	35.6
30	1	30	3	5	2	9.27
31	1	31	2	5	38	12.4
32	1	32	1	5	42	12.14
33	1	33	4	5	57	18.33
34	1	34	3	5	10	12.74
37	1	37	4	5	34	1.92
38	1	38	3	5	17	3.94
39	1	39	2	5	4	6.04
40	1	40	1	5	21	14.17
41	1	41	4	5	27	6.82
42	1	42	3	5	23	3.52
43	1	43	2	5	28	0.69
44	1	44	1	5	54	3.22
45	1	45	4	5	20	17.32
46	1	46	3	5	49	8.72
47	1	47	2	5	5	4.02
48	1	48	1	5	50	11.1
49	1	49	4	5	80	4.57
50	1	50	3	5	67	1.96
51	1	51	2	5	76	6.78
52	1	52	1	5	90	3.28
53	1	53	4	5	77	14.85
54	1	54	3	5	18	1.08
55	1	55	2	5	30	3.26
56	1	56	1	5	47	3.73
57	1	57	4	5	48	8.69
59	1	59	2	5	73	0.01
62	1	62	3	5	66	6.48
63	1	63	2	5	50	8.68
64	1	64	1	5	8	5.94
65	1	65	4	5	3	5.97
66	1	66	3	5	68	20.7
67	1	67	2	5	25	14.3
68	1	68	1	5	70	9.91
69	1	69	4	5	12	1.11
70	1	70	3	5	2	23.32
71	1	71	2	5	80	40.25
72	1	72	1	5	21	17.5
73	1	73	4	5	74	23.48
74	1	74	3	5	28	16.8
75	1	75	2	5	56	20.16
76	1	76	1	5	15	21.81
77	1	77	4	5	86	23.12
78	1	78	3	5	40	21.8
79	1	79	2	5	82	21.62
80	1	80	1	5	61	14.21
81	1	81	4	5	10	10.43
82	1	82	3	5	4	17.03
83	1	83	2	5	54	36.27
84	1	84	1	5	20	25.03
85	1	85	4	5	30	37.21
86	1	86	3	5	83	45.62
88	1	88	1	5	55	20.13
89	1	89	4	5	35	22.23
91	1	91	2	5	14	17.77
92	1	92	1	5	81	59.04
93	1	93	4	5	6	16.12
94	1	94	3	5	89	29.41
95	1	95	2	5	17	24.45
96	1	96	1	5	43	17.81
98	1	98	3	5	75	9.33
99	1	99	2	5	23	18.42
100	1	100	1	5	13	26.1
101	1	101	4	5	19	18.55
102	1	102	3	5	67	4.81
103	1	103	2	5	37	21.44
104	1	104	1	5	48	12.48
105	1	105	4	5	7	6.34
106	1	106	3	5	22	12.89
107	1	107	2	5	38	46.17
108	1	108	1	5	62	27.26
109	1	109	4	5	87	17.89
110	1	110	3	5	5	21.07
111	1	111	2	5	78	26.01
112	1	112	1	5	18	5.11
113	1	113	4	5	39	18.46
114	1	114	3	5	76	14.14
116	1	116	1	5	36	15.99
117	1	117	4	5	29	27.82
118	1	118	3	5	69	39.39
119	1	119	2	5	72	32.21
120	1	120	1	5	73	41.27
121	1	121	4	5	53	25.54
122	1	122	3	5	71	19.49
123	1	123	2	5	16	43.06
124	1	124	1	5	27	18.53
125	1	125	4	5	52	33.09
126	1	126	3	5	11	23.4
128	1	128	1	5	1	26.76
129	1	129	4	5	42	41.82
130	1	130	3	5	24	41.99
131	1	131	2	5	9	38.76
132	1	132	1	5	79	16.84
134	1	134	3	5	31	17
136	1	136	1	5	88	26.61
137	1	137	4	5	32	15.05
138	1	138	3	5	34	9.09
141	1	141	4	5	84	10.65
144	1	144	1	5	51	24.61
146	1	146	3	5	41	15.48
147	1	147	2	5	45	26.1
148	1	148	1	5	90	31.76
150	1	150	1	5	33	17.62
151	4	1	1	5	19	10
152	4	2	2	5	21	22.3
153	4	3	3	5	47	5.39
158	4	8	4	5	18	13.15
159	4	9	1	5	74	25.98
160	4	10	2	5	16	19.58
161	4	11	3	5	80	17.9
162	4	12	4	5	34	2.52
163	4	13	1	5	39	0.58
164	4	14	2	5	20	44.32
165	4	15	3	5	50	28.88
166	4	16	4	5	3	0.98
168	4	18	2	5	38	3.93
169	4	19	3	5	32	11.9
170	4	20	4	5	79	4.75
171	4	21	1	5	62	23.23
172	4	22	2	5	22	28.32
173	4	23	3	5	49	0.06
174	4	24	4	5	48	1.65
176	4	26	2	5	88	5.9
177	4	27	3	5	66	9.86
178	4	28	4	5	1	13.48
179	4	29	1	5	53	27.08
180	4	30	2	5	67	17.23
181	4	31	3	5	17	43.72
182	4	32	4	5	52	9.27
183	4	33	1	5	61	35.87
185	4	35	3	5	31	18.03
186	4	36	4	5	26	6.49
187	4	37	1	5	56	23.77
189	4	39	3	5	78	28.14
190	4	40	4	5	45	18.25
191	4	41	1	5	6	5.12
192	4	42	2	5	36	3.5
193	4	43	3	5	28	6.34
194	4	44	4	5	15	1.05
195	4	45	1	5	42	16.93
196	4	46	2	5	71	2.2
198	4	48	4	5	90	6.39
199	4	49	1	5	54	1.99
200	4	50	2	5	35	5.53
201	4	51	3	5	87	2.59
202	4	52	4	5	86	13.88
203	4	53	1	5	82	5.76
204	4	54	2	5	10	4.97
205	4	55	3	5	72	13.87
206	4	56	4	5	84	9.08
207	4	57	1	5	76	5.49
208	4	58	2	5	89	31.9
209	4	59	3	5	13	16.42
210	4	60	4	5	41	2.38
211	4	61	1	5	55	4.59
212	4	62	2	5	7	10.95
213	4	63	3	5	75	11.1
214	4	64	4	5	73	19.92
215	4	65	1	5	14	28.32
217	4	67	3	5	40	12.64
218	4	68	4	5	51	2.28
219	4	69	1	5	68	2.83
221	4	71	3	5	12	8.95
222	4	72	4	5	8	11.15
224	4	74	2	5	9	18.32
225	4	75	3	5	4	21.28
226	4	76	4	5	23	38.06
227	4	77	1	5	43	49.1
228	4	78	2	5	44	27.79
229	4	79	3	5	25	34.73
230	4	80	4	5	24	28.65
231	4	81	1	5	30	54.19
232	4	82	2	5	77	41.4
233	4	83	3	5	37	24.1
234	4	84	4	5	70	55.37
235	4	85	1	5	57	19.36
236	4	86	2	5	11	29.25
237	4	87	3	5	83	38.63
238	4	88	4	5	2	58.74
239	4	89	1	5	5	46.22
240	4	90	2	5	81	42.89
241	4	91	3	5	25	10.44
242	4	92	4	5	76	7.62
243	4	93	1	5	47	35.63
245	4	95	3	5	90	49.98
246	4	96	4	5	12	40.06
248	4	98	2	5	35	14.04
250	4	100	4	5	83	10.74
251	4	101	1	5	15	22.48
252	4	102	2	5	10	19.82
253	4	103	3	5	34	15.1
255	4	105	1	5	84	26.86
256	4	106	2	5	73	31.64
257	4	107	3	5	48	19.37
258	4	108	4	5	53	3.33
259	4	109	1	5	78	35.56
261	4	111	3	5	87	39.72
262	4	112	4	5	62	23.93
264	4	114	2	5	39	26.59
265	4	115	3	5	41	36.37
266	4	116	4	5	52	7.59
268	4	118	2	5	54	7.77
269	4	119	3	5	22	16.15
270	4	120	4	5	37	19.86
271	4	121	1	5	93	25.2
272	4	122	2	5	8	15.54
273	4	123	3	5	51	11.21
274	4	124	4	5	57	0.52
275	4	125	1	5	94	15.12
276	4	126	2	5	67	19.1
277	4	127	3	5	53	22.8
278	4	128	4	5	79	36.47
279	4	129	1	5	2	41.43
280	4	130	2	5	6	45.7
282	4	132	4	5	49	38.39
283	4	133	1	5	3	9.05
284	4	134	2	5	74	10.09
286	4	136	4	5	19	5.01
287	4	137	1	5	53	6.39
288	4	138	2	5	23	31.17
289	4	139	3	5	3	8.81
290	4	140	4	5	38	36.71
291	4	141	1	5	2	21.24
292	4	142	2	5	27	4.07
293	4	143	3	5	94	18.64
294	4	144	4	5	1	44.91
295	4	145	1	5	51	35.87
296	4	146	2	5	43	31.72
297	4	147	3	5	93	24.16
298	4	148	4	5	18	26.17
300	4	150	4	5	50	31.91
1	1	1	4	6	37	3.1
2	1	2	3	6	51	0.09
6	1	6	3	6	94	0.39
7	1	7	2	6	22	0.22
9	1	9	4	6	43	0.63
11	1	11	2	6	79	0.57
12	1	12	1	6	53	0.36
13	1	13	4	6	89	0.73
15	1	15	2	6	1	0.31
17	1	17	4	6	13	1.4
18	1	18	3	6	93	0.07
20	1	20	1	6	3	0.55
21	1	21	4	6	84	2.37
22	1	22	3	6	53	3.48
23	1	23	2	6	78	3.07
25	1	25	4	6	35	0.7
27	1	27	2	6	86	0.05
29	1	29	4	6	53	1.52
30	1	30	3	6	2	3.21
32	1	32	1	6	42	0.61
33	1	33	4	6	57	1.33
38	1	38	3	6	17	0.83
39	1	39	2	6	4	4.28
40	1	40	1	6	21	2.19
42	1	42	3	6	23	0.38
43	1	43	2	6	28	1.16
44	1	44	1	6	54	0.98
45	1	45	4	6	20	0.51
46	1	46	3	6	49	0.25
49	1	49	4	6	80	0.28
50	1	50	3	6	67	0.29
51	1	51	2	6	76	0.48
52	1	52	1	6	90	0.19
53	1	53	4	6	77	0.14
54	1	54	3	6	18	0.62
55	1	55	2	6	30	0.26
57	1	57	4	6	48	0.02
62	1	62	3	6	66	0.2
63	1	63	2	6	50	0.2
64	1	64	1	6	8	1.26
65	1	65	4	6	3	0.38
66	1	66	3	6	68	0.33
67	1	67	2	6	25	2.99
68	1	68	1	6	70	1.86
69	1	69	4	6	12	2.27
70	1	70	3	6	2	0.75
71	1	71	2	6	80	3.38
72	1	72	1	6	21	1.83
73	1	73	4	6	74	15.88
74	1	74	3	6	28	0.23
76	1	76	1	6	15	1.47
77	1	77	4	6	86	4.63
78	1	78	3	6	40	1.15
79	1	79	2	6	82	1.61
80	1	80	1	6	61	1.7
81	1	81	4	6	10	3.33
82	1	82	3	6	4	4.96
83	1	83	2	6	54	2.57
84	1	84	1	6	20	7.76
85	1	85	4	6	30	8.21
86	1	86	3	6	83	2.57
88	1	88	1	6	55	0.21
89	1	89	4	6	35	2.29
91	1	91	2	6	14	3.85
92	1	92	1	6	81	14.9
93	1	93	4	6	6	0.49
94	1	94	3	6	89	7.91
95	1	95	2	6	17	5.19
96	1	96	1	6	43	0.71
98	1	98	3	6	75	1.49
99	1	99	2	6	23	4.72
100	1	100	1	6	13	6.31
101	1	101	4	6	19	0.45
102	1	102	3	6	67	1.92
103	1	103	2	6	37	4.53
104	1	104	1	6	48	2.29
105	1	105	4	6	7	0.5
107	1	107	2	6	38	3.12
108	1	108	1	6	62	3.62
109	1	109	4	6	87	8.99
110	1	110	3	6	5	1.81
111	1	111	2	6	78	5.82
112	1	112	1	6	18	2.19
113	1	113	4	6	39	0.08
114	1	114	3	6	76	2.28
116	1	116	1	6	36	8.07
117	1	117	4	6	29	5.92
118	1	118	3	6	69	1.66
119	1	119	2	6	72	7.12
120	1	120	1	6	73	4.81
121	1	121	4	6	53	13.15
122	1	122	3	6	71	4.48
123	1	123	2	6	16	5.5
124	1	124	1	6	27	3.08
125	1	125	4	6	52	2.97
126	1	126	3	6	11	9.1
128	1	128	1	6	1	1.35
129	1	129	4	6	42	15.3
130	1	130	3	6	24	13.76
131	1	131	2	6	9	1.15
132	1	132	1	6	79	3.82
134	1	134	3	6	31	11.2
136	1	136	1	6	88	7.23
137	1	137	4	6	32	4.26
138	1	138	3	6	34	2.21
141	1	141	4	6	84	0.81
144	1	144	1	6	51	3.79
146	1	146	3	6	41	4.65
147	1	147	2	6	45	4.18
148	1	148	1	6	90	8.61
150	1	150	1	6	33	11.16
151	4	1	1	6	19	1.09
152	4	2	2	6	21	0.38
158	4	8	4	6	18	7.98
159	4	9	1	6	74	6.12
160	4	10	2	6	16	9.99
161	4	11	3	6	80	12.02
162	4	12	4	6	34	1.68
163	4	13	1	6	39	0.83
164	4	14	2	6	20	1.52
165	4	15	3	6	50	0.89
169	4	19	3	6	32	1.31
171	4	21	1	6	62	0.92
172	4	22	2	6	22	0.19
175	4	25	1	6	69	0.42
177	4	27	3	6	66	0.23
178	4	28	4	6	1	2.95
179	4	29	1	6	53	0.19
180	4	30	2	6	67	3.25
181	4	31	3	6	17	11.97
182	4	32	4	6	52	5.76
183	4	33	1	6	61	0.74
186	4	36	4	6	26	0.54
187	4	37	1	6	56	0.19
189	4	39	3	6	78	2.23
190	4	40	4	6	45	0.76
191	4	41	1	6	6	1.64
192	4	42	2	6	36	0.69
193	4	43	3	6	28	0.97
194	4	44	4	6	15	0.39
195	4	45	1	6	42	1.47
198	4	48	4	6	90	0.18
199	4	49	1	6	54	5.91
200	4	50	2	6	35	0.23
201	4	51	3	6	87	2.06
202	4	52	4	6	86	5.31
203	4	53	1	6	82	0.38
204	4	54	2	6	10	0.73
205	4	55	3	6	72	0.31
206	4	56	4	6	84	5.84
207	4	57	1	6	76	6.32
208	4	58	2	6	89	2.25
209	4	59	3	6	13	0.78
211	4	61	1	6	55	3.44
212	4	62	2	6	7	3.94
213	4	63	3	6	75	1.41
214	4	64	4	6	73	0.08
215	4	65	1	6	14	6.95
217	4	67	3	6	40	4.62
218	4	68	4	6	51	1.62
219	4	69	1	6	68	1.04
221	4	71	3	6	12	0.97
222	4	72	4	6	8	0.32
224	4	74	2	6	9	1.32
225	4	75	3	6	4	3.87
226	4	76	4	6	23	12.98
227	4	77	1	6	43	7.13
228	4	78	2	6	44	7.85
229	4	79	3	6	25	11.94
230	4	80	4	6	24	12
231	4	81	1	6	30	11.43
232	4	82	2	6	77	12.98
233	4	83	3	6	37	8.63
234	4	84	4	6	70	9.54
235	4	85	1	6	57	0.76
236	4	86	2	6	11	4.09
237	4	87	3	6	83	23.72
238	4	88	4	6	2	14.67
239	4	89	1	6	5	3.56
240	4	90	2	6	81	7.13
241	4	91	3	6	25	0.55
243	4	93	1	6	47	3.7
245	4	95	3	6	90	7.87
246	4	96	4	6	12	2.78
248	4	98	2	6	35	15.12
250	4	100	4	6	83	1.87
251	4	101	1	6	15	4.35
252	4	102	2	6	10	4.87
253	4	103	3	6	34	0.21
255	4	105	1	6	84	13.58
256	4	106	2	6	73	10.49
257	4	107	3	6	48	11.31
258	4	108	4	6	53	1.03
259	4	109	1	6	78	5.45
261	4	111	3	6	87	12.51
262	4	112	4	6	62	17.1
264	4	114	2	6	39	8.42
265	4	115	3	6	41	2.75
266	4	116	4	6	52	0.72
268	4	118	2	6	54	0.41
269	4	119	3	6	22	7.42
270	4	120	4	6	37	0.1
271	4	121	1	6	93	7.53
272	4	122	2	6	8	0.37
273	4	123	3	6	51	6.05
274	4	124	4	6	57	3.38
275	4	125	1	6	94	4.2
276	4	126	2	6	67	15.43
277	4	127	3	6	53	6.96
278	4	128	4	6	79	11.96
279	4	129	1	6	2	11.91
280	4	130	2	6	6	15.52
282	4	132	4	6	49	5.98
283	4	133	1	6	3	12.14
284	4	134	2	6	74	0.57
286	4	136	4	6	19	0.22
287	4	137	1	6	53	1.62
288	4	138	2	6	23	0.61
289	4	139	3	6	3	1.65
290	4	140	4	6	38	2.58
291	4	141	1	6	2	3.63
292	4	142	2	6	27	5.02
294	4	144	4	6	1	2.32
295	4	145	1	6	51	8.61
296	4	146	2	6	43	3.23
297	4	147	3	6	93	3.06
298	4	148	4	6	18	3.19
300	4	150	4	6	50	10.4
